# Supplementary material for: Bis­(di­meth­oxy­ethane-1κ2 O,O′)penta­kis­(1,1,1,3,3,3-hexa­fluoro­propan-2-olato)-2κ3 O,3κ2 O-μ-hy­droxido-1:3κ2 O-μ3-oxido-1:2:3κ3 O-magnesiumdialuminium
Source: IUCrdata. 2023 Sep 8;8(Pt 9):x230716. doi: 10.1107/S2414314623007162 (PMC10561222; doi:10.1107/S2414314623007162)
Supplement: Supplementary file 1 [file x-08-x230716-sup1.cif]

##############################################################################
#                                                                            #
# This CIF contains the data for a data article accepted for                 #
# publication in IUCrData. It conforms to the requirements of                #
# Notes for Authors for IUCrData, and has been                               #
# peer reviewed under the auspices of IUCrData.                              #
#                                                                            #
# Full details of the Crystallographic Information File format               #
# are given in the paper "The Crystallographic Information File (CIF):       #
# a New Standard Archive File for Crystallography" by S. R. Hall, F. H.      #
# Allen and I. D. Brown [Acta Cryst. (1991), A47, 655-685].                  #
#                                                                            #
# The current version of the core CIF dictionary is obtainable from          #
# ftp://ftp.iucr.org/pub/cif_core.dic.                                       #
#                                                                            #
# Software is freely available for graphical display of the structure(s)     #
# in this CIF. For information consult the CIF software page                 #
# http://www.iucr.org/resources/cif/software.                                #
#                                                                            #
# This file may be used for bona fide research purposes within the           #
# scientific community so long as proper attribution is given to the data    # 
# article from which it was obtained.                                        #
#                                                                            #
##############################################################################
data_I
_audit_creation_method
;
Olex2 1.5
(compiled 2021.12.09 svn.r5202d8cf for OlexSys, GUI svn.r6439)
;
_journal_date_recd_electronic     2023-08-10
_journal_date_accepted     2023-08-15
_journal_name_full     'IUCrData'
_journal_year     2023
_journal_volume     8
_journal_issue      9
_journal_page_first     0
_journal_page_last     0
_journal_paper_category     HM
_journal_paper_doi     10.1107/S2414314623007162
_journal_coeditor_code     HB4443
_publ_contact_author_name     'Matic Lozin\<sek'
_publ_contact_author_address
;
Jo\<zef Stefan Institute, Jamova cesta 39, 1000 Ljubljana, Slovenia
;
_publ_contact_author_email     matic.lozinsek@ijs.si
_publ_contact_author_fax     ?
_publ_contact_author_phone     ?
_publ_section_title
;\
Bis(dimethoxyethane-1\k^2^<i>O</i>,<i>O</i>')pentakis(1,1,1,3,3,3-\
hexafluoropropan-2-olato)-2\k^3^<i>O</i>,3\k^2^<i>O</i>-\m-hydroxido-1:\
3\k^2^<i>O</i>:<i>O</i>-\m~3~-oxido-1:2:3\k^3^<i>O</i>-\
magnesiumdialuminium
;
_publ_section_title_footnote     .
loop_
    _publ_author_name
    _publ_author_footnote
    _publ_author_address
    'Lozin\<sek, Matic' .
;
Jo\<zef Stefan Institute, Jamova cesta 39, 1000 Ljubljana,
Slovenia
;
    'Pav\<cnik, Tja\<sa' .
;
National Institute of Chemistry, Hajdrihova 19, 1000, Ljubljana,
Slovenia
Faculty of Chemistry and Chemical Technology,
University of Ljubljana, Ve\<cna pot 113, 1000, Ljubljana, Slovenia
;
    'Bitenc, Jan' .
;
National Institute of Chemistry, Hajdrihova 19, 1000, Ljubljana,
Slovenia
Faculty of Chemistry and Chemical Technology,
University of Ljubljana, Ve\<cna pot 113, 1000, Ljubljana, Slovenia
;
_publ_section_synopsis
;
The title complex was formed as a partial hydrolysis product of
[Mg(dme)~3~][Al(hfip)~4~]~2~ (dme = dimethoxyethane and hfipH =
hexafluoroisopropanol). a promising electrolyte salt for magnesium batteries.
;
_chemical_name_systematic
;\
Bis(dimethoxyethane-1\k^2^<i>O</i>,<i>O</i>')pentakis(1,1,1,3,3,3-\
hexafluoropropan-2-olato)-2\k^3^<i>O</i>,3\k^2^<i>O</i>-\m-hydroxido-\
1:3\k^2^<i>O</i>-\m~3~-oxido-1:2:3\k^3^<i>O</i>-\
magnesiumdialuminium
;
_chemical_name_common
;\
Bis(dimethoxyethane)magnesium pentakis(1,1,1,3,3,3-hexafluoropropan-2-\
olato)hydroxidooxidodialuminate
;
_chemical_formula_moiety     'C23 H26 Al2 F30 Mg O11'
_chemical_formula_sum     'C23 H26 Al2 F30 Mg O11'
_chemical_formula_iupac     '[Al2 Mg1 (C3 H1 F6 O1)5 O (O H) (C4 H10 O2)2]'
_chemical_formula_weight     1126.71
_chemical_melting_point     ?
_space_group_crystal_system     monoclinic
_space_group_name_H-M_alt     'P 1 21/n 1'
_space_group_name_Hall     '-P 2yn'
loop_
    _space_group_symop_operation_xyz
    'x, y, z'
    '-x+1/2, y+1/2, -z+1/2'
    '-x, -y, -z'
    'x-1/2, -y-1/2, z-1/2'
_cell_length_a     10.68706(9)
_cell_length_b     19.53919(16)
_cell_length_c     19.31983(17)
_cell_angle_alpha     90
_cell_angle_beta     91.7888(7)
_cell_angle_gamma     90
_cell_volume     4032.33(6)
_cell_formula_units_Z     4
_cell_measurement_reflns_used     111325
_cell_measurement_theta_min     1.8560
_cell_measurement_theta_max     29.3300
_cell_measurement_temperature     100.01(12)
_exptl_crystal_description     block
_exptl_crystal_colour     colourless
_exptl_crystal_size_max     0.74
_exptl_crystal_size_mid     0.576
_exptl_crystal_size_min     0.362
_exptl_crystal_density_diffrn     1.856
_exptl_crystal_density_meas     ?
_exptl_crystal_density_method     ?
_exptl_crystal_F_000     2240
loop_
    _exptl_crystal_face_index_h
    _exptl_crystal_face_index_k
    _exptl_crystal_face_index_l
    _exptl_crystal_face_perp_dist
    -4 1 -34 0.2010
    -1 30 17 0.2589
    -5 31 -14 0.2932
    1 -31 -16 0.4291
    16 18 -5 0.2724
    -16 -18 5 0.2724
    -2 34 4 0.2792
    -10 29 6 0.3324
    -19 -4 7 0.3337
    -17 13 8 0.3685
    17 -15 -8 0.3080
    4 34 0 0.2975
    18 7 -8 0.3069
    12 -13 -25 0.3400
    7 -29 -14 0.4235
    13 12 -23 0.3196
    2 34 -7 0.3073
    5 -6 -33 0.2900
    5 4 -33 0.2812
    0 -2 -34 0.2263
    -6 5 33 0.2407
    -4 33 10 0.2820
    -5 27 19 0.2947
    -2 23 25 0.2479
    14 16 16 0.1893
    18 -2 13 0.2055
    -17 -13 -10 0.2265
    -11 -13 26 0.2842
    -12 -11 -25 0.2236
    8 26 17 0.2290
    16 20 2 0.2329
    13 23 -12 0.2842
    -8 -1 -31 0.2011
    -9 18 -25 0.2702
    -7 30 -10 0.3053
    -15 17 -12 0.2915
    -15 -10 -18 0.2072
    18 -4 6 0.2374
    1 -1 34 0.1492
    18 3 8 0.2122
    14 21 9 0.2099
    7 17 -27 0.3009
    -6 1 -33 0.1860
    -7 20 -25 0.2647
    13 -9 23 0.1930
    14 0 23 0.1957
    -4 -30 -17 0.4046
    -11 -21 -20 0.2902
    -13 -15 -21 0.2304
    -10 -28 -9 0.3619
    4 -34 -4 0.4317
    13 -25 -3 0.3607
    -19 1 -1 0.3192
    -16 -17 -3 0.2443
    -13 10 24 0.3370
    -11 -6 29 0.2790
    -2 -30 18 0.4126
_exptl_absorpt_coefficient_mu     0.152
_exptl_absorpt_correction_type     gaussian
_exptl_absorpt_process_details
;
(CrysAlisPro; Rigaku OD, 2022)
;
_exptl_absorpt_correction_T_min     0.190
_exptl_absorpt_correction_T_max     1.000
_diffrn_ambient_temperature     100.01(12)
_diffrn_source     'micro-focus sealed X-ray tube'
_diffrn_radiation_type     'Ag K\a'
_diffrn_radiation_wavelength     0.56087
_diffrn_radiation_monochromator     mirror
_diffrn_measurement_device_type     'XtaLAB Synergy, Dualflex, Eiger2 R CdTe 1M'
_diffrn_measurement_device     'four-circle diffractometer'
_diffrn_measurement_method     '\w scans'
_diffrn_detector     'Hybrid Pixel Array Detector'
_diffrn_detector_area_resol_mean     13.3333
_diffrn_reflns_number     271135
_diffrn_reflns_av_R_equivalents     0.0300
_diffrn_reflns_av_unetI/netI     0.0134
_diffrn_reflns_theta_min     1.696
_diffrn_reflns_theta_max     29.221
_diffrn_reflns_theta_full     19.665
_diffrn_measured_fraction_theta_max     0.909
_diffrn_measured_fraction_theta_full     0.999
_diffrn_reflns_limit_h_min     -18
_diffrn_reflns_limit_h_max     17
_diffrn_reflns_limit_k_min     -31
_diffrn_reflns_limit_k_max     29
_diffrn_reflns_limit_l_min     -33
_diffrn_reflns_limit_l_max     31
_diffrn_radiation_probe     x-ray
_refine_special_details     ?
_reflns_number_total     20244
_reflns_number_gt     16165
_reflns_threshold_expression     'I > 2\s(I)'
_refine_ls_structure_factor_coef     Fsqd
_refine_ls_matrix_type     full
_refine_ls_R_factor_all     0.0460
_refine_ls_R_factor_gt     0.0326
_refine_ls_wR_factor_gt     0.0843
_refine_ls_wR_factor_ref     0.0911
_refine_ls_goodness_of_fit_ref     1.041
_refine_ls_restrained_S_all     1.041
_refine_ls_number_reflns     20244
_refine_ls_number_parameters     708
_refine_ls_number_restraints     0
_refine_ls_hydrogen_treatment     refall
_refine_ls_weighting_scheme     calc
_refine_ls_weighting_details
              'w=1/[\s^2^(Fo^2^)+(0.0393P)^2^+1.1133P] where P=(Fo^2^+2Fc^2^)/3'
_atom_sites_solution_hydrogens     difmap
_atom_sites_solution_primary     iterative
_atom_sites_solution_secondary     ?
_refine_ls_shift/su_max     0.001
_refine_ls_shift/su_mean     0.000
_refine_diff_density_max     0.507
_refine_diff_density_min     -0.413
_refine_ls_extinction_method     none
_refine_ls_extinction_coef     .
loop_
    _atom_type_symbol
    _atom_type_description
    _atom_type_scat_dispersion_real
    _atom_type_scat_dispersion_imag
    _atom_type_scat_source
    'C' 'C' 0.0015 0.0009
                         'International Tables Vol C Tables 4.2.6.8 and 6.1.1.4'
    'H' 'H' 0.0000 0.0000
                         'International Tables Vol C Tables 4.2.6.8 and 6.1.1.4'
    'Al' 'Al' 0.0406 0.0313
                         'International Tables Vol C Tables 4.2.6.8 and 6.1.1.4'
    'F' 'F' 0.0096 0.0061
                         'International Tables Vol C Tables 4.2.6.8 and 6.1.1.4'
    'Mg' 'Mg' 0.0298 0.0220
                         'International Tables Vol C Tables 4.2.6.8 and 6.1.1.4'
    'O' 'O' 0.0056 0.0036
                         'International Tables Vol C Tables 4.2.6.8 and 6.1.1.4'
_computing_data_collection
;
CrysAlisPro 1.171.41.123a (Rigaku OD, 2022)
;
_computing_cell_refinement
;
CrysAlisPro 1.171.41.123a (Rigaku OD, 2022)
;
_computing_data_reduction
;
CrysAlisPro 1.171.41.123a (Rigaku OD, 2022)
;
_computing_structure_solution
;
<i>olex2.solve</i> 1.5 (Dolomanov <i>et al.</i>,  2009)
;
_computing_structure_refinement
;
<i>SHELXL2019/2</i> (Sheldrick, 2015)
;
_computing_molecular_graphics
;
DIAMOND (Brandenburg, 2005)
;
_computing_publication_material
;
Olex2 1.5 (Dolomanov <i>et al.</i>,  2009), publCIF (Westrip,
2010)
;
loop_
    _atom_site_type_symbol
    _atom_site_label
    _atom_site_fract_x
    _atom_site_fract_y
    _atom_site_fract_z
    _atom_site_U_iso_or_equiv
    _atom_site_adp_type
    _atom_site_calc_flag
    _atom_site_occupancy
    _atom_site_disorder_assembly
    _atom_site_disorder_group
    Al Al1 0.41472(2) 0.33992(2) 0.19998(2) 0.01624(4) Uani d 1 . .
    Al Al2 0.56934(2) 0.45794(2) 0.27249(2) 0.01543(4) Uani d 1 . .
    Mg Mg1 0.46648(3) 0.30191(2) 0.33805(2) 0.01728(5) Uani d 1 . .
    F F1 0.06620(6) 0.46975(3) 0.17179(3) 0.03163(12) Uani d 1 . .
    F F2 0.22151(6) 0.51573(3) 0.12258(4) 0.04067(16) Uani d 1 . .
    F F3 0.07180(7) 0.47128(4) 0.06062(4) 0.04243(16) Uani d 1 . .
    F F4 0.04732(7) 0.33194(4) 0.16943(5) 0.04363(17) Uani d 1 . .
    F F5 0.19142(6) 0.27618(3) 0.11852(4) 0.03338(12) Uani d 1 . .
    F F6 0.05329(8) 0.33255(4) 0.05821(5) 0.0517(2) Uani d 1 . .
    F F7 0.73093(7) 0.27815(4) 0.09021(5) 0.04776(18) Uani d 1 . .
    F F8 0.66025(9) 0.21707(5) 0.17359(4) 0.0572(2) Uani d 1 . .
    F F9 0.67081(8) 0.17495(4) 0.07174(4) 0.04579(17) Uani d 1 . .
    F F10 0.55645(7) 0.30952(4) -0.01500(3) 0.04094(15) Uani d 1 . .
    F F11 0.36460(6) 0.28918(4) 0.00501(3) 0.03925(14) Uani d 1 . .
    F F12 0.48778(10) 0.20632(4) -0.01903(4) 0.0544(2) Uani d 1 . .
    F F13 0.49310(7) 0.65885(3) 0.36062(3) 0.03434(13) Uani d 1 . .
    F F14 0.60216(6) 0.63480(3) 0.27238(4) 0.03464(13) Uani d 1 . .
    F F15 0.43057(7) 0.69180(3) 0.25870(4) 0.03847(14) Uani d 1 . .
    F F16 0.27865(6) 0.58285(4) 0.37760(3) 0.03851(14) Uani d 1 . .
    F F17 0.22303(5) 0.51681(3) 0.29389(3) 0.03107(12) Uani d 1 . .
    F F18 0.21428(6) 0.62570(3) 0.27978(5) 0.04278(17) Uani d 1 . .
    F F19 0.81725(6) 0.51700(4) 0.11235(4) 0.03499(13) Uani d 1 . .
    F F20 0.77974(6) 0.41675(3) 0.15412(4) 0.03677(13) Uani d 1 . .
    F F21 0.74822(7) 0.43637(4) 0.04498(4) 0.04225(16) Uani d 1 . .
    F F22 0.61743(6) 0.60467(3) 0.11394(3) 0.03073(12) Uani d 1 . .
    F F23 0.44244(6) 0.55794(3) 0.08514(3) 0.03263(12) Uani d 1 . .
    F F24 0.59871(6) 0.54889(3) 0.01780(3) 0.03319(12) Uani d 1 . .
    F F25 0.96494(6) 0.46007(4) 0.30957(4) 0.03830(14) Uani d 1 . .
    F F26 0.86681(6) 0.53893(4) 0.25256(3) 0.03504(13) Uani d 1 . .
    F F27 0.96813(6) 0.56408(4) 0.34683(4) 0.04336(17) Uani d 1 . .
    F F28 0.86092(7) 0.42067(3) 0.43543(3) 0.03476(13) Uani d 1 . .
    F F29 0.69549(6) 0.47610(3) 0.46362(3) 0.03220(12) Uani d 1 . .
    F F30 0.87415(6) 0.52693(4) 0.46509(3) 0.03517(13) Uani d 1 . .
    O O1 0.29692(6) 0.34050(3) 0.37637(3) 0.02293(10) Uani d 1 . .
    O O2 0.52465(6) 0.34968(3) 0.43109(3) 0.02254(10) Uani d 1 . .
    O O3 0.44219(6) 0.20753(3) 0.38991(3) 0.02446(11) Uani d 1 . .
    O O4 0.63661(6) 0.25207(3) 0.32627(3) 0.02330(11) Uani d 1 . .
    O O5 0.37785(6) 0.26714(3) 0.24941(3) 0.02023(10) Uani d 1 . .
    H H5 0.3322(16) 0.2404(9) 0.2369(9) 0.049(4) Uiso d 1 . .
    O O6 0.50145(5) 0.37714(3) 0.26817(3) 0.01686(9) Uani d 1 . .
    O O7 0.28867(6) 0.39253(3) 0.17783(3) 0.02079(10) Uani d 1 . .
    O O8 0.49285(6) 0.31877(3) 0.12510(3) 0.02178(10) Uani d 1 . .
    O O9 0.47985(5) 0.52008(3) 0.31503(3) 0.01874(9) Uani d 1 . .
    O O10 0.58483(6) 0.49367(3) 0.19124(3) 0.02288(11) Uani d 1 . .
    O O11 0.70824(5) 0.45135(3) 0.32217(3) 0.01976(10) Uani d 1 . .
    C C1 0.17918(9) 0.34707(5) 0.33840(5) 0.02870(16) Uani d 1 . .
    H H1A 0.1831(14) 0.3858(8) 0.3053(8) 0.038(4) Uiso d 1 . .
    H H1C 0.1646(15) 0.3046(8) 0.3152(8) 0.040(4) Uiso d 1 . .
    H H1B 0.1156(14) 0.3533(8) 0.3718(8) 0.040(4) Uiso d 1 . .
    C C2 0.32258(10) 0.39816(5) 0.42095(5) 0.02961(17) Uani d 1 . .
    H H2A 0.3473(14) 0.4374(8) 0.3930(8) 0.037(4) Uiso d 1 . .
    H H2B 0.2469(14) 0.4092(8) 0.4451(8) 0.039(4) Uiso d 1 . .
    C C3 0.42423(10) 0.37570(5) 0.47120(5) 0.03070(17) Uani d 1 . .
    H H3B 0.4521(13) 0.4121(7) 0.4995(7) 0.031(3) Uiso d 1 . .
    H H3A 0.3943(14) 0.3386(8) 0.5004(8) 0.035(4) Uiso d 1 . .
    C C4 0.62251(11) 0.32156(5) 0.47528(5) 0.03130(18) Uani d 1 . .
    H H4B 0.6448(14) 0.3529(8) 0.5115(8) 0.037(4) Uiso d 1 . .
    H H4C 0.6937(16) 0.3137(8) 0.4477(9) 0.045(4) Uiso d 1 . .
    H H4A 0.5926(15) 0.2781(9) 0.4935(9) 0.045(4) Uiso d 1 . .
    C C5 0.32458(11) 0.18162(5) 0.41272(6) 0.0359(2) Uani d 1 . .
    H H5C 0.2789(14) 0.2185(8) 0.4320(8) 0.038(4) Uiso d 1 . .
    H H5A 0.2754(16) 0.1637(9) 0.3727(9) 0.048(4) Uiso d 1 . .
    H H5B 0.3371(17) 0.1489(9) 0.4475(10) 0.052(5) Uiso d 1 . .
    C C6 0.51608(9) 0.15551(4) 0.35816(5) 0.02861(16) Uani d 1 . .
    H H6A 0.4813(12) 0.1462(7) 0.3124(7) 0.027(3) Uiso d 1 . .
    H H6B 0.5159(13) 0.1139(8) 0.3857(8) 0.034(4) Uiso d 1 . .
    C C7 0.64631(9) 0.18360(4) 0.35300(5) 0.02821(16) Uani d 1 . .
    H H7A 0.6873(14) 0.1849(8) 0.3989(8) 0.035(4) Uiso d 1 . .
    H H7B 0.6992(13) 0.1562(7) 0.3216(7) 0.029(3) Uiso d 1 . .
    C C8 0.75742(9) 0.28065(5) 0.31208(6) 0.03016(17) Uani d 1 . .
    H H8A 0.8135(15) 0.2785(8) 0.3543(8) 0.043(4) Uiso d 1 . .
    H H8C 0.7467(14) 0.3266(8) 0.2988(8) 0.038(4) Uiso d 1 . .
    H H8B 0.7958(14) 0.2541(8) 0.2782(8) 0.039(4) Uiso d 1 . .
    C C9 0.14136(8) 0.46345(5) 0.11889(5) 0.02515(14) Uani d 1 . .
    C C10 0.21298(7) 0.39570(4) 0.11929(4) 0.02025(12) Uani d 1 . .
    H H10 0.2557(12) 0.3934(7) 0.0767(7) 0.024(3) Uiso d 1 . .
    C C11 0.12361(9) 0.33443(5) 0.11643(5) 0.02846(16) Uani d 1 . .
    C C12 0.64542(10) 0.23239(5) 0.10666(5) 0.03190(18) Uani d 1 . .
    C C13 0.51129(8) 0.25717(4) 0.09276(4) 0.02233(13) Uani d 1 . .
    H H13 0.4584(12) 0.2203(6) 0.1078(7) 0.022(3) Uiso d 1 . .
    C C14 0.48145(9) 0.26547(5) 0.01520(4) 0.02813(16) Uani d 1 . .
    C C15 0.48497(8) 0.64011(4) 0.29406(5) 0.02447(14) Uani d 1 . .
    C C16 0.41558(7) 0.57232(4) 0.28234(4) 0.01904(12) Uani d 1 . .
    H H16 0.4087(11) 0.5678(6) 0.2321(6) 0.021(3) Uiso d 1 . .
    C C17 0.28263(8) 0.57470(4) 0.30916(5) 0.02403(14) Uani d 1 . .
    C C18 0.73865(9) 0.46338(5) 0.10836(5) 0.02699(15) Uani d 1 . .
    C C19 0.60311(8) 0.48311(4) 0.12248(4) 0.02093(12) Uani d 1 . .
    H H19 0.5527(13) 0.4469(7) 0.1023(7) 0.030(3) Uiso d 1 . .
    C C20 0.56621(8) 0.54919(4) 0.08447(4) 0.02334(14) Uani d 1 . .
    C C21 0.89578(8) 0.51608(5) 0.31614(5) 0.02559(15) Uani d 1 . .
    C C22 0.77568(7) 0.50234(4) 0.35500(4) 0.01897(12) Uani d 1 . .
    H H22 0.7350(12) 0.5469(7) 0.3583(7) 0.025(3) Uiso d 1 . .
    C C23 0.80330(8) 0.48113(4) 0.43008(4) 0.02438(14) Uani d 1 . .
loop_
    _atom_site_aniso_label
    _atom_site_aniso_U_11
    _atom_site_aniso_U_22
    _atom_site_aniso_U_33
    _atom_site_aniso_U_12
    _atom_site_aniso_U_13
    _atom_site_aniso_U_23
    Al1 0.01831(9) 0.01458(9) 0.01574(9) 0.00019(7) -0.00074(7) -0.00034(7)
    Al2 0.01654(9) 0.01461(9) 0.01512(9) -0.00019(7) 0.00018(7) 0.00011(7)
    Mg1 0.02029(11) 0.01498(10) 0.01656(11) 0.00142(8) 0.00043(9) 0.00067(8)
    F1 0.0274(3) 0.0332(3) 0.0347(3) 0.0076(2) 0.0061(2) -0.0026(2)
    F2 0.0327(3) 0.0230(3) 0.0664(5) -0.0001(2) 0.0036(3) 0.0121(3)
    F3 0.0431(4) 0.0506(4) 0.0329(3) 0.0187(3) -0.0094(3) 0.0102(3)
    F4 0.0331(3) 0.0345(3) 0.0642(5) -0.0082(2) 0.0178(3) -0.0005(3)
    F5 0.0364(3) 0.0228(2) 0.0407(3) 0.0001(2) -0.0032(2) -0.0059(2)
    F6 0.0488(4) 0.0464(4) 0.0577(5) 0.0000(3) -0.0317(4) -0.0112(3)
    F7 0.0272(3) 0.0464(4) 0.0694(5) 0.0010(3) -0.0019(3) -0.0088(4)
    F8 0.0619(5) 0.0781(6) 0.0311(3) 0.0354(5) -0.0087(3) 0.0025(4)
    F9 0.0512(4) 0.0343(3) 0.0523(4) 0.0177(3) 0.0092(3) -0.0090(3)
    F10 0.0406(3) 0.0548(4) 0.0280(3) 0.0016(3) 0.0094(3) 0.0131(3)
    F11 0.0321(3) 0.0574(4) 0.0278(3) 0.0024(3) -0.0062(2) -0.0015(3)
    F12 0.0884(6) 0.0434(4) 0.0309(3) 0.0099(4) -0.0071(4) -0.0201(3)
    F13 0.0451(3) 0.0271(3) 0.0307(3) -0.0072(2) -0.0010(2) -0.0088(2)
    F14 0.0308(3) 0.0285(3) 0.0450(3) -0.0077(2) 0.0078(2) -0.0005(2)
    F15 0.0503(4) 0.0182(2) 0.0465(4) 0.0015(2) -0.0046(3) 0.0093(2)
    F16 0.0319(3) 0.0528(4) 0.0313(3) -0.0010(3) 0.0091(2) -0.0138(3)
    F17 0.0242(2) 0.0264(2) 0.0424(3) -0.00347(19) -0.0005(2) -0.0038(2)
    F18 0.0292(3) 0.0297(3) 0.0692(5) 0.0119(2) -0.0024(3) 0.0103(3)
    F19 0.0233(2) 0.0422(3) 0.0397(3) -0.0061(2) 0.0044(2) -0.0007(3)
    F20 0.0380(3) 0.0344(3) 0.0378(3) 0.0111(2) -0.0008(3) 0.0007(2)
    F21 0.0451(4) 0.0529(4) 0.0293(3) 0.0044(3) 0.0098(3) -0.0140(3)
    F22 0.0386(3) 0.0233(2) 0.0297(3) -0.0088(2) -0.0080(2) 0.00409(19)
    F23 0.0251(3) 0.0375(3) 0.0350(3) -0.0014(2) -0.0043(2) 0.0082(2)
    F24 0.0394(3) 0.0418(3) 0.0183(2) -0.0107(2) 0.0001(2) 0.0072(2)
    F25 0.0263(3) 0.0432(3) 0.0460(4) 0.0102(2) 0.0106(3) -0.0001(3)
    F26 0.0377(3) 0.0402(3) 0.0276(3) -0.0050(2) 0.0060(2) 0.0064(2)
    F27 0.0316(3) 0.0530(4) 0.0457(4) -0.0215(3) 0.0060(3) -0.0140(3)
    F28 0.0428(3) 0.0315(3) 0.0295(3) 0.0118(2) -0.0062(2) 0.0031(2)
    F29 0.0361(3) 0.0365(3) 0.0244(2) -0.0020(2) 0.0077(2) -0.0015(2)
    F30 0.0378(3) 0.0406(3) 0.0265(3) -0.0049(2) -0.0085(2) -0.0095(2)
    O1 0.0240(3) 0.0205(2) 0.0244(3) 0.00244(19) 0.0033(2) -0.00119(19)
    O2 0.0286(3) 0.0220(2) 0.0170(2) 0.0018(2) 0.0000(2) -0.00050(18)
    O3 0.0308(3) 0.0172(2) 0.0256(3) 0.0007(2) 0.0030(2) 0.00293(19)
    O4 0.0218(2) 0.0196(2) 0.0284(3) 0.00416(19) -0.0010(2) -0.0006(2)
    O5 0.0246(3) 0.0155(2) 0.0205(2) -0.00338(18) -0.00220(19) 0.00048(17)
    O6 0.0194(2) 0.0147(2) 0.0165(2) -0.00084(16) -0.00088(17) -0.00027(15)
    O7 0.0213(2) 0.0201(2) 0.0207(2) 0.00311(18) -0.00353(19) -0.00046(18)
    O8 0.0271(3) 0.0192(2) 0.0192(2) 0.00076(19) 0.0030(2) -0.00330(18)
    O9 0.0221(2) 0.0158(2) 0.0182(2) 0.00351(17) 0.00021(18) 0.00063(16)
    O10 0.0296(3) 0.0233(3) 0.0159(2) 0.0006(2) 0.0033(2) 0.00277(18)
    O11 0.0188(2) 0.0186(2) 0.0217(2) 0.00000(17) -0.00343(18) -0.00258(18)
    C1 0.0224(4) 0.0315(4) 0.0323(4) 0.0038(3) 0.0033(3) 0.0013(3)
    C2 0.0323(4) 0.0255(4) 0.0314(4) 0.0050(3) 0.0057(3) -0.0073(3)
    C3 0.0364(5) 0.0350(4) 0.0210(3) 0.0013(3) 0.0057(3) -0.0065(3)
    C4 0.0396(5) 0.0304(4) 0.0233(4) 0.0023(3) -0.0094(3) -0.0001(3)
    C5 0.0415(5) 0.0237(4) 0.0431(5) -0.0048(3) 0.0132(4) 0.0057(4)
    C6 0.0332(4) 0.0168(3) 0.0356(4) 0.0042(3) -0.0025(3) -0.0003(3)
    C7 0.0295(4) 0.0202(3) 0.0346(4) 0.0073(3) -0.0050(3) -0.0003(3)
    C8 0.0220(4) 0.0286(4) 0.0400(5) 0.0028(3) 0.0020(3) -0.0042(3)
    C9 0.0220(3) 0.0260(4) 0.0274(4) 0.0044(3) -0.0003(3) 0.0060(3)
    C10 0.0196(3) 0.0227(3) 0.0184(3) 0.0023(2) -0.0001(2) 0.0015(2)
    C11 0.0253(4) 0.0268(4) 0.0329(4) -0.0008(3) -0.0049(3) -0.0038(3)
    C12 0.0364(5) 0.0312(4) 0.0281(4) 0.0113(3) -0.0002(3) -0.0035(3)
    C13 0.0287(4) 0.0193(3) 0.0191(3) 0.0010(2) 0.0021(3) -0.0019(2)
    C14 0.0338(4) 0.0307(4) 0.0199(3) 0.0019(3) 0.0010(3) -0.0048(3)
    C15 0.0294(4) 0.0172(3) 0.0267(4) -0.0003(3) -0.0001(3) 0.0004(2)
    C16 0.0217(3) 0.0159(3) 0.0194(3) 0.0017(2) -0.0008(2) -0.0003(2)
    C17 0.0230(3) 0.0199(3) 0.0290(4) 0.0036(2) -0.0011(3) -0.0024(3)
    C18 0.0276(4) 0.0304(4) 0.0231(3) 0.0008(3) 0.0035(3) -0.0034(3)
    C19 0.0233(3) 0.0223(3) 0.0173(3) -0.0040(2) 0.0014(2) 0.0011(2)
    C20 0.0252(3) 0.0260(3) 0.0187(3) -0.0069(3) -0.0022(3) 0.0039(2)
    C21 0.0210(3) 0.0288(4) 0.0270(4) -0.0030(3) 0.0016(3) -0.0030(3)
    C22 0.0174(3) 0.0193(3) 0.0201(3) 0.0004(2) -0.0006(2) -0.0022(2)
    C23 0.0268(4) 0.0252(3) 0.0210(3) 0.0015(3) -0.0022(3) -0.0031(3)
_geom_special_details
;
 All esds (except the esd in the dihedral angle between two l.s. planes)
 are estimated using the full covariance matrix.  The cell esds are taken
 into account individually in the estimation of esds in distances, angles
 and torsion angles; correlations between esds in cell parameters are only
 used when they are defined by crystal symmetry.  An approximate (isotropic)
 treatment of cell esds is used for estimating esds involving l.s. planes.
;
loop_
    _geom_bond_atom_site_label_1
    _geom_bond_atom_site_label_2
    _geom_bond_site_symmetry_2
    _geom_bond_distance
    _geom_bond_publ_flag
    Al1 Mg1 . 2.8074(3) ?
    Al1 O5 . 1.7644(6) ?
    Al1 O6 . 1.7456(6) ?
    Al1 O7 . 1.7374(6) ?
    Al1 O8 . 1.7425(6) ?
    Al2 O6 . 1.7384(6) ?
    Al2 O9 . 1.7645(6) ?
    Al2 O10 . 1.7307(6) ?
    Al2 O11 . 1.7472(6) ?
    Mg1 O1 . 2.1175(7) ?
    Mg1 O2 . 2.1021(6) ?
    Mg1 O3 . 2.1185(6) ?
    Mg1 O4 . 2.0813(6) ?
    Mg1 O5 . 2.0470(6) ?
    Mg1 O6 . 2.0383(6) ?
    F1 C9 . 1.3252(11) ?
    F2 C9 . 1.3336(11) ?
    F3 C9 . 1.3384(11) ?
    F4 C11 . 1.3296(12) ?
    F5 C11 . 1.3491(11) ?
    F6 C11 . 1.3337(11) ?
    F7 C12 . 1.3242(14) ?
    F8 C12 . 1.3320(12) ?
    F9 C12 . 1.3417(12) ?
    F10 C14 . 1.3239(12) ?
    F11 C14 . 1.3406(12) ?
    F12 C14 . 1.3344(11) ?
    F13 C15 . 1.3372(11) ?
    F14 C15 . 1.3369(11) ?
    F15 C15 . 1.3418(10) ?
    F16 C17 . 1.3337(11) ?
    F17 C17 . 1.3269(10) ?
    F18 C17 . 1.3502(10) ?
    F19 C18 . 1.3436(11) ?
    F20 C18 . 1.3342(11) ?
    F21 C18 . 1.3401(11) ?
    F22 C20 . 1.3341(10) ?
    F23 C20 . 1.3342(10) ?
    F24 C20 . 1.3447(10) ?
    F25 C21 . 1.3290(11) ?
    F26 C21 . 1.3342(11) ?
    F27 C21 . 1.3418(10) ?
    F28 C23 . 1.3347(10) ?
    F29 C23 . 1.3430(11) ?
    F30 C23 . 1.3416(10) ?
    O1 C1 . 1.4423(11) ?
    O1 C2 . 1.4393(11) ?
    O2 C3 . 1.4362(11) ?
    O2 C4 . 1.4384(11) ?
    O3 C5 . 1.4370(12) ?
    O3 C6 . 1.4365(11) ?
    O4 C7 . 1.4367(11) ?
    O4 C8 . 1.4409(11) ?
    O5 H5 . 0.750(18) ?
    O7 C10 . 1.3713(9) ?
    O8 C13 . 1.3731(9) ?
    O9 C16 . 1.3731(9) ?
    O10 C19 . 1.3644(9) ?
    O11 C22 . 1.3731(9) ?
    C1 H1A . 0.993(16) ?
    C1 H1C . 0.953(16) ?
    C1 H1B . 0.960(16) ?
    C2 H2A . 0.979(15) ?
    C2 H2B . 0.970(16) ?
    C2 C3 . 1.4998(15) ?
    C3 H3B . 0.940(14) ?
    C3 H3A . 0.978(15) ?
    C4 H4B . 0.954(15) ?
    C4 H4C . 0.955(17) ?
    C4 H4A . 0.977(17) ?
    C5 H5C . 0.953(16) ?
    C5 H5A . 0.985(18) ?
    C5 H5B . 0.934(18) ?
    C6 H6A . 0.965(13) ?
    C6 H6B . 0.973(15) ?
    C6 C7 . 1.5023(14) ?
    C7 H7A . 0.977(15) ?
    C7 H7B . 0.997(14) ?
    C8 H8A . 0.997(16) ?
    C8 H8C . 0.940(16) ?
    C8 H8B . 0.940(16) ?
    C9 C10 . 1.5289(11) ?
    C10 H10 . 0.955(13) ?
    C10 C11 . 1.5314(12) ?
    C12 C13 . 1.5288(13) ?
    C13 H13 . 0.966(13) ?
    C13 C14 . 1.5309(12) ?
    C15 C16 . 1.5313(11) ?
    C16 H16 . 0.975(12) ?
    C16 C17 . 1.5282(12) ?
    C18 C19 . 1.5317(12) ?
    C19 H19 . 0.964(14) ?
    C19 C20 . 1.5308(12) ?
    C21 C22 . 1.5308(11) ?
    C22 H22 . 0.976(13) ?
    C22 C23 . 1.5284(11) ?
loop_
    _geom_angle_atom_site_label_1
    _geom_angle_atom_site_label_2
    _geom_angle_atom_site_label_3
    _geom_angle_site_symmetry_1
    _geom_angle_site_symmetry_3
    _geom_angle
    _geom_angle_publ_flag
    O5 Al1 Mg1 . . 46.62(2) ?
    O6 Al1 Mg1 . . 46.280(19) ?
    O6 Al1 O5 . . 92.84(3) ?
    O7 Al1 Mg1 . . 121.25(2) ?
    O7 Al1 O5 . . 115.19(3) ?
    O7 Al1 O6 . . 109.19(3) ?
    O7 Al1 O8 . . 108.90(3) ?
    O8 Al1 Mg1 . . 129.85(2) ?
    O8 Al1 O5 . . 112.28(3) ?
    O8 Al1 O6 . . 117.93(3) ?
    O6 Al2 O9 . . 114.57(3) ?
    O6 Al2 O11 . . 107.80(3) ?
    O10 Al2 O6 . . 111.99(3) ?
    O10 Al2 O9 . . 102.33(3) ?
    O10 Al2 O11 . . 115.11(3) ?
    O11 Al2 O9 . . 104.97(3) ?
    O1 Mg1 Al1 . . 95.31(2) ?
    O1 Mg1 O3 . . 91.48(3) ?
    O2 Mg1 Al1 . . 137.67(2) ?
    O2 Mg1 O1 . . 77.08(3) ?
    O2 Mg1 O3 . . 91.11(3) ?
    O3 Mg1 Al1 . . 131.01(2) ?
    O4 Mg1 Al1 . . 99.60(2) ?
    O4 Mg1 O1 . . 164.77(3) ?
    O4 Mg1 O2 . . 93.74(3) ?
    O4 Mg1 O3 . . 76.40(3) ?
    O5 Mg1 Al1 . . 38.791(17) ?
    O5 Mg1 O1 . . 91.83(3) ?
    O5 Mg1 O2 . . 168.38(3) ?
    O5 Mg1 O3 . . 92.66(3) ?
    O5 Mg1 O4 . . 97.83(3) ?
    O6 Mg1 Al1 . . 38.241(16) ?
    O6 Mg1 O1 . . 98.71(3) ?
    O6 Mg1 O2 . . 101.00(2) ?
    O6 Mg1 O3 . . 165.62(3) ?
    O6 Mg1 O4 . . 94.94(3) ?
    O6 Mg1 O5 . . 76.99(2) ?
    C1 O1 Mg1 . . 126.61(5) ?
    C2 O1 Mg1 . . 109.81(5) ?
    C2 O1 C1 . . 112.43(7) ?
    C3 O2 Mg1 . . 114.36(6) ?
    C3 O2 C4 . . 110.90(7) ?
    C4 O2 Mg1 . . 121.88(5) ?
    C5 O3 Mg1 . . 124.96(6) ?
    C6 O3 Mg1 . . 109.69(5) ?
    C6 O3 C5 . . 112.30(7) ?
    C7 O4 Mg1 . . 116.74(5) ?
    C7 O4 C8 . . 111.98(7) ?
    C8 O4 Mg1 . . 129.09(5) ?
    Al1 O5 Mg1 . . 94.59(3) ?
    Al1 O5 H5 . . 122.8(13) ?
    Mg1 O5 H5 . . 141.3(13) ?
    Al1 O6 Mg1 . . 95.48(3) ?
    Al2 O6 Al1 . . 128.72(3) ?
    Al2 O6 Mg1 . . 135.07(3) ?
    C10 O7 Al1 . . 131.50(5) ?
    C13 O8 Al1 . . 131.68(5) ?
    C16 O9 Al2 . . 124.61(5) ?
    C19 O10 Al2 . . 147.43(6) ?
    C22 O11 Al2 . . 128.68(5) ?
    O1 C1 H1A . . 110.0(9) ?
    O1 C1 H1C . . 106.8(10) ?
    O1 C1 H1B . . 107.1(9) ?
    H1A C1 H1C . . 111.6(13) ?
    H1A C1 H1B . . 112.5(13) ?
    H1C C1 H1B . . 108.6(13) ?
    O1 C2 H2A . . 109.4(9) ?
    O1 C2 H2B . . 108.4(9) ?
    O1 C2 C3 . . 106.19(7) ?
    H2A C2 H2B . . 109.6(13) ?
    C3 C2 H2A . . 112.6(9) ?
    C3 C2 H2B . . 110.6(9) ?
    O2 C3 C2 . . 107.02(7) ?
    O2 C3 H3B . . 110.7(9) ?
    O2 C3 H3A . . 108.2(9) ?
    C2 C3 H3B . . 111.4(9) ?
    C2 C3 H3A . . 110.2(9) ?
    H3B C3 H3A . . 109.3(12) ?
    O2 C4 H4B . . 110.5(9) ?
    O2 C4 H4C . . 107.9(10) ?
    O2 C4 H4A . . 107.8(10) ?
    H4B C4 H4C . . 109.1(13) ?
    H4B C4 H4A . . 111.8(13) ?
    H4C C4 H4A . . 109.7(14) ?
    O3 C5 H5C . . 108.5(9) ?
    O3 C5 H5A . . 109.6(10) ?
    O3 C5 H5B . . 110.8(11) ?
    H5C C5 H5A . . 108.0(13) ?
    H5C C5 H5B . . 107.4(14) ?
    H5A C5 H5B . . 112.4(15) ?
    O3 C6 H6A . . 108.8(8) ?
    O3 C6 H6B . . 110.4(9) ?
    O3 C6 C7 . . 107.01(7) ?
    H6A C6 H6B . . 109.7(12) ?
    C7 C6 H6A . . 109.8(8) ?
    C7 C6 H6B . . 111.1(9) ?
    O4 C7 C6 . . 107.91(7) ?
    O4 C7 H7A . . 109.1(9) ?
    O4 C7 H7B . . 108.5(8) ?
    C6 C7 H7A . . 109.9(9) ?
    C6 C7 H7B . . 112.9(8) ?
    H7A C7 H7B . . 108.6(11) ?
    O4 C8 H8A . . 110.3(9) ?
    O4 C8 H8C . . 108.7(9) ?
    O4 C8 H8B . . 109.4(9) ?
    H8A C8 H8C . . 109.1(13) ?
    H8A C8 H8B . . 106.3(13) ?
    H8C C8 H8B . . 113.0(13) ?
    F1 C9 F2 . . 106.94(8) ?
    F1 C9 F3 . . 107.70(7) ?
    F1 C9 C10 . . 113.08(7) ?
    F2 C9 F3 . . 107.24(8) ?
    F2 C9 C10 . . 110.02(7) ?
    F3 C9 C10 . . 111.59(8) ?
    O7 C10 C9 . . 108.99(7) ?
    O7 C10 H10 . . 115.1(8) ?
    O7 C10 C11 . . 110.22(7) ?
    C9 C10 H10 . . 106.8(8) ?
    C9 C10 C11 . . 111.41(7) ?
    C11 C10 H10 . . 104.2(8) ?
    F4 C11 F5 . . 106.72(8) ?
    F4 C11 F6 . . 107.79(9) ?
    F4 C11 C10 . . 113.43(8) ?
    F5 C11 C10 . . 108.94(7) ?
    F6 C11 F5 . . 106.86(8) ?
    F6 C11 C10 . . 112.73(8) ?
    F7 C12 F8 . . 108.82(10) ?
    F7 C12 F9 . . 106.99(9) ?
    F7 C12 C13 . . 113.23(8) ?
    F8 C12 F9 . . 106.27(9) ?
    F8 C12 C13 . . 108.92(8) ?
    F9 C12 C13 . . 112.33(9) ?
    O8 C13 C12 . . 110.17(7) ?
    O8 C13 H13 . . 115.0(7) ?
    O8 C13 C14 . . 108.92(7) ?
    C12 C13 H13 . . 105.4(8) ?
    C12 C13 C14 . . 111.77(7) ?
    C14 C13 H13 . . 105.6(8) ?
    F10 C14 F11 . . 106.54(8) ?
    F10 C14 F12 . . 107.70(8) ?
    F10 C14 C13 . . 112.93(8) ?
    F11 C14 C13 . . 110.17(7) ?
    F12 C14 F11 . . 106.74(8) ?
    F12 C14 C13 . . 112.41(8) ?
    F13 C15 F15 . . 107.31(7) ?
    F13 C15 C16 . . 113.31(7) ?
    F14 C15 F13 . . 106.81(8) ?
    F14 C15 F15 . . 107.11(7) ?
    F14 C15 C16 . . 109.92(7) ?
    F15 C15 C16 . . 112.06(7) ?
    O9 C16 C15 . . 110.00(6) ?
    O9 C16 H16 . . 114.3(7) ?
    O9 C16 C17 . . 108.89(6) ?
    C15 C16 H16 . . 104.3(7) ?
    C17 C16 C15 . . 112.01(6) ?
    C17 C16 H16 . . 107.4(7) ?
    F16 C17 F18 . . 107.16(7) ?
    F16 C17 C16 . . 113.48(7) ?
    F17 C17 F16 . . 107.00(8) ?
    F17 C17 F18 . . 106.62(7) ?
    F17 C17 C16 . . 110.10(7) ?
    F18 C17 C16 . . 112.11(7) ?
    F19 C18 C19 . . 112.73(7) ?
    F20 C18 F19 . . 107.59(8) ?
    F20 C18 F21 . . 107.68(8) ?
    F20 C18 C19 . . 110.33(7) ?
    F21 C18 F19 . . 107.10(8) ?
    F21 C18 C19 . . 111.19(8) ?
    O10 C19 C18 . . 112.11(7) ?
    O10 C19 H19 . . 114.2(8) ?
    O10 C19 C20 . . 107.27(7) ?
    C18 C19 H19 . . 105.3(8) ?
    C20 C19 C18 . . 110.97(7) ?
    C20 C19 H19 . . 107.0(8) ?
    F22 C20 F23 . . 106.59(8) ?
    F22 C20 F24 . . 107.31(7) ?
    F22 C20 C19 . . 112.61(7) ?
    F23 C20 F24 . . 107.19(7) ?
    F23 C20 C19 . . 110.13(7) ?
    F24 C20 C19 . . 112.68(7) ?
    F25 C21 F26 . . 107.54(8) ?
    F25 C21 F27 . . 107.66(8) ?
    F25 C21 C22 . . 112.32(7) ?
    F26 C21 F27 . . 106.68(8) ?
    F26 C21 C22 . . 109.65(7) ?
    F27 C21 C22 . . 112.72(7) ?
    O11 C22 C21 . . 109.68(6) ?
    O11 C22 H22 . . 116.7(8) ?
    O11 C22 C23 . . 108.94(6) ?
    C21 C22 H22 . . 104.9(8) ?
    C23 C22 C21 . . 111.90(7) ?
    C23 C22 H22 . . 104.7(8) ?
    F28 C23 F29 . . 107.37(8) ?
    F28 C23 F30 . . 107.43(7) ?
    F28 C23 C22 . . 112.86(7) ?
    F29 C23 C22 . . 109.54(7) ?
    F30 C23 F29 . . 106.55(7) ?
    F30 C23 C22 . . 112.76(7) ?
loop_
    _geom_torsion_atom_site_label_1
    _geom_torsion_atom_site_label_2
    _geom_torsion_atom_site_label_3
    _geom_torsion_atom_site_label_4
    _geom_torsion_site_symmetry_1
    _geom_torsion_site_symmetry_2
    _geom_torsion_site_symmetry_3
    _geom_torsion_site_symmetry_4
    _geom_torsion
    _geom_torsion_publ_flag
    Al1 O7 C10 C9 . . . . -164.38(6) ?
    Al1 O7 C10 C11 . . . . 73.05(9) ?
    Al1 O8 C13 C12 . . . . -104.13(8) ?
    Al1 O8 C13 C14 . . . . 132.95(7) ?
    Al2 O9 C16 C15 . . . . -105.20(7) ?
    Al2 O9 C16 C17 . . . . 131.71(6) ?
    Al2 O10 C19 C18 . . . . -73.76(12) ?
    Al2 O10 C19 C20 . . . . 164.18(8) ?
    Al2 O11 C22 C21 . . . . -107.26(7) ?
    Al2 O11 C22 C23 . . . . 129.95(6) ?
    Mg1 Al1 O6 Al2 . . . . -171.30(6) ?
    Mg1 Al1 O7 C10 . . . . -148.45(6) ?
    Mg1 Al1 O8 C13 . . . . 63.88(8) ?
    Mg1 O1 C2 C3 . . . . -49.83(8) ?
    Mg1 O2 C3 C2 . . . . -32.68(9) ?
    Mg1 O3 C6 C7 . . . . 50.27(8) ?
    Mg1 O4 C7 C6 . . . . 21.82(9) ?
    F1 C9 C10 O7 . . . . -62.37(9) ?
    F1 C9 C10 C11 . . . . 59.47(10) ?
    F2 C9 C10 O7 . . . . 57.12(9) ?
    F2 C9 C10 C11 . . . . 178.96(8) ?
    F3 C9 C10 O7 . . . . 176.03(7) ?
    F3 C9 C10 C11 . . . . -62.13(10) ?
    F7 C12 C13 O8 . . . . -53.87(10) ?
    F7 C12 C13 C14 . . . . 67.37(10) ?
    F8 C12 C13 O8 . . . . 67.34(11) ?
    F8 C12 C13 C14 . . . . -171.42(9) ?
    F9 C12 C13 O8 . . . . -175.20(8) ?
    F9 C12 C13 C14 . . . . -53.97(11) ?
    F13 C15 C16 O9 . . . . -63.10(9) ?
    F13 C15 C16 C17 . . . . 58.14(9) ?
    F14 C15 C16 O9 . . . . 56.31(9) ?
    F14 C15 C16 C17 . . . . 177.55(7) ?
    F15 C15 C16 O9 . . . . 175.29(7) ?
    F15 C15 C16 C17 . . . . -63.47(9) ?
    F19 C18 C19 O10 . . . . -75.70(9) ?
    F19 C18 C19 C20 . . . . 44.23(10) ?
    F20 C18 C19 O10 . . . . 44.60(10) ?
    F20 C18 C19 C20 . . . . 164.53(7) ?
    F21 C18 C19 O10 . . . . 164.01(7) ?
    F21 C18 C19 C20 . . . . -76.06(9) ?
    F25 C21 C22 O11 . . . . -56.24(9) ?
    F25 C21 C22 C23 . . . . 64.78(9) ?
    F26 C21 C22 O11 . . . . 63.25(9) ?
    F26 C21 C22 C23 . . . . -175.73(7) ?
    F27 C21 C22 O11 . . . . -178.07(7) ?
    F27 C21 C22 C23 . . . . -57.05(10) ?
    O1 C2 C3 O2 . . . . 53.21(10) ?
    O3 C6 C7 O4 . . . . -46.18(10) ?
    O5 Al1 O6 Al2 . . . . -173.95(4) ?
    O5 Al1 O6 Mg1 . . . . -2.65(3) ?
    O5 Al1 O7 C10 . . . . -95.49(7) ?
    O5 Al1 O8 C13 . . . . 12.55(8) ?
    O6 Al1 O5 Mg1 . . . . 2.63(3) ?
    O6 Al1 O7 C10 . . . . 161.70(7) ?
    O6 Al1 O8 C13 . . . . 118.68(7) ?
    O6 Al2 O9 C16 . . . . -106.68(6) ?
    O6 Al2 O10 C19 . . . . -31.10(12) ?
    O6 Al2 O11 C22 . . . . -160.88(6) ?
    O7 Al1 O5 Mg1 . . . . -110.14(3) ?
    O7 Al1 O6 Al2 . . . . -56.01(5) ?
    O7 Al1 O6 Mg1 . . . . 115.29(3) ?
    O7 Al1 O8 C13 . . . . -116.23(7) ?
    O7 C10 C11 F4 . . . . 61.25(10) ?
    O7 C10 C11 F5 . . . . -57.46(9) ?
    O7 C10 C11 F6 . . . . -175.90(8) ?
    O8 Al1 O5 Mg1 . . . . 124.45(3) ?
    O8 Al1 O6 Al2 . . . . 68.93(5) ?
    O8 Al1 O6 Mg1 . . . . -119.77(3) ?
    O8 Al1 O7 C10 . . . . 31.66(8) ?
    O8 C13 C14 F10 . . . . 62.80(10) ?
    O8 C13 C14 F11 . . . . -56.19(10) ?
    O8 C13 C14 F12 . . . . -175.09(8) ?
    O9 Al2 O6 Al1 . . . . 97.72(4) ?
    O9 Al2 O6 Mg1 . . . . -69.97(5) ?
    O9 Al2 O10 C19 . . . . -154.29(10) ?
    O9 Al2 O11 C22 . . . . -38.33(7) ?
    O9 C16 C17 F16 . . . . 57.58(9) ?
    O9 C16 C17 F17 . . . . -62.31(9) ?
    O9 C16 C17 F18 . . . . 179.17(7) ?
    O10 Al2 O6 Al1 . . . . -18.24(5) ?
    O10 Al2 O6 Mg1 . . . . 174.06(4) ?
    O10 Al2 O9 C16 . . . . 14.74(7) ?
    O10 Al2 O11 C22 . . . . 73.34(7) ?
    O10 C19 C20 F22 . . . . 48.57(9) ?
    O10 C19 C20 F23 . . . . -70.24(8) ?
    O10 C19 C20 F24 . . . . 170.13(7) ?
    O11 Al2 O6 Al1 . . . . -145.85(4) ?
    O11 Al2 O6 Mg1 . . . . 46.46(5) ?
    O11 Al2 O9 C16 . . . . 135.28(6) ?
    O11 Al2 O10 C19 . . . . 92.49(11) ?
    O11 C22 C23 F28 . . . . 55.14(9) ?
    O11 C22 C23 F29 . . . . -64.43(8) ?
    O11 C22 C23 F30 . . . . 177.10(7) ?
    C1 O1 C2 C3 . . . . 163.61(8) ?
    C4 O2 C3 C2 . . . . -175.18(8) ?
    C5 O3 C6 C7 . . . . -166.16(8) ?
    C8 O4 C7 C6 . . . . -173.46(8) ?
    C9 C10 C11 F4 . . . . -59.88(10) ?
    C9 C10 C11 F5 . . . . -178.59(7) ?
    C9 C10 C11 F6 . . . . 62.97(10) ?
    C12 C13 C14 F10 . . . . -59.15(10) ?
    C12 C13 C14 F11 . . . . -178.15(8) ?
    C12 C13 C14 F12 . . . . 62.95(11) ?
    C15 C16 C17 F16 . . . . -64.29(9) ?
    C15 C16 C17 F17 . . . . 175.82(7) ?
    C15 C16 C17 F18 . . . . 57.30(9) ?
    C18 C19 C20 F22 . . . . -74.20(9) ?
    C18 C19 C20 F23 . . . . 166.98(7) ?
    C18 C19 C20 F24 . . . . 47.35(9) ?
    C21 C22 C23 F28 . . . . -66.31(9) ?
    C21 C22 C23 F29 . . . . 174.12(7) ?
    C21 C22 C23 F30 . . . . 55.65(9) ?
loop_
    _geom_hbond_atom_site_label_D
    _geom_hbond_atom_site_label_H
    _geom_hbond_atom_site_label_A
    _geom_hbond_site_symmetry_A
    _geom_hbond_distance_DH
    _geom_hbond_distance_HA
    _geom_hbond_distance_DA
    _geom_hbond_angle_DHA
    _geom_hbond_publ_flag
    O5 H5 F18 2_545 0.750(18) 2.315(18) 2.9816(8) 148.7(17) yes
    C2 H2B F30 3_666 0.970(16) 2.527(16) 3.4204(11) 153.1(12) no
    C4 H4A F6 4_666 0.977(17) 2.539(17) 3.5007(13) 168.1(13) no
    C7 H7B F22 2_645 0.997(14) 2.500(14) 3.0101(10) 111.3(10) no
    C8 H8C O11 . 0.940(16) 2.515(16) 3.3831(11) 153.7(13) no
    C19 H19 O8 . 0.964(14) 2.625(14) 3.4214(10) 140.2(11) no
_shelx_space_group_comment
;
The symmetry employed for this shelxl refinement is uniquely defined
by the following loop, which should always be used as a source of
symmetry information in preference to the above space-group names.
They are only intended as comments.
;
_shelx_estimated_absorpt_T_min     0.896
_shelx_estimated_absorpt_T_max     0.947
_shelx_hkl_file
;
   0   0   3    9.62    2.04  10
   0   0  -433507.27  661.73  12
   0   0  -433344.36  661.85  13
   0   0   433233.13  661.82  10
   0   0  -5    5.63    2.90  13
   0   0  -5    3.44    2.35  12
   0   0   5    0.44    2.86  10
   0   0   6 3080.06   68.25  10
   0   0  -6 3167.97   68.26  12
   0   0  -6 3209.30   68.54  13
   0   0   6 3320.01   67.10   4
   0   0   7    7.93    3.98  10
   0   0  -7   -0.31    3.70  13
   0   0  -7    2.98    3.73  12
   0   0   7    3.97    3.59   4
   0   0  -8  567.81   18.26  10
   0   0   8  573.95   17.81  10
   0   0  -8  496.28   16.93  13
   0   0  -8  533.26   16.88  12
   0   0   8  621.80   16.51   4
   0   0   9    4.61    5.60  10
   0   0  -9    0.87    6.15  10
   0   0  -9   -3.40    6.00  12
   0   0  -9   13.10    5.86  13
   0   0  10 1283.22   33.32  10
   0   0 -10 1328.22   31.56   5
   0   0  10 1251.09   31.32   4
   0   0 -10 1301.40   33.33  12
   0   0 -10 1245.79   33.37  13
   0   0  11    0.92    6.02  10
   0   0 -11    6.31    5.33   5
   0   0  11    7.87    5.56   4
   0   0 -11    1.92    6.21  13
   0   0 -11   -0.46    6.17  12
   0   0  12   27.37    7.37  10
   0   0 -12   33.35    5.94   5
   0   0  12   29.36    6.46   4
   0   0 -12   35.40    8.01  13
   0   0 -12   20.33    7.02  12
   0   0  13    0.53    7.11  10
   0   0 -13    3.33    5.40   5
   0   0  13   -2.00    6.05   4
   0   0 -13    1.07    6.91  12
   0   0 -13    1.12    6.78  13
   0   0  14 4042.88   90.92  10
   0   0  14 4064.09   88.36   4
   0   0 -14 4043.21   90.92  12
   0   0 -14 4084.56   91.71  13
   0   0 -14 3992.52   88.51   5
   0   0  15   13.23    7.31   4
   0   0 -15   19.82    9.17  13
   0   0  15    2.84    8.97  12
   0   0 -15    6.05    7.66  12
   0   0 -15   12.44    7.05   5
   0   0  16 2976.77   67.15   4
   0   0  16 3008.16   72.12  12
   0   0 -16 2813.11   69.96  13
   0   0 -16 2878.96   69.58  12
   0   0 -16 2877.43   67.29   5
   0   0  17    4.04    9.36  12
   0   0 -17   11.52    9.33  12
   0   0 -17    1.43    9.03  13
   0   0  17    0.51    7.73   4
   0   0 -18  305.24   17.21  13
   0   0  18  286.59   17.85  12
   0   0 -18  271.04   16.38  12
   0   0  18  256.21   14.34   4
   0   0 -18  275.32   13.47   2
   0   0 -19   17.57    8.34   2
   0   0  19    5.42   10.53  12
   0   0 -19   17.18   10.04  12
   0   0 -19   22.30   10.86  13
   0   0  19   22.77    9.55   4
   0   0  19    9.92    4.14   6
   0   0 -20 2306.04   53.84   2
   0   0 -20 2410.37   60.40  13
   0   0 -20 2358.86   59.03  12
   0   0  20 2440.30   62.58  12
   0   0 -20 2494.72   57.03   5
   0   0  20 2290.29   55.45   4
   0   0 -21   16.91    8.38   2
   0   0  21   17.97   11.71  12
   0   0 -21   20.75   11.53  13
   0   0 -21   29.92   10.73  12
   0   0 -21   19.33    8.95   5
   0   0  21    7.77    9.23   4
   0   0  21   15.45    3.45   6
   0   0 -22  951.95   33.54  12
   0   0 -22  997.90   34.90  13
   0   0 -22  993.45   31.48   5
   0   0  22  995.28   36.69  12
   0   0  22  975.41   30.60   4
   0   0 -22  946.24   28.98   2
   0   0 -23   -0.94   11.62  13
   0   0  23   10.87   12.56  12
   0   0 -23   -4.13    9.53   5
   0   0  23    6.98    9.43   4
   0   0 -23    4.37    8.57   2
   0   0 -24   60.42   13.96  13
   0   0  24   66.70   14.51  12
   0   0 -24   53.45   11.48   5
   0   0  24   44.75   12.43  10
   0   0  24   65.80   11.03   4
   0   0 -24   42.65    9.75   2
   0   0 -25    9.07   13.23  13
   0   0  25   24.63   13.75  12
   0   0 -25    4.31    9.98   5
   0   0  25   -3.52   12.19  10
   0   0  25    6.67   10.40   4
   0   0 -25    5.18    9.51   2
   0   0 -26  389.70   18.48   2
   0   0 -26  424.30   24.39  13
   0   0  26  414.53   25.76  12
   0   0 -26  377.10   19.93   5
   0   0  26  388.42   22.12  10
   0   0  26  389.24   19.69   4
   0   0 -26  437.75   26.10   8
   0   0 -27    8.39   10.44   2
   0   0 -27    1.07   14.59  13
   0   0  27    3.74   14.71  12
   0   0  27   -7.34   13.72  10
   0   0  27   -0.70   11.08   4
   0   0 -27  -11.41   15.43   8
   0   0 -27   -6.63   11.12   5
   0   0  28  127.73   13.79   4
   0   0 -28  113.85   13.11   2
   0   0  29  -17.87   11.83   4
   0   0 -29   -9.23   10.82   2
   0   0 -29   -5.93   12.05   5
   0   0  30   46.17   12.61   4
   0   0 -30   33.97   11.73   5
   0   0 -31    0.73   11.55   5
   0   1   2 7524.69  152.68  13
   0   1   2 7390.15  152.64  12
   0  -1  -2 7851.56  152.51   4
   0  -1   2 7789.60  152.42   2
   0   1   3 1448.46   32.13  10
   0  -1  -3 1495.79   32.35  10
   0   1   3 1519.60   32.53  13
   0   1   3 1508.99   32.46  12
   0   1  -3 1515.63   32.53  13
   0   1  -3 1540.31   32.38  12
   0  -1  -3 1556.85   32.02   4
   0  -1  -4 4505.97   93.69  10
   0  -1   4 4481.23   93.99  10
   0   1   4 4470.47   93.45  10
   0   1  -4 4722.36   93.96  13
   0  -1  -4 4633.20   93.65  12
   0  -1  -4 4552.99   93.75  13
   0   1   4 4417.47   93.78  13
   0   1  -4 4602.62   93.66  12
   0   1   4 4624.27   93.85  12
   0  -1  -4 4697.53   93.12   4
   0   1   4 4579.55   92.98   4
   0   1   572204.24 1447.60  10
   0  -1   572266.62 1448.11  10
   0  -1  -571690.93 1447.89  10
   0   1   573607.81 1448.20  13
   0   1   573000.30 1448.02  12
   0  -1  -574002.32 1447.94  13
   0   1  -573084.65 1447.97  13
   0  -1  -571976.32 1447.68  12
   0   1  -572131.13 1447.77  12
   0  -1  -575584.26 1447.00   4
   0   1   574412.83 1446.94   4
   0  -1   6  196.51    8.44  10
   0   1   6  181.56    7.75  10
   0  -1  -6  180.50    8.00  10
   0   1  -6  139.10    7.04  12
   0   1  -6  147.51    7.36  13
   0   1   6  174.24    7.72  12
   0   1   6  147.29    7.54  13
   0  -1  -6  152.11    7.25  12
   0  -1  -6  146.34    7.31  13
   0   1   6  215.36    7.58   4
   0  -1  -718009.50  376.09  10
   0  -1   718597.85  376.16  10
   0   1   718427.56  375.66  10
   0   1   719693.89  374.73   4
   0   1   719085.50  376.42  12
   0   1  -719173.72  375.98  12
   0   1   718918.91  376.50  13
   0   1  -718460.43  376.11  13
   0  -1  -718255.70  375.92  13
   0  -1  -718626.14  375.79  12
   0  -1   8 8327.08  169.62  10
   0  -1  -8 7934.68  169.61  10
   0   1   8 8130.61  168.99  10
   0   1  -8 8238.63  166.67   5
   0   1   8 8503.83  167.83   4
   0   1  -8 8181.80  169.08  12
   0  -1  -8 8327.23  169.50  13
   0  -1  -8 8293.35  169.23  12
   0   1   8 8101.16  169.65  12
   0   1   8 8138.20  169.86  13
   0   1  -8 8261.67  169.60  13
   0  -1  -9 1279.13   33.99  10
   0  -1   9 1302.76   33.67  10
   0   1   9 1263.40   33.04  10
   0   1  -9 1315.54   30.99   5
   0   1   9 1374.48   32.14   4
   0  -1  -9 1338.13   33.42  12
   0   1   9 1366.59   34.19  12
   0   1  -9 1295.02   33.32  12
   0  -1  -9 1355.50   33.81  13
   0   1  -9 1364.48   33.94  13
   0  -1  10  392.78   15.30  10
   0   1  10  374.06   14.78  10
   0  -1 -10  383.08   15.52  10
   0   1 -10  389.16   12.80   5
   0   1  10  396.74   13.75   4
   0   1 -10  396.42   14.98  12
   0  -1 -10  375.61   14.82  12
   0  -1 -10  399.68   15.32  13
   0   1 -10  369.40   15.01  13
   0   1  11 8468.59  174.57  10
   0  -1  11 8382.34  174.97  10
   0   1 -11 8389.69  171.73   5
   0  -1 -11 8401.22  173.14   5
   0   1  11 8419.79  172.65   4
   0  -1 -11 8314.72  174.62  12
   0   1 -11 8156.41  174.50  12
   0   1 -11 8457.19  175.15  13
   0  -1 -11 8470.23  175.11  13
   0  -1  12  199.67   11.68  10
   0   1 -12  194.12    9.57   5
   0  -1 -12  186.46   10.40   5
   0  -1  12  194.19   10.04   4
   0   1  12  188.23   10.29   4
   0   1 -12  213.19   11.81  12
   0   1 -12  206.57   11.83  13
   0  -1 -12  185.88   11.58  13
   0  -1 -12  182.15   11.22  12
   0  -1  13 5413.76  117.07  10
   0  -1 -13 5403.73  115.34   5
   0   1 -13 5308.62  113.67   5
   0  -1  13 5296.11  113.95   4
   0   1  13 5256.18  114.39   4
   0  -1 -13 5386.68  117.36  13
   0   1 -13 5490.57  117.52  13
   0   1 -13 5612.88  117.31  12
   0  -1 -13 5430.04  116.86  12
   0  -1 -14 4527.88  100.32  12
   0   1 -14 4402.13  100.02  12
   0   1 -14 4619.70  101.17  13
   0  -1 -14 4665.36  101.17  13
   0  -1  14 4488.08  100.42  10
   0   1 -14 4555.24   97.22   5
   0  -1 -14 4459.03   98.59   5
   0   1  14 4574.22   97.89   4
   0  -1  14 4468.43   97.45   4
   0   1 -14 4438.68   96.61   2
   0  -1 -15  553.54   22.07  13
   0   1  15  557.99   22.88  12
   0  -1  15  561.96   22.78  12
   0  -1 -15  592.07   21.71  12
   0   1 -15  582.85   22.25  13
   0   1 -15  583.85   21.64  12
   0  -1  15  577.22   21.88  10
   0   1 -15  602.94   19.56   5
   0  -1 -15  555.00   20.20   5
   0  -1  15  580.51   19.64   4
   0   1  15  586.81   19.89   4
   0   1 -15  580.52   19.03   2
   0  -1 -16   54.30    9.69  13
   0  -1 -16   52.58    9.18  12
   0   1  16   48.64   10.41  12
   0  -1  16   46.38   10.43  12
   0   1 -16   44.09    9.59  13
   0   1 -16   44.88    9.36  12
   0  -1  16   53.68   10.00  10
   0   1 -16   51.90    8.12   5
   0  -1  16   43.30    8.55   4
   0   1  16   48.47    8.68   4
   0   1 -16   42.22    7.83   2
   0   1 -17  272.93   15.93  12
   0   1  17  255.24   16.93  12
   0  -1  17  265.62   16.92  12
   0  -1 -17  260.71   15.64  12
   0   1 -17  284.24   16.31  13
   0   1 -17  268.52   13.42   5
   0  -1  17  273.32   15.84  10
   0  -1  17  226.00   13.27   4
   0   1  17  243.56   13.78   4
   0   1 -17  278.54   13.37   2
   0  -1 -18  108.61   12.80  13
   0   1 -18  109.39   12.84  13
   0   1 -18  122.63   12.38  12
   0  -1 -18  115.50   12.38  12
   0   1  18  124.93   13.51  12
   0  -1  18  121.46   13.28  12
   0  -1  18  105.03   12.35  10
   0  -1  18  115.87   10.88   4
   0   1  18  126.30   11.29   4
   0   1 -18  143.24   11.17   5
   0   1 -18  141.70   10.56   2
   0   1 -19 1527.89   37.56   2
   0   1 -19 1501.16   41.75  12
   0  -1  19 1533.74   44.47  12
   0   1 -19 1508.91   42.45  13
   0  -1 -19 1502.09   41.75  12
   0  -1 -19 1557.77   42.71  13
   0   1  19 1597.92   45.08  12
   0  -1 -19 1526.28   40.03   5
   0   1  19 1516.64   38.69   4
   0  -1  19 1519.67   38.62   4
   0  -1  19 1473.34   32.12   6
   0   1 -20   92.08   10.50   2
   0  -1 -20   96.63   10.14   2
   0  -1  20   81.71   14.12  12
   0   1  20   82.62   13.89  12
   0  -1 -20   93.53   12.69  12
   0   1 -20   98.01   13.19  13
   0  -1 -20  108.73   13.54  13
   0   1 -20   88.80   12.20  12
   0  -1 -20  117.55   12.33   5
   0   1  20   94.91   11.33   4
   0  -1  20   86.85   11.29   4
   0  -1  20   92.03    6.22   6
   0  -1 -21   36.43    8.68   2
   0   1 -21   34.81    9.17   2
   0  -1 -21   64.28   12.86  13
   0   1 -21   35.56   10.68  12
   0  -1 -21   40.42   11.49  12
   0   1 -21   33.83   11.31  13
   0   1  21   19.96   11.52  12
   0  -1  21   24.95   12.83  12
   0  -1 -21   31.73    9.75   5
   0  -1  21   53.95   10.28   4
   0   1  21   50.68   10.58   4
   0  -1  21   33.56    4.90   6
   0  -1 -22   49.50    9.66   2
   0   1 -22   38.71    9.50   2
   0  -1 -22   29.30   11.53  12
   0  -1 -22   34.44   12.10  13
   0   1 -22   36.19   12.26  13
   0   1 -22   35.15   11.93  12
   0   1  22   36.49   12.51  12
   0  -1  22   26.08   13.03  12
   0   1 -22   43.25    9.89   5
   0  -1 -22   32.07   10.41   5
   0   1  22   52.07   11.87  10
   0   1  22   41.19   10.65   4
   0  -1  22   38.58   10.33   4
   0  -1  22   36.58    4.63   6
   0   1 -23    1.12    8.60   2
   0  -1 -23    0.53    8.49   2
   0  -1 -23    3.77   11.83  13
   0   1 -23   -5.64   11.73  13
   0   1  23   -3.26   12.67  12
   0  -1  23   -6.52   12.74  12
   0   1 -23    3.17    9.13   5
   0  -1 -23   -3.67    9.80   5
   0   1  23   -6.60   10.97  10
   0   1  23    2.57    9.33   4
   0  -1  23   13.22    9.81   4
   0  -1  23    4.48    3.17   6
   0  -1 -24  109.65   15.51  13
   0   1 -24  103.52   15.05  13
   0  -1  24   80.25   15.00  12
   0   1  24   74.62   15.00  12
   0   1 -24   95.88   11.66   5
   0  -1 -24   89.79   12.71   5
   0   1  24   94.92   13.88  10
   0   1  24   74.63   11.47   4
   0  -1  24   80.86   11.81   4
   0  -1 -24   67.81   10.34   2
   0   1 -24   92.99   11.27   2
   0   1 -25  228.94   14.69   2
   0  -1 -25  243.55   14.70   2
   0   1 -25  265.61   20.06  13
   0  -1 -25  222.21   18.93  13
   0  -1  25  234.55   20.69  12
   0   1  25  251.06   20.49  12
   0   1 -25  207.37   14.80   5
   0  -1 -25  246.90   16.92   5
   0   1  25  293.33   19.08  10
   0  -1  25  238.23   15.85   4
   0   1  25  258.78   16.27   4
   0  -1 -25  274.38   21.25   8
   0  -1 -26  222.65   14.56   2
   0   1 -26  204.50   14.78   2
   0  -1 -26  247.88   20.40  13
   0   1 -26  230.62   19.96  13
   0  -1  26  260.55   21.67  12
   0   1  26  239.82   21.22  12
   0   1 -26  232.47   15.39   5
   0  -1 -26  205.55   16.50   5
   0   1  26  222.50   18.07  10
   0  -1  26  237.59   16.19   4
   0   1  26  194.15   15.47   4
   0  -1 -26  236.70   21.16   8
   0   1 -27  428.68   19.87   2
   0  -1 -27  420.19   19.21   2
   0   1 -27  452.37   25.72  13
   0  -1 -27  472.23   26.25  13
   0   1  27  473.07   27.00  12
   0  -1  27  470.46   27.45  12
   0  -1 -27  439.70   21.65   5
   0   1 -27  422.86   20.64   5
   0  -1  27  477.62   24.36  10
   0   1  27  446.49   23.86  10
   0  -1  27  440.73   21.04   4
   0   1  27  440.47   21.08   4
   0  -1 -27  454.78   26.76   8
   0   1 -27  496.71   27.90   8
   0  -1 -28   10.67   10.61   2
   0   1 -28    0.63   10.41   2
   0  -1 -28   18.33   11.97   5
   0   1 -28    6.84   10.91   5
   0   1  28   13.56   11.26   4
   0  -1  28   -0.70   11.26   4
   0  -1 -29  183.17   14.45   2
   0   1 -29  169.07   14.49   2
   0   1  29  178.62   15.55   4
   0  -1  29  187.91   15.56   4
   0  -1 -29  158.65   16.65   5
   0   1 -29  177.89   15.20   5
   0   1  30   68.54   12.81   4
   0  -1  30   62.07   12.84   4
   0   1 -30   62.20   11.99   5
   0  -1 -30   58.95   13.22   5
   0   1  31  276.94   18.15   4
   0  -1 -31  282.27   18.96   5
   0   1 -31  289.90   17.63   5
   0  -1 -32   13.21   11.92   5
   0  -2   2 6204.59  123.06  12
   0   2  -2 6229.86  122.97  12
   0   2   2 5971.34  122.96  12
   0   2   2 6175.93  123.02  13
   0  -2   311402.75  221.33   2
   0   2  -311311.96  221.36   2
   0   2  -310936.15  222.05  10
   0  -2  -311094.74  221.15  10
   0   2   310795.91  220.87  10
   0  -2   310900.17  221.93  10
   0   2   310825.43  221.48  12
   0  -2  -310888.15  221.30  12
   0   2   310769.16  221.51  13
   0  -2   311032.80  221.55  12
   0   2  -310825.89  221.61  13
   0   2  -311074.64  221.38  12
   0  -2  -311047.03  221.39  13
   0   2   311843.22  221.68   9
   0   2   311246.96  221.37   4
   0  -2  -311485.66  221.47   4
   0   2  -4  170.13    5.97   2
   0  -2   4  159.66    5.99   2
   0   2  -4  152.01    6.50  10
   0   2   4  166.43    5.99  10
   0  -2   4  159.11    6.71  10
   0  -2  -4  158.85    6.15  10
   0   2   4  129.45    5.88  12
   0   2  -4  127.18    5.62  12
   0  -2  -4  138.87    5.85  12
   0   2   4  120.67    5.85  13
   0  -2   4  144.92    6.05  12
   0   2  -4  126.96    5.93  13
   0  -2  -4  125.03    5.77  13
   0   2   4  200.56    6.47   4
   0   2   5   31.78    3.89  13
   0  -2  -5   23.86    3.59  13
   0   2   5   25.77    3.58  12
   0   2  -5   21.41    3.59  13
   0  -2   5   36.58    3.79  12
   0   2  -5   24.89    3.36  12
   0  -2  -5   40.65    3.74  12
   0   2   5   30.32    3.54   4
   0  -2  -5   33.50    3.72   4
   0   2  -5   22.33    2.92   2
   0  -2   5   28.43    3.78  10
   0  -2  -5   34.52    3.99  10
   0   2   5   26.51    3.30  10
   0   2  -5   24.41    4.00  10
   0  -2   6  872.73   23.20  12
   0  -2  -6  906.51   23.05  12
   0  -2  -6  897.33   23.23  13
   0   2   6  907.78   23.39  12
   0   2  -6  889.14   23.33  13
   0   2  -6  918.64   23.08  12
   0   2   6  933.49   23.57  13
   0  -2  -6  879.10   23.07  10
   0   2   6  912.21   22.78  10
   0  -2   6  947.51   23.89  10
   0   2   6 1021.55   22.79   4
   0  -2  -6 1006.03   22.87   4
   0   2  -6  986.84   22.42   2
   0  -2  -724574.83  513.86  12
   0   2   725348.58  514.56  12
   0   2   725679.30  514.80  13
   0   2  -725497.07  514.16  12
   0  -2   726247.27  514.80  12
   0  -2  -725286.19  514.29  13
   0   2  -725414.83  514.51  13
   0   2   724928.58  513.66  10
   0  -2   725353.67  514.80  10
   0  -2  -726150.97  514.48  10
   0   2   726141.13  509.78   6
   0   2   726907.67  513.25   4
   0   2  -726053.96  512.77   2
   0   2   814097.93  286.69  12
   0  -2  -814192.03  286.46  13
   0  -2   814167.39  286.76  12
   0   2   814000.03  286.81  13
   0   2  -814449.65  286.21  12
   0   2  -813904.25  286.51  13
   0  -2  -813808.74  285.99  12
   0  -2  -814148.96  286.52  10
   0  -2   814325.44  286.88  10
   0   2  -814073.06  282.83   5
   0   2   814194.54  280.96   6
   0   2   814211.48  284.80   4
   0   2  -814322.30  284.41   2
   0  -2   9 1132.31   30.67  12
   0   2  -9 1174.79   30.71  13
   0   2   9 1170.07   30.90  12
   0   2  -9 1191.94   30.41  12
   0   2   9 1092.32   30.61  13
   0  -2  -9 1176.51   30.54  13
   0  -2  -9 1194.07   30.36  12
   0  -2   9 1162.21   30.81  10
   0  -2  -9 1131.74   30.71  10
   0   2  -9 1189.00   27.17   5
   0   2   9 1181.73   28.93   4
   0   2  -9 1151.02   28.41   2
   0   2  10  437.16   16.57  12
   0   2 -10  448.24   16.08  12
   0   2 -10  484.83   16.89  13
   0  -2 -10  416.28   16.05  13
   0  -2 -10  435.40   16.12  12
   0  -2 -10  431.87   16.75  10
   0  -2  10  398.95   15.96  10
   0   2 -10  447.55   13.28   5
   0   2  10  465.53   15.11   4
   0   2 -10  448.36   14.48   2
   0  -2 -11 1515.82   38.59  12
   0   2 -11 1535.89   39.18  13
   0  -2 -11 1544.05   38.99  13
   0   2 -11 1441.17   38.28  12
   0  -2  11 1485.16   38.86  10
   0   2 -11 1436.57   35.10   5
   0   2  11 1579.88   37.15   4
   0   2 -11 1620.99   36.92   2
   0  -2 -12 9631.97  200.53  12
   0   2 -12 9836.98  201.30  13
   0   2 -12 9619.41  200.55  12
   0  -2 -12 9813.04  201.16  13
   0  -2  12 9542.37  201.10  10
   0  -2 -12 9832.97  199.94   5
   0   2 -12 9504.74  196.78   5
   0   2  12 9790.66  198.54   4
   0   2 -12 9514.00  197.62   2
   0  -2 -13    5.31    6.66  12
   0   2 -13    6.76    7.48  13
   0   2  13   11.04    7.69  12
   0  -2 -13    6.72    6.99  13
   0   2 -13    6.39    6.46  12
   0  -2  13    3.34    6.77  10
   0  -2 -13    8.85    6.43   5
   0   2 -13   10.08    5.26   5
   0   2  13   10.01    6.38   4
   0   2 -13    3.74    5.81   2
   0  -2 -14  417.08   18.00  13
   0   2 -14  405.66   17.97  13
   0  -2  14  410.51   18.47  12
   0   2  14  427.55   18.76  12
   0  -2 -14  398.89   17.31  12
   0   2 -14  419.74   17.61  12
   0  -2  14  396.09   17.64  10
   0   2  14  394.28   10.39   6
   0  -2 -14  423.86   17.22   5
   0   2 -14  408.60   14.78   5
   0   2  14  431.54   16.25   4
   0   2 -14  422.96   15.48   2
   0   2 -15 2247.71   54.55  12
   0  -2 -15 2359.32   55.12  12
   0   2 -15 2224.11   55.17  13
   0   2  15 2196.05   56.14  12
   0  -2  15 2195.52   56.11  12
   0  -2 -15 2198.19   55.01  13
   0  -2  15 2283.25   55.13  10
   0   2 -15 2225.99   50.78   5
   0   2  15 2066.92   44.85   6
   0  -2  15 2146.39   51.40   4
   0   2  15 2111.52   51.84   4
   0   2 -15 2249.10   51.36   2
   0  -2 -16   89.00   11.09  13
   0  -2 -16   66.84    9.79  12
   0   2  16   70.75   11.05  12
   0   2 -16   62.72   10.36  13
   0  -2  16   79.07   11.35  12
   0   2 -16   59.57    9.61  12
   0   2 -16   71.79    8.29   5
   0   2  16   71.82    3.98   6
   0  -2  16   76.95   10.79  10
   0  -2  16   95.64    9.62   4
   0   2  16   75.49    9.47   4
   0   2 -16   81.12    8.85   2
   0  -2 -17   38.55    9.76  12
   0  -2 -17   52.22   10.52  13
   0   2 -17   58.27   10.84  13
   0   2 -17   49.38   10.26  12
   0   2  17   50.10   11.20  12
   0  -2  17   33.90   10.73  12
   0   2 -17   52.48    7.84   5
   0  -2  17   43.39   10.10  10
   0  -2  17   52.09    9.37   4
   0   2  17   32.31    8.89   4
   0   2 -17   34.87    8.41   2
   0   2 -18   72.80    9.34   2
   0  -2 -18   73.25   11.09  12
   0  -2 -18   71.65   11.74  13
   0   2 -18   59.79   10.87  12
   0   2 -18   77.99   12.00  13
   0  -2  18   48.76   11.65  12
   0   2  18   58.21   12.01  12
   0  -2  18   82.88   11.79  10
   0  -2  18   64.76    6.43   6
   0   2  18   67.13   10.14   4
   0  -2  18   71.83    9.68   4
   0   2 -18   72.19    9.01   5
   0  -2 -18   72.19   10.68   5
   0   2  18   48.59    3.27   6
   0   2 -19 1129.56   32.11   2
   0  -2 -19 1156.29   34.93   5
   0   2 -19 1125.04   32.19   5
   0  -2 -19 1168.51   36.74  13
   0   2 -19 1136.41   35.76  12
   0  -2 -19 1146.96   35.85  12
   0   2 -19 1199.32   37.08  13
   0  -2  19 1132.12   38.04  12
   0   2  19 1162.02   38.19  12
   0  -2  19 1181.65   36.14  10
   0   2  19 1206.70   35.86  10
   0   2  19 1133.35   33.26   4
   0  -2  19 1162.96   33.05   4
   0  -2  19 1097.04   27.90   6
   0   2 -20  432.19   18.33   2
   0  -2 -20  488.09   22.84  13
   0   2 -20  506.86   23.00  13
   0   2 -20  464.71   21.72  12
   0  -2  20  475.75   23.91  12
   0  -2 -20  495.10   22.16  12
   0   2  20  484.50   24.27  12
   0  -2 -20  470.01   21.00   5
   0  -2  20  540.74   22.94  10
   0   2  20  485.21   21.72  10
   0  -2  20  466.70   19.43   4
   0   2  20  468.21   19.78   4
   0  -2  20  423.15   14.11   6
   0   2 -21   13.07    8.65   2
   0  -2 -21   10.50   10.95  12
   0   2 -21   11.30   10.64  12
   0   2 -21   10.44   10.77  13
   0  -2 -21   10.46   11.11  13
   0  -2  21    5.98   11.97  12
   0   2  21    6.99   11.86  12
   0  -2 -21   17.58   10.41   5
   0  -2  21   -7.26   11.25  10
   0   2  21    3.05   10.56  10
   0   2  21   12.86    9.80   4
   0  -2  21    9.42    9.02   4
   0  -2  21   10.37    5.08   6
   0  -2 -22  601.89   21.50   2
   0   2 -22  668.96   23.13   2
   0  -2 -22  632.63   26.32  12
   0   2 -22  671.36   27.73  13
   0  -2 -22  640.54   27.45  13
   0   2 -22  633.62   26.28  12
   0   2  22  645.50   28.97  12
   0  -2  22  699.29   29.47  12
   0  -2 -22  643.66   25.57   5
   0   2  22  681.73   26.51  10
   0  -2  22  625.50   23.38   4
   0   2  22  624.16   23.67   4
   0  -2  22  605.18   17.04   6
   0   2 -23  358.00   16.98   2
   0  -2 -23  326.45   15.67   2
   0  -2 -23  342.30   20.82  13
   0   2 -23  354.44   21.40  13
   0  -2  23  376.03   22.86  12
   0   2  23  361.88   22.78  12
   0   2 -23  338.94   16.54   5
   0  -2 -23  349.92   19.20   5
   0   2  23  347.25   19.55  10
   0  -2  23  355.72   17.65   4
   0   2  23  338.81   17.36   4
   0  -2  23  306.05   10.58   6
   0   2 -24  321.29   16.55   2
   0  -2 -24  364.89   16.33   2
   0   2 -24  332.77   21.20  13
   0  -2 -24  333.50   21.08  13
   0  -2  24  357.21   22.54  12
   0   2  24  332.20   22.40  12
   0   2 -24  361.87   16.88   5
   0  -2 -24  329.82   18.91   5
   0   2  24  305.95   18.97  10
   0   2  24  354.31   17.74   4
   0  -2  24  311.54   16.88   4
   0  -2  24  275.88    9.40   6
   0   2 -25  106.63   12.12   2
   0  -2 -25  110.12   11.58   2
   0  -2 -25  121.10   16.68  13
   0   2 -25  118.49   15.82  13
   0   2  25  124.28   17.06  12
   0  -2  25  104.37   16.91  12
   0  -2 -25  103.89   13.89   5
   0   2 -25  132.46   12.29   5
   0   2  25  104.47   14.42  10
   0  -2  25  109.89   12.96   4
   0   2  25  145.36   13.66   4
   0  -2 -25  126.15   17.98   8
   0   2 -26  735.82   26.27   2
   0  -2 -26  734.84   25.26   2
   0  -2 -26  805.18   32.80  13
   0   2 -26  798.38   32.67  13
   0  -2  26  850.59   35.27  12
   0   2  26  826.12   35.03  12
   0   2 -26  735.23   26.03   5
   0  -2 -26  759.72   29.42   5
   0   2  26  761.75   30.44  10
   0  -2  26  761.05   27.35   4
   0   2  26  777.01   27.72   4
   0  -2 -26  786.62   33.54   8
   0   2 -27  139.95   13.83   2
   0  -2 -27  148.62   12.98   2
   0   2 -27  148.08   18.28  13
   0  -2 -27  139.66   18.14  13
   0   2  27  151.03   19.30  12
   0  -2  27  204.60   20.48  12
   0  -2 -27  151.32   15.84   5
   0   2 -27  163.57   13.64   5
   0   2  27  137.15   16.32  10
   0   2 -27  166.95   19.87   8
   0  -2 -27  171.74   19.63   8
   0  -2  27  163.62   14.67   4
   0   2  27  168.97   14.99   4
   0   2  28  101.40   15.74  10
   0  -2 -28  102.27   12.38   2
   0  -2 -28   93.19   15.02   5
   0   2 -28   90.69   12.23   5
   0   2  28  109.18   13.95   4
   0  -2  28  102.50   13.49   4
   0   2 -29  448.46   20.64   2
   0  -2 -29  420.56   19.28   2
   0   2 -29  433.23   19.78   5
   0  -2 -29  442.73   23.29   5
   0  -2  29  432.27   20.78   4
   0   2  29  412.26   20.92   4
   0   2 -30   67.95   12.55   2
   0  -2  30   73.50   13.09   4
   0   2  30   90.06   13.73   4
   0   2 -30   65.51   11.87   5
   0  -2 -30   58.54   13.62   5
   0   2  31   28.91   12.65   4
   0  -2 -31   21.95   12.03   5
   0   2 -31   38.47   11.05   5
   0  -2 -32   49.16   13.61   5
   0   3   0    1.29    1.51   2
   0   3   1  100.52    4.32   9
   0   3  -1  101.35    4.09   2
   0  -3   1  102.01    4.16   7
   0   3  -1  113.38    4.33   7
   0   3   1  107.17    4.36   6
   0   3  -2  699.47   16.11  12
   0   3   2  704.90   16.20  13
   0  -3   2  735.63   16.28  12
   0   3   2  711.94   16.20  12
   0  -3  -2  682.34   16.15  13
   0  -3  -2  722.35   16.13  12
   0   3   2  793.44   17.29   4
   0   3  -2  769.23   17.36   2
   0  -3   2  746.69   16.96  10
   0   3   2  814.25   17.85   9
   0   3  -2  765.39   16.88   7
   0  -3  -2  759.44   16.96   6
   0  -3  -2  735.90   16.29   8
   0  -3   2  735.47   16.73   7
   0   3   2  745.86   16.99   6
   0  -3  -3  625.40   15.33   4
   0   3  -3  622.86   14.82  12
   0   3   3  613.61   14.87  12
   0   3   3  623.94   14.93  13
   0  -3   3  609.40   14.94  12
   0  -3  -3  593.35   14.70  12
   0  -3  -3  608.33   14.81  13
   0   3   3  638.75   15.37   4
   0   3  -3  650.12   15.43   2
   0  -3   3  676.83   15.50   2
   0  -3   3  605.10   15.48  10
   0   3   3  603.52   14.16  10
   0  -3  -3  596.93   14.37  10
   0   3   3  655.66   15.85   9
   0  -3   3  628.93   14.38   7
   0   3  -3  651.53   14.67   7
   0  -3  -3  663.31   14.66   6
   0   3   3  651.26   14.77   6
   0   3  -446402.63  934.39  12
   0   3   446929.82  934.64  13
   0  -3  -446345.34  934.39  12
   0  -3   446971.29  934.64  12
   0   3   446464.48  934.67  12
   0   3  -446915.94  934.75  13
   0  -3  -446806.11  934.47  13
   0  -3  -447606.74  933.17   6
   0   3  -448646.02  934.71   2
   0  -3   446986.05  934.50   2
   0  -3   447739.42  935.35  10
   0  -3  -445979.29  934.06  10
   0  -3  -447620.27  934.64   9
   0   3   450338.49  935.17   9
   0   3   447323.11  934.64   4
   0  -3  -446525.46  934.64   4
   0   3   5 7234.68  148.22  12
   0  -3   5 6865.55  148.01  12
   0   3   5 7361.92  148.29  13
   0   3  -5 7140.82  147.84  12
   0  -3  -5 7207.42  148.02  13
   0   3  -5 7427.95  148.39  13
   0  -3  -5 7148.44  147.87  12
   0  -3  -5 7461.32  145.71   6
   0  -3   5 7243.27  148.84  10
   0  -3  -5 7173.73  147.68  10
   0  -3   5 7248.10  147.68   2
   0   3  -5 7346.56  147.77   2
   0   3   5 7515.28  148.20   9
   0  -3  -5 7278.84  147.84   4
   0   3   5 7410.35  147.85   4
   0   3  -6  694.94   18.73  13
   0   3  -6  714.81   18.48  12
   0   3   6  682.10   18.56  12
   0  -3   6  682.15   18.58  12
   0   3   6  687.40   18.71  13
   0  -3  -6  673.73   18.36  13
   0  -3  -6  677.48   18.20  12
   0   3  -6  715.97   17.95   2
   0  -3  -6  716.16   18.49  10
   0  -3   6  675.55   19.09  10
   0   3   6  676.62   18.07   9
   0  -3  -6  710.09   18.17   4
   0   3   6  689.13   17.95   4
   0  -3  -7    4.14    3.90  12
   0   3  -7    7.70    3.85  12
   0  -3   7    3.88    3.92  12
   0   3   7   21.27    4.69  13
   0   3   7    7.10    3.89  12
   0   3  -7   18.78    4.41  13
   0  -3  -7    3.66    3.95  13
   0   3  -7    5.59    2.16   5
   0   3   7    3.71    2.35   6
   0   3  -7    4.98    4.10   2
   0  -3  -7    1.51    3.98  10
   0  -3   7    1.37    4.50  10
   0   3   7   14.66    5.26   9
   0  -3  -7    3.25    4.08   4
   0   3   7    0.52    3.94   4
   0   3  -816527.73  333.11   5
   0   3   817055.36  332.61   6
   0  -3   816817.92  337.89  12
   0  -3  -816589.97  337.18  12
   0   3  -816579.50  337.10  12
   0  -3  -816546.82  337.38  13
   0   3   816692.74  337.86  13
   0   3   816816.77  337.86  12
   0   3  -816632.36  337.67  13
   0  -3   816586.71  338.01  10
   0  -3  -816606.28  337.33  10
   0   3   817117.61  336.28   4
   0   3  -816706.06  335.87   2
   0   3   9   31.07    3.26   6
   0   3  -9   45.09    4.05   5
   0  -3   9   19.30    5.81  12
   0   3  -9   32.56    6.27  13
   0   3  -9   24.16    6.18  12
   0  -3  -9   27.04    6.20  13
   0   3   9   34.36    6.50  12
   0   3   9   34.01    6.37  13
   0  -3  -9   28.22    5.92  12
   0  -3  -9   36.52    6.71  10
   0  -3   9   41.62    6.92  10
   0   3   9   34.00    6.02   4
   0   3  -9   22.01    5.64   2
   0   3 -10   70.17    5.00   5
   0   3  10   54.00    3.55   6
   0   3 -10   68.84    7.24  12
   0   3  10   58.93    7.55  12
   0  -3  10   63.59    7.61  12
   0  -3 -10   65.45    7.43  13
   0   3 -10   68.68    7.66  13
   0  -3 -10   64.09    7.37  12
   0  -3 -10   47.85    7.34  10
   0  -3  10   67.46    7.86  10
   0   3  10   63.90    6.89   4
   0   3 -10   55.38    6.53   2
   0   3  11  646.35   15.73   6
   0   3 -11  694.84   18.08   5
   0   3 -11  684.80   21.99  13
   0  -3 -11  723.95   22.36  13
   0   3 -11  715.68   21.93  12
   0  -3  11  682.18   22.42  12
   0  -3 -11  728.88   22.02  12
   0  -3  11  760.33   22.98  10
   0   3  11  677.35   20.49   4
   0   3 -11  680.01   20.00   2
   0   3  12  117.19    4.96   6
   0   3 -12  139.91    7.47   5
   0  -3 -12  132.84    9.92  12
   0   3 -12  119.89    9.53  12
   0  -3 -12  152.93   10.62  13
   0   3 -12  144.56   10.49  13
   0  -3  12  126.57   10.28  12
   0  -3  12  131.68   10.26  10
   0   3  12  128.14    8.99   4
   0   3 -12  114.02    8.39   2
   0   3 -13 3401.25   73.41   5
   0  -3 -13 3444.60   77.77   5
   0   3  13 3300.34   69.73   6
   0   3 -13 3442.16   78.59  13
   0  -3 -13 3487.94   78.02  12
   0  -3 -13 3537.60   78.68  13
   0   3  13 3449.00   79.49  12
   0  -3  13 3479.27   79.42  12
   0   3 -13 3492.45   78.00  12
   0  -3  13 3503.38   78.80  10
   0   3  13 3488.29   76.16   4
   0   3 -13 3484.77   75.44   2
   0   3 -14 1684.78   39.91   5
   0   3  14 1693.98   35.91   6
   0   3  14 1685.65   45.64  12
   0   3 -14 1704.26   44.90  13
   0  -3  14 1679.20   45.54  12
   0  -3 -14 1689.06   44.70  13
   0  -3 -14 1690.74   44.22  12
   0   3 -14 1752.78   44.61  12
   0  -3  14 1670.59   44.71  10
   0   3  14 1775.42   42.71   4
   0   3 -14 1711.97   41.86   2
   0   3 -15  671.55   21.41   2
   0   3 -15  650.59   19.61   5
   0  -3 -15  697.22   24.30  13
   0  -3 -15  666.92   23.53  12
   0   3 -15  664.87   24.18  13
   0   3 -15  671.45   23.54  12
   0   3  15  678.85   25.02  12
   0  -3  15  714.13   25.43  12
   0  -3  15  676.29   24.12  10
   0   3  15  657.90   21.95   4
   0   3  15  645.46   15.31   6
   0   3 -16  186.77   11.63   2
   0   3 -16  186.06   10.07   5
   0  -3 -16  175.04   13.06  12
   0   3 -16  196.31   13.38  12
   0   3 -16  204.51   13.90  13
   0   3  16  171.30   14.02  12
   0  -3  16  214.34   14.93  12
   0  -3 -16  208.79   14.05  13
   0  -3  16  189.84   13.54  10
   0   3  16  194.36   12.90  10
   0   3  16  190.26   12.01   4
   0   3  16  174.04    5.81   6
   0   3 -17  473.22   17.70   2
   0  -3 -17  471.13   19.74   5
   0   3 -17  463.24   16.27   5
   0   3 -17  470.49   19.96  12
   0  -3 -17  501.88   20.65  12
   0   3  17  482.21   21.85  12
   0  -3 -17  500.39   20.89  13
   0  -3  17  492.69   21.92  12
   0   3 -17  494.82   20.87  13
   0  -3  17  526.75   21.10  10
   0   3  17  459.59   19.44  10
   0   3  17  437.35   18.14   4
   0  -3  17  432.03   17.41   4
   0   3 -18 1164.93   33.43   2
   0   3 -18 1232.27   36.93  12
   0  -3 -18 1234.79   37.52  13
   0  -3  18 1278.92   39.36  12
   0   3  18 1299.81   39.78  12
   0  -3 -18 1258.42   37.10  12
   0   3 -18 1240.23   37.70  13
   0  -3 -18 1243.31   36.79   5
   0   3 -18 1189.00   32.23   5
   0   3  18 1237.02   36.49  10
   0  -3  18 1241.26   37.29  10
   0  -3  18 1201.06   33.76   4
   0   3  18 1194.53   34.43   4
   0  -3  18 1189.72   30.40   6
   0   3 -19   27.33    8.81   2
   0  -3 -19   29.01   10.38  12
   0   3 -19   37.19   10.93  13
   0   3 -19   25.28   10.66  12
   0  -3 -19   38.18   10.97  13
   0  -3  19   20.76   11.02  12
   0   3  19   13.55   10.92  12
   0   3  19   33.88   10.58  10
   0  -3  19   26.58   10.45  10
   0  -3  19   14.80    6.29   6
   0  -3  19   23.81    9.58   4
   0   3  19   23.84    9.53   4
   0  -3 -19   30.98   10.09   5
   0   3 -19   33.51    7.94   5
   0   3 -20  309.13   15.47   2
   0   3 -20  286.78   18.31  13
   0  -3 -20  260.60   17.05  12
   0  -3  20  279.34   19.39  12
   0  -3 -20  284.02   18.44  13
   0   3  20  274.77   19.61  12
   0  -3 -20  270.55   16.92   5
   0   3 -20  281.94   13.89   5
   0  -3  20  299.83   18.20  10
   0   3  20  262.14   17.10  10
   0   3  20  284.95   15.89   4
   0  -3  20  261.02   15.27   4
   0  -3  20  265.77   11.44   6
   0   3 -21 1401.75   38.30   2
   0  -3 -21 1434.04   43.42  13
   0  -3 -21 1325.82   41.57  12
   0   3 -21 1478.66   43.58  13
   0  -3  21 1462.23   45.29  12
   0   3  21 1491.20   45.65  12
   0   3 -21 1452.57   37.30   5
   0  -3 -21 1399.82   41.67   5
   0  -3  21 1454.21   42.64  10
   0   3  21 1402.32   41.44  10
   0  -3  21 1351.53   38.42   4
   0   3  21 1396.76   39.20   4
   0  -3  21 1300.31   33.30   6
   0   3 -22   32.56    9.92   2
   0   3 -22   23.39   11.34  13
   0  -3 -22   38.04   12.90  13
   0  -3  22   27.05   12.70  12
   0  -3 -22   20.02   10.96   5
   0   3  22   30.99   10.81  10
   0  -3  22   31.20   12.33  10
   0   3  22   21.29   10.07   4
   0  -3  22   35.75   10.13   4
   0  -3  22   25.43    5.99   6
   0   3 -23   34.11    9.81   2
   0  -3 -23   40.52   13.25  13
   0   3 -23   46.80   12.85  13
   0  -3  23   34.73   13.55  12
   0  -3 -23   29.65   11.87   5
   0  -3  23   33.87   12.05  10
   0   3  23   27.95   11.32  10
   0  -3  23   25.58   10.30   4
   0   3  23   36.51   10.10   4
   0  -3  23   24.64    5.62   6
   0   3 -24   28.84   10.08   2
   0  -3 -24   39.74    9.27   2
   0  -3 -24   37.17   13.11  13
   0   3 -24   35.92   13.04  13
   0  -3  24   37.30   13.77  12
   0  -3 -24   34.59   11.66   5
   0   3  24   32.84   11.77  10
   0  -3  24   48.12   13.12  10
   0  -3  24   33.98   10.64   4
   0   3  24   38.16   11.24   4
   0  -3  24   33.24    5.51   6
   0  -3 -24   39.57   14.16   8
   0   3 -25    0.63    9.92   2
   0  -3 -25    5.88    9.13   2
   0  -3 -25   17.21   13.41  13
   0  -3  25   35.10   13.79  12
   0  -3 -25    5.17   11.75   5
   0   3 -25   -1.09    9.15   5
   0   3  25   13.49   11.98  10
   0  -3 -25   12.87   13.15   8
   0  -3  25    5.87    4.80   6
   0  -3  25    7.87   10.10   4
   0   3  25    2.79   10.63   4
   0   3  26   10.65   10.63   4
   0  -3  26   10.02   10.59   4
   0  -3 -26   10.39    9.55   2
   0   3 -26    1.92   10.25   2
   0  -3 -26    6.23   13.16  13
   0  -3  26   25.40   14.87  12
   0  -3 -26    1.76   12.05   5
   0   3 -26    8.83    9.16   5
   0  -3  26   -2.01    4.14   6
   0   3  26   13.83   12.62  10
   0  -3 -26    7.73   14.24   8
   0   3  27  334.35   18.50   4
   0  -3  27  320.21   18.24   4
   0   3 -27  264.28   16.99   2
   0  -3 -27  298.54   15.98   2
   0  -3 -27  284.38   21.49  13
   0  -3  27  310.41   23.32  12
   0  -3 -27  294.40   20.02   5
   0   3 -27  291.00   15.81   5
   0   3  27  306.72   20.08  10
   0  -3 -27  328.98   23.20   8
   0  -3 -28   12.55   13.35   5
   0   3 -28   10.44    9.06   5
   0  -3 -28  -16.92   10.42   2
   0   3 -28    4.65   11.01   2
   0   3  28    9.91   13.16  10
   0   3  28    7.33   11.24   4
   0  -3  28   -0.69   10.73   4
   0   3  29   12.60   12.01   4
   0  -3  29   15.96   11.55   4
   0  -3 -29    2.70   13.37   5
   0   3 -29    6.50    9.44   5
   0   3 -29   27.63   11.81   2
   0  -3  30   -2.80   11.45   4
   0   3  30   -2.99   11.93   4
   0   3 -30  -11.71   10.07   5
   0  -3 -30  -11.72   14.00   5
   0   3 -30    2.05   11.68   2
   0  -3 -31   25.05   13.00   5
   0   3  31   18.81   12.32   4
   0  -3 -32   17.73   12.83   5
   0   4   038311.94  769.08   2
   0   4   039485.66  769.99   6
   0   4  -1 1884.48   40.09   2
   0   4   1 1919.34   40.82   9
   0  -4  -1 1866.15   39.76   2
   0  -4  -1 1804.53   40.19   6
   0   4   1 1834.13   40.43   6
   0   4  -1 1877.74   40.26   7
   0  -4   1 1858.54   40.28   7
   0   4   2 1738.09   37.19   4
   0   4  -2 1770.14   37.50   2
   0   4   2 1893.61   38.30   9
   0  -4   2 1767.77   36.64  10
   0  -4  -2 1674.41   35.65  13
   0  -4   2 1621.35   35.58  12
   0  -4  -2 1625.78   35.42  12
   0   4   2 1800.39   37.47   6
   0   4  -2 1809.16   37.25   7
   0  -4   2 1756.22   38.18   6
   0  -4  -2 1788.84   37.28   6
   0  -4  -2 1628.07   35.68   8
   0  -4   2 1771.60   37.06   7
   0  -4  -3  327.39    9.25  13
   0  -4  -3  329.42    9.15  12
   0  -4   3  335.71    9.33  12
   0   4   3  324.78   10.02   4
   0  -4  -3  330.66   10.16   4
   0   4  -3  347.83   10.56   2
   0  -4  -3  320.83    8.63  10
   0  -4   3  347.82   10.22  10
   0  -4  -3  361.74    9.98   6
   0   4   3  341.64    9.89   6
   0  -4  -3  327.64    9.30   8
   0   4  -4   73.11    5.25   2
   0  -4  -4   99.59    4.73  10
   0  -4   4  113.01    4.61   7
   0  -4  -4  137.44    5.20   6
   0  -4  -5 2759.02   61.26  12
   0  -4  -5 2963.26   61.54  13
   0  -4   5 2877.99   61.67  12
   0  -4  -5 2889.17   60.07   6
   0   4   5 2930.97   61.78   4
   0  -4   5 2884.44   61.64   2
   0   4  -5 2999.81   61.94   2
   0  -4   5 2812.51   62.29  10
   0  -4  -5 2824.23   60.90  10
   0   4   5 3127.93   62.66   9
   0  -4  -5 2922.06   61.77   9
   0  -4  -5 2862.23   61.86   4
   0  -4  -6 2967.58   65.65  12
   0  -4  -6 3064.67   65.92  13
   0  -4   6 2958.81   66.06  12
   0  -4  -6 3177.49   63.59   6
   0  -4   6 3001.67   66.89  10
   0  -4  -6 3034.29   65.59  10
   0  -4  -6 3065.57   66.07   4
   0   4   6 3009.68   65.86   4
   0  -4   6 3014.71   65.69   2
   0   4  -6 3053.78   65.82   2
   0  -4  -7  169.47    8.34   4
   0   4   7  159.34    8.03   4
   0   4  -7  169.33    8.16   2
   0  -4   7  162.37    8.01   2
   0  -4   7  184.50    8.67  12
   0  -4  -7  174.66    8.34  13
   0  -4  -7  180.56    8.39  12
   0  -4   7  188.36    9.34  10
   0  -4  -7  172.36    8.34  10
   0   4   7  183.17    9.33   9
   0   4   7  167.07    6.10   6
   0   4   8  117.82    7.84   4
   0  -4   8   54.43    7.25  12
   0  -4  -8   33.76    6.39  13
   0  -4  -8   28.73    6.06  12
   0   4  -8   39.27    6.45   2
   0  -4  -8   64.53    7.62  10
   0  -4   8   80.85    8.25  10
   0   4   8  138.93   10.41   9
   0   4   8   68.48    4.49   6
   0   4   9  498.69   16.26   4
   0  -4  -9  535.71   17.27  12
   0  -4  -9  521.86   17.23  13
   0  -4   9  501.85   17.48  12
   0   4  -9  528.19   12.82   5
   0   4  -9  504.44   16.27   2
   0  -4   9  505.38   17.73  10
   0  -4  -9  508.74   17.21  10
   0   4   9  555.48   17.43   9
   0   4   9  511.99   13.10   6
   0   4 -10 2815.78   61.57   2
   0   4 -10 2767.97   57.71   5
   0  -4 -10 2812.58   63.11  13
   0  -4 -10 2752.99   62.83  12
   0  -4  10 2789.58   63.86  12
   0  -4  10 2758.27   63.81  10
   0  -4 -10 2716.76   63.04  10
   0   4  10 2854.60   61.97   4
   0   4  10 2716.28   57.39   6
   0   4 -11 6311.59  130.57   2
   0   4 -11 6286.18  126.83   5
   0  -4 -11 6286.32  132.27  12
   0  -4  11 6431.79  133.57  12
   0  -4 -11 6314.26  132.58  13
   0  -4  11 6148.92  133.09  10
   0   4  11 6185.24  130.87   4
   0   4  11 6134.97  125.81   6
   0   4 -12 2128.65   49.31   2
   0   4 -12 2124.21   45.82   5
   0  -4 -12 2141.97   51.50  13
   0  -4  12 2148.78   52.36  12
   0  -4 -12 2027.63   50.66  12
   0  -4  12 2137.93   52.07  10
   0   4  12 2165.65   50.17  10
   0   4  12 2100.82   49.56   4
   0   4  12 2051.70   44.18   6
   0   4 -13 1014.94   27.53   2
   0   4 -13  973.93   24.24   5
   0  -4 -13  968.82   29.48  13
   0  -4 -13  984.73   28.99  12
   0  -4  13 1011.75   30.46  12
   0   4  13 1012.82   28.38  10
   0  -4  13  965.67   29.62  10
   0   4  13  985.96   27.71   4
   0   4  13  974.16   22.13   6
   0   4 -14 9438.46  194.82   2
   0   4 -14 9509.70  191.47   5
   0  -4 -14 9669.09  197.49  12
   0  -4  14 9765.12  199.52  12
   0  -4 -14 9658.47  198.21  13
   0  -4  14 9416.54  198.06  10
   0   4  14 9740.10  196.45  10
   0   4  14 9456.87  195.41   4
   0   4  14 9125.67  188.35   6
   0   4 -15  341.21   15.04   2
   0   4 -15  340.62   12.25   5
   0  -4 -15  361.10   16.98   5
   0  -4 -15  344.60   16.85  13
   0  -4 -15  324.05   15.93  12
   0  -4  15  313.38   17.11  12
   0  -4  15  328.27   16.76  10
   0   4  15  331.85   15.77  10
   0   4  15  338.12   15.26   4
   0   4  15  313.23    9.01   6
   0   4 -16  220.83   12.88   2
   0  -4 -16  261.49   15.15   5
   0   4 -16  240.74   10.50   5
   0  -4  16  226.27   15.36  12
   0  -4 -16  256.81   14.82  12
   0  -4 -16  242.27   15.01  13
   0   4  16  246.86   13.99  10
   0  -4  16  232.20   14.56  10
   0   4  16  251.50   13.60   4
   0   4  16  202.54    6.70   6
   0   4 -17 1085.39   31.32   2
   0  -4 -17 1065.60   34.24  13
   0  -4 -17 1077.40   33.69  12
   0  -4  17 1195.22   36.50  12
   0  -4 -17 1160.76   34.65   5
   0   4 -17 1122.13   28.78   5
   0  -4  17 1090.14   34.39  10
   0   4  17 1080.83   33.09  10
   0   4  17 1146.54   32.37   4
   0  -4  17 1075.39   28.87   6
   0   4 -18   24.22    9.13   2
   0  -4 -18   40.82   11.05  13
   0  -4 -18   31.94    9.55  12
   0  -4  18   18.83   10.99  12
   0  -4 -18   32.15   10.33   5
   0   4 -18   21.43    6.97   5
   0   4  18   28.48   10.05  10
   0  -4  18   33.27   10.32  10
   0   4  18   20.54    9.08   4
   0  -4  18   17.86    6.78   6
   0   4 -19  123.61   11.48   2
   0  -4 -19  123.44   13.60  13
   0  -4 -19  126.36   12.67  12
   0  -4  19  124.61   14.37  12
   0  -4 -19  110.32   12.60   5
   0   4 -19  118.77    9.38   5
   0   4  19  122.63   12.81  10
   0  -4  19  143.15   14.15  10
   0  -4  19  125.82    9.09   6
   0  -4  19  128.05   11.59   4
   0   4  19  117.67   11.76   4
   0   4  20   30.18   10.23   4
   0  -4  20   16.82    9.77   4
   0   4 -20   17.56    9.60   2
   0  -4 -20   31.70   10.83  12
   0  -4 -20   20.77   11.10  13
   0  -4  20    0.95   11.48  12
   0   4 -20   21.23    7.51   5
   0  -4  20   41.46   11.77  10
   0   4  20   11.28    9.78  10
   0   4  20   60.40   12.31   9
   0  -4  20   13.77    6.35   6
   0   4  21  795.62   26.67   4
   0  -4  21  713.32   25.20   4
   0   4 -21  730.94   25.50   2
   0  -4 -21  750.68   29.40  13
   0  -4 -21  746.38   28.44  12
   0  -4  21  797.06   31.39  12
   0  -4 -21  764.83   28.88   5
   0   4 -21  761.14   23.15   5
   0   4  21  763.66   27.92  10
   0  -4  21  773.31   28.96  10
   0   4  21  804.50   27.78   9
   0  -4  21  703.05   21.44   6
   0   4  22  116.25   12.65   4
   0  -4  22  107.95   11.82   4
   0   4 -22  104.69   11.87   2
   0  -4 -22   95.32   14.38  13
   0  -4  22   96.77   15.06  12
   0   4 -22  113.47    9.89   5
   0  -4 -22   65.65   12.82   5
   0   4  22  101.83   13.18  10
   0  -4  22   97.10   14.01  10
   0   4  22  135.33   14.29   9
   0  -4 -22  114.48   15.69   8
   0  -4  22   93.92    8.00   6
   0  -4  23 1484.63   41.65   4
   0   4  23 1561.48   42.79   4
   0   4 -23 1455.61   41.33   2
   0  -4 -23 1594.35   47.45  13
   0  -4  23 1581.29   49.11  12
   0   4 -23 1587.51   39.21   5
   0  -4 -23 1517.83   45.64   5
   0  -4  23 1609.13   46.39  10
   0   4  23 1494.49   44.20  10
   0   4  23 1577.97   44.46   9
   0  -4 -23 1521.68   47.85   8
   0  -4  23 1418.20   35.86   6
   0   4  24   67.24   11.78   4
   0  -4  24   58.82   11.26   4
   0   4 -24   51.98   11.00   2
   0  -4 -24   53.51   14.06  13
   0  -4  24   36.14   14.12  12
   0  -4 -24   40.80   12.37   5
   0   4  24   28.25   11.92  10
   0  -4  24   31.51   12.38  10
   0   4  24   81.45   14.25   9
   0  -4 -24   33.13   14.29   8
   0  -4  24   41.57    6.46   6
   0   4  25  463.05   20.98   4
   0  -4  25  436.44   20.13   4
   0   4 -25  451.49   20.30   2
   0  -4 -25  470.11   18.85   2
   0  -4 -25  489.72   25.52  13
   0  -4  25  455.07   26.36  12
   0  -4 -25  430.91   22.80   5
   0  -4  25  437.89   23.28  10
   0   4  25  477.07   22.89  10
   0   4  25  531.96   23.89   9
   0  -4 -25  512.39   26.24   8
   0  -4  25  404.91   13.83   6
   0  -4  26   30.68   11.38   4
   0   4  26   28.88   11.32   4
   0  -4 -26   31.62    9.71   2
   0   4 -26   23.89   11.06   2
   0  -4 -26   26.03   13.89  13
   0  -4  26   32.61   14.36  12
   0  -4 -26   42.40   13.33   5
   0   4  26   14.47   12.42  10
   0  -4  26   37.60   13.52  10
   0  -4  26   22.93    5.50   6
   0  -4 -26   37.32   15.90   8
   0  -4  27  177.01   15.02   4
   0   4  27  190.71   15.81   4
   0   4 -27  158.58   14.69   2
   0  -4 -27  191.74   13.78   2
   0  -4 -27  213.35   19.93  13
   0  -4  27  207.81   20.34  12
   0  -4 -27  187.18   17.64   5
   0   4  27  215.02   17.55  10
   0  -4  27  189.42   17.73  10
   0   4  27  243.61   18.97   9
   0  -4 -27  218.76   20.49   8
   0  -4 -28   72.55   14.91   5
   0   4 -28   81.60   10.36   5
   0   4 -28   72.80   12.63   2
   0  -4 -28   71.70   11.39   2
   0   4  28   95.06   14.90  10
   0   4  28  125.24   17.03   9
   0   4  28  103.58   14.11   4
   0   4  29  119.75   14.47   4
   0  -4  29  111.26   13.70   4
   0   4 -29  115.69   11.16   5
   0  -4 -29  140.12   16.93   5
   0   4 -29   89.84   13.72   2
   0   4  30  147.30   15.50   4
   0  -4  30  127.98   14.06   4
   0   4 -30  134.55   11.44   5
   0  -4 -30  129.10   16.72   5
   0   4 -30  118.98   14.37   2
   0  -4 -31  173.67   18.29   5
   0   4  31  185.92   16.39   4
   0  -4 -32   27.12   13.57   5
   0  -4 -33   63.68   14.70   5
   0  -5   0    7.96    2.87   2
   0  -5   0    8.21    1.77   3
   0   5   0    4.91    2.99   2
   0   5  -1 6779.92  134.96   2
   0  -5  -1 6605.79  134.49   2
   0  -5  -1 6560.04  135.24   6
   0  -5   1 6605.59  135.18   7
   0   5   1 6580.13  135.44   6
   0  -5   2 2260.44   46.37  12
   0  -5  -2 2196.80   46.45  13
   0  -5  -2 2158.04   46.07  12
   0   5  -2 2314.81   48.95   2
   0  -5   2 2296.46   47.50  10
   0   5   2 2464.58   49.99   9
   0  -5   2 2303.59   49.78   6
   0  -5  -2 2171.81   46.48   8
   0  -5   2 2356.38   48.69   7
   0   5   2 2333.14   49.15   6
   0  -5  -2 2274.20   48.84   6
   0  -5  -2 2278.54   45.95   3
   0  -5  -3  261.54    7.43  12
   0  -5  -3  254.70    7.65  13
   0  -5   3  242.82    7.53  12
   0   5   3  263.46    8.83   4
   0   5  -3  262.95    9.22   2
   0  -5  -3  262.46    6.83  10
   0  -5   3  254.18    8.44  10
   0   5   3  271.08    9.57   9
   0  -5  -3  267.31    9.26   9
   0  -5  -3  258.33    7.74   8
   0  -5   3  270.05    8.54   7
   0  -5  -3  255.29    8.58   6
   0  -5   3  253.31    9.56   6
   0  -5   4 4000.16   83.37  12
   0  -5  -4 3879.08   82.92  12
   0  -5  -4 3843.14   83.06  13
   0   5   4 4193.99   84.60   4
   0  -5  -4 4104.54   84.56   4
   0  -5   4 4175.59   84.63   2
   0   5  -4 4194.91   84.87   2
   0  -5   4 4049.24   84.41  10
   0  -5  -4 3964.49   82.39  10
   0  -5  -4 4105.14   85.04   9
   0   5   4 4021.53   85.29   9
   0  -5   4 4081.10   83.18   7
   0  -5  -4 4065.81   83.61   6
   0  -5  -4 4102.42   83.33   8
   0  -5  -514878.52  302.80   4
   0  -5  -515439.35  302.14  13
   0  -5  -515056.42  301.90  12
   0  -5   514804.01  302.23  12
   0   5   515357.02  302.96   4
   0  -5   514850.94  302.74   2
   0   5  -515297.98  303.17   2
   0  -5  -514686.05  301.22  10
   0  -5   514923.04  303.20  10
   0  -5  -515280.39  303.08   9
   0   5   515155.50  303.82   9
   0  -5  -515158.03  301.39   6
   0  -5  -515366.22  302.28   8
   0  -5  -612678.44  262.35  13
   0  -5  -612745.60  262.28  12
   0  -5   612772.52  262.88  12
   0   5   613239.51  263.06   4
   0  -5  -613247.21  260.93   6
   0   5  -613410.62  263.26   2
   0  -5   613108.05  262.94   2
   0  -5   612788.74  263.78  10
   0  -5  -613030.62  261.91  10
   0  -5  -612965.53  262.92   9
   0   5   613872.69  264.22   9
   0  -5  -612755.18  263.07   4
   0  -5  -7  445.11   14.49   4
   0  -5   7  436.38   14.27  12
   0  -5  -7  410.45   13.72  12
   0  -5  -7  433.36   14.05  13
   0  -5  -7  416.27   11.72   6
   0   5   7  413.89   13.95   4
   0  -5   7  449.07   14.33   2
   0   5  -7  426.73   14.24   2
   0  -5  -7  440.04   13.79  10
   0  -5   7  431.28   15.02  10
   0   5   7  430.13   15.32   9
   0   5   7  426.37   12.14   6
   0   5  -7  450.82   12.57   7
   0   5   8 6638.81  139.72   4
   0  -5  -8 6832.46  140.18  13
   0  -5  -8 6632.07  139.79  12
   0  -5   8 6890.77  140.77  12
   0  -5  -8 6589.69  136.24   6
   0  -5  -8 6861.74  139.85  10
   0  -5   8 6690.29  141.17  10
   0   5   8 6664.71  136.90   6
   0   5  -8 6867.75  137.60   7
   0   5   8 6979.02  140.91   9
   0   5  -8 6828.33  139.85   2
   0   5   921304.11  417.66   4
   0  -5  -921100.62  418.24  13
   0  -5   920606.81  418.66  12
   0  -5  -920526.15  417.76  12
   0   5  -920652.50  417.35   2
   0  -5  -920549.35  417.86  10
   0  -5   920598.55  419.20  10
   0   5   920767.96  416.56  10
   0   5   921620.26  418.49   9
   0   5   920527.03  413.96   6
   0  -5 -10  186.12   10.15  12
   0  -5 -10  198.65   10.70  13
   0  -5  10  184.50   10.67  12
   0   5 -10  186.47    5.74   5
   0   5 -10  199.13   10.43   2
   0  -5 -10  183.54   10.45  10
   0  -5  10  176.68   10.85  10
   0   5  10  205.71    9.92  10
   0   5  10  194.31   10.19   4
   0   5  10  193.58    7.18   6
   0  -5  11   66.78    8.14  12
   0  -5 -11   70.20    7.89  13
   0  -5 -11   63.10    7.54  12
   0   5 -11   77.77    4.11   5
   0   5 -11   74.47    7.43   2
   0  -5  11   56.25    8.17  10
   0   5  11   71.15    7.28  10
   0   5  11   81.79    7.91   4
   0   5  11   72.13    4.71   6
   0  -5 -12  211.10   11.62  12
   0  -5  12  193.47   12.33  12
   0  -5 -12  209.97   12.16  13
   0   5 -12  203.50    7.12   5
   0   5 -12  196.10   10.90   2
   0  -5  12  215.36   12.61  10
   0   5  12  197.31   11.06  10
   0   5  12  184.23   10.63   4
   0   5  12  184.20    7.05   6
   0  -5  13   19.66    7.95  12
   0  -5 -13   31.59    7.76  13
   0  -5 -13    7.37    6.92  12
   0   5 -13   19.96    4.08   5
   0   5 -13   15.47    6.89   2
   0  -5  13   18.21    7.80  10
   0   5  13   22.28    7.02  10
   0   5  13   11.54    6.56   4
   0   5  13   23.11    3.66   6
   0  -5 -14   11.94    7.82  13
   0  -5  14   13.27    8.14  12
   0  -5 -14    5.64    7.80  12
   0   5 -14   17.28    4.48   5
   0  -5 -14   10.25    8.48   5
   0   5 -14   13.01    7.50   2
   0   5  14    8.50    7.18  10
   0  -5  14   11.19    8.09  10
   0  -5 -14   22.04    8.70   4
   0   5  14   10.72    7.71   4
   0   5  14   12.70    3.70   6
   0  -5  15 3743.12   85.35  12
   0  -5 -15 3763.19   84.13  13
   0  -5 -15 3689.61   83.30  12
   0   5 -15 3773.62   76.45   5
   0  -5 -15 3664.16   84.56   5
   0   5 -15 3739.60   81.35   2
   0  -5  15 3629.38   84.06  10
   0   5  15 3665.11   82.06  10
   0   5  15 3715.97   81.78   4
   0   5  15 3369.53   74.22   6
   0  -5 -16  636.02   23.79  13
   0  -5  16  629.91   24.81  12
   0  -5 -16  658.85   23.44  12
   0   5 -16  602.66   17.25   5
   0  -5 -16  633.11   24.07   5
   0   5 -16  599.62   21.31   2
   0  -5  16  639.13   24.08  10
   0   5  16  609.59   22.14  10
   0   5  16  662.67   22.27   4
   0   5  16  586.35   14.81   6
   0  -5  16  617.84   19.77   6
   0  -5 -17  638.42   23.98  13
   0  -5 -17  604.73   22.83  12
   0  -5  17  631.15   25.07  12
   0  -5 -17  637.97   24.22   5
   0   5 -17  586.61   17.07   5
   0   5 -17  611.69   21.23   2
   0   5  17  598.48   22.09  10
   0  -5  17  636.19   24.11  10
   0  -5  17  564.48   18.93   6
   0   5  17  581.73   21.39   4
   0   5  18  289.00   15.54   4
   0   5 -18  264.03   14.89   2
   0  -5 -18  313.99   17.93  13
   0  -5  18  269.24   18.00  12
   0  -5 -18  328.55   17.33  12
   0   5 -18  276.19   11.59   5
   0  -5 -18  281.34   17.32   5
   0  -5  18  331.95   18.04  10
   0   5  18  312.61   16.82  10
   0   5  18  326.61   17.58   9
   0  -5  18  298.36   13.44   6
   0   5  19   31.64   10.18   4
   0   5 -19   42.68    9.63   2
   0  -5 -19   52.50   10.78  12
   0  -5 -19   51.90   12.14  13
   0  -5  19   57.76   12.54  12
   0   5 -19   38.51    6.73   5
   0  -5 -19   59.32   11.84   5
   0   5  19   34.41   10.14  10
   0  -5  19   68.48   12.06  10
   0   5  19   70.38   12.67   9
   0  -5  19   29.52    7.47   6
   0   5  20  192.32   13.80   4
   0  -5  20  191.51   13.42   4
   0   5 -20  181.14   13.79   2
   0  -5 -20  176.55   14.79  12
   0  -5 -20  213.68   16.87  13
   0  -5  20  210.00   17.04  12
   0   5 -20  198.46   10.47   5
   0  -5 -20  179.14   15.84   5
   0   5  20  173.92   14.12  10
   0  -5  20  220.10   16.09  10
   0   5  20  210.38   15.96   9
   0  -5  20  179.37   10.70   6
   0   5  21    7.15    9.38   4
   0  -5  21    1.16    9.06   4
   0   5 -21   -2.42    9.81   2
   0  -5 -21    6.09   11.32  13
   0  -5 -21    6.40   10.31  12
   0  -5  21   -4.98   11.82  12
   0   5 -21    5.47    6.34   5
   0  -5 -21    8.57   10.63   5
   0  -5  21    6.67   10.91  10
   0   5  21    3.59    9.88  10
   0   5  21   14.72   11.34   9
   0  -5  21    3.20    6.42   6
   0  -5 -21   -1.85   12.25   8
   0   5  22    8.72    9.86   4
   0  -5  22   12.01    9.69   4
   0   5 -22    0.62    9.19   2
   0  -5 -22    8.18   11.80  13
   0  -5  22   22.89   12.56  12
   0   5 -22    6.42    6.63   5
   0  -5 -22   28.24   11.84   5
   0  -5  22   10.31   11.36  10
   0   5  22    8.93   10.25  10
   0   5  22   35.91   12.98   9
   0  -5 -22   23.08   12.45   8
   0  -5  22   13.90    6.73   6
   0   5  23    7.57    9.98   4
   0  -5  23   -2.48    9.43   4
   0   5 -23    5.13    9.74   2
   0  -5 -23    3.78   11.91  13
   0  -5  23    9.76   12.10  12
   0  -5 -23   -6.35   11.99   5
   0   5 -23    1.55    6.85   5
   0   5  23    3.84   10.65  10
   0  -5  23   -5.31   11.81  10
   0   5  23   27.00   13.01   9
   0  -5 -23   11.94   13.00   8
   0  -5  23    4.79    6.35   6
   0  -5  24    9.56    9.93   4
   0   5  24   24.65   10.22   4
   0   5 -24   13.82   10.29   2
   0  -5 -24   18.52   12.74  13
   0  -5  24   18.05   12.93  12
   0  -5 -24   21.38   12.36   5
   0   5 -24   11.02    7.16   5
   0  -5  24   11.80   11.79  10
   0   5  24   23.78   11.87  10
   0   5  24   46.12   13.37   9
   0  -5  24   19.03    6.61   6
   0  -5 -24   22.70   13.21   8
   0   5  25   36.77   11.75   4
   0  -5  25   30.02   10.80   4
   0   5 -25   16.80   10.78   2
   0  -5 -25   24.25   13.90  13
   0  -5  25   16.35   13.24  12
   0   5 -25   31.03    7.75   5
   0  -5 -25   34.13   12.86   5
   0   5  25   31.01   12.16  10
   0  -5  25   37.16   13.14  10
   0   5  25   51.03   14.13   9
   0  -5 -25   14.86   14.21   8
   0  -5  25   30.95    6.65   6
   0  -5  26    5.98   10.70   4
   0   5  26    7.35   11.06   4
   0  -5 -26    7.90    9.23   2
   0   5 -26    3.43   10.80   2
   0  -5 -26   31.30   14.51  13
   0  -5  26    6.03   13.66  12
   0   5 -26    2.39    7.36   5
   0  -5 -26   -5.79   12.71   5
   0  -5  26   15.15   13.38  10
   0   5  26   13.40   12.25  10
   0   5  26   15.80   13.72   9
   0  -5  26    6.56    5.97   6
   0  -5 -26    9.85   14.52   8
   0  -5  27   16.22   10.81   4
   0   5  27   38.12   12.04   4
   0   5 -27   31.48   11.89   2
   0  -5 -27   32.60    9.98   2
   0  -5 -27   40.86   15.60  13
   0  -5  27   32.31   15.25  12
   0  -5 -27   36.21   13.71   5
   0   5 -27   40.28    8.34   5
   0   5  27   29.99   12.26  10
   0   5  27   66.79   15.08   9
   0  -5  27   24.27    5.97   6
   0  -5 -27   36.07   15.57   8
   0   5  28   26.25   13.36  10
   0   5  28   15.14   11.59   4
   0  -5  28   13.01   11.58   4
   0  -5 -28    0.99   13.77   5
   0  -5  28   -3.38    5.86   6
   0   5 -28    8.52   11.71   2
   0  -5 -28   -0.54   10.29   2
   0   5  29   53.63   13.21   4
   0  -5  29   37.13   11.98   4
   0  -5 -29   33.70   14.41   5
   0  -5  29   21.51    3.46   6
   0   5 -29   55.48   13.01   2
   0   5  30    4.63   12.16   4
   0  -5 -30  -13.91   14.40   5
   0   5 -30   -2.91   11.81   2
   0  -5 -31   15.86   13.87   5
   0  -5 -32    9.83   13.78   5
   0  -5 -33  -10.66   14.02   5
   0  -6   040592.24  814.90   3
   0  -6   040220.21  816.89   2
   0  -6   1 2272.44   50.40   7
   0  -6  -1 2259.57   50.30   6
   0   6   1 2407.08   50.88   6
   0  -6  -1 2219.19   49.34   2
   0  -6  -1 2292.38   47.05   3
   0   6  -1 2255.71   49.76   2
   0  -6  -2  629.38   14.11   3
   0  -6  -2  623.61   14.47  13
   0  -6  -2  597.21   13.89  12
   0  -6   2  610.12   14.21  12
   0   6   2  667.86   18.17   9
   0  -6   2  663.13   15.69  10
   0   6  -2  650.78   17.33   2
   0  -6  -2  631.36   14.50   8
   0   6   2  660.76   17.66   6
   0  -6   2  615.37   16.88   7
   0  -6  -2  695.41   17.57   6
   0  -6   2  626.14   17.98   6
   0  -6   3  286.42    8.21  12
   0  -6  -3  290.81    8.36  13
   0  -6  -3  283.48    7.91  12
   0   6  -3  299.95   10.47   2
   0  -6   3  269.13    9.08  10
   0  -6  -3  282.27    7.23  10
   0   6   3  301.57   11.04   9
   0  -6  -3  310.52   10.75   9
   0  -6  -3  304.00   10.01   6
   0  -6   3  289.10    9.63   7
   0  -6   3  293.38   10.98   6
   0  -6  -3  283.97    8.39   8
   0  -6   4  533.33   14.22  12
   0  -6  -4  526.75   14.15  13
   0  -6  -4  514.92   13.82  12
   0   6   4  557.14   15.76   4
   0  -6  -4  554.00   15.87   4
   0   6  -4  640.92   16.93   2
   0  -6   4  517.15   15.21  10
   0  -6  -4  534.21   13.28  10
   0   6   4  594.74   17.02   9
   0  -6  -4  546.56   16.35   9
   0  -6  -4  562.56   15.28   6
   0  -6  -4  559.78   14.43   8
   0  -6   4  586.56   17.05   6
   0  -6   4  572.94   14.99   7
   0  -6  -5  396.57   12.88   4
   0  -6  -5  370.89   11.42  13
   0  -6   5  367.52   11.55  12
   0  -6  -5  386.05   11.29  12
   0   6   5  383.85   12.65   4
   0  -6   5  370.74   12.55   2
   0   6  -5  391.82   13.12   2
   0   6   5  380.67   10.21  10
   0  -6  -5  363.95   10.68  10
   0  -6   5  375.73   12.54  10
   0  -6  -5  384.42   13.01   9
   0   6   5  407.89   13.61   9
   0  -6  -5  366.37   11.50   6
   0  -6   5  386.14   11.28   7
   0  -6  -5  361.67   11.52   8
   0  -6  -6 3707.76   80.33   4
   0  -6  -6 3683.84   78.84  12
   0  -6  -6 3748.16   79.26  13
   0  -6   6 3671.58   79.40  12
   0  -6  -6 3825.92   78.56   6
   0   6   6 3814.75   80.28   4
   0   6  -6 3782.39   80.56   2
   0  -6   6 3814.48   80.26   2
   0  -6  -6 3776.65   78.42  10
   0   6   6 3516.56   77.37  10
   0  -6   6 3664.65   80.48  10
   0  -6  -6 3813.43   80.47   9
   0   6   6 4032.28   81.72   9
   0   6   6 3856.85   79.06   6
   0  -6  -6 3716.71   79.33   8
   0   6  -6 3783.83   78.82   7
   0  -6  -7 1460.92   35.09   4
   0  -6  -7 1465.73   34.20  12
   0  -6   7 1470.07   34.88  12
   0  -6  -7 1434.75   34.37  13
   0  -6  -7 1410.57   32.63   6
   0   6   7 1426.62   34.90   4
   0   6  -7 1480.69   35.46   2
   0  -6  -7 1407.86   33.68  10
   0   6   7 1427.34   32.86  10
   0  -6   7 1420.92   35.58  10
   0  -6  -7 1458.61   35.13   9
   0   6   7 1454.41   36.42   9
   0   6   7 1364.45   33.07   6
   0   6  -7 1441.30   33.29   7
   0  -6  -7 1501.71   34.95   8
   0  -6  -8  603.43   18.63   4
   0  -6  -8  565.01   17.60  12
   0  -6   8  594.86   18.47  12
   0  -6  -8  583.84   17.94  13
   0   6   8  617.44   18.55   4
   0  -6  -8  573.98   15.60   6
   0  -6   8  582.28   18.14   2
   0   6  -8  615.41   18.67   2
   0  -6   8  571.14   19.00  10
   0  -6  -8  605.61   17.75  10
   0   6   8  619.30   16.91  10
   0   6   8  574.48   19.63   9
   0  -6  -8  626.49   18.60   9
   0   6   8  593.84   16.27   6
   0   6  -8  601.96   16.54   7
   0   6   9   85.27    7.56   4
   0  -6  -9  100.35    5.43   6
   0   6   9   85.35    6.64  10
   0  -6   9   79.23    8.32  10
   0  -6  -9   83.22    7.36  10
   0  -6   9   90.40    7.77  12
   0  -6  -9   80.73    7.15  12
   0  -6  -9   97.79    7.87  13
   0   6  -9   72.13    5.77   7
   0   6   9   72.54    5.32   6
   0   6  -9   77.07    7.76   2
   0   6 -10   10.52    5.94   2
   0  -6 -10    2.51    5.78  10
   0  -6  10    7.32    6.44  10
   0   6  10   10.81    5.58  10
   0  -6 -10   20.33    6.09  13
   0  -6  10   12.22    6.10  12
   0  -6 -10    7.37    5.45  12
   0   6  10   27.98    6.65   4
   0   6 -10   14.31    4.51   7
   0   6  10   14.57    3.79   6
   0   6 -11  303.03   13.41   2
   0  -6  11  329.69   15.03  10
   0   6  11  344.06   13.30  10
   0  -6 -11  341.24   14.32  13
   0  -6 -11  301.63   13.66  12
   0  -6  11  330.34   14.50  12
   0   6  11  304.15   13.30   4
   0   6  11  302.89   10.26   6
   0   6 -12 4439.09   94.91   2
   0  -6  12 4431.35   97.06  12
   0  -6 -12 4411.51   96.16  13
   0  -6 -12 4468.13   95.79  12
   0   6  12 4431.79   94.24  10
   0  -6  12 4352.27   96.92  10
   0   6  12 4363.24   94.94   4
   0   6  12 4163.54   90.00   6
   0   6 -13 1286.18   34.75   2
   0   6 -13 1288.14   28.18   5
   0  -6 -13 1350.17   36.49  13
   0  -6 -13 1332.55   35.75  12
   0  -6  13 1322.41   37.08  12
   0  -6  13 1364.32   37.24  10
   0   6  13 1325.59   34.49  10
   0   6  13 1340.11   35.15   4
   0  -6 -13 1351.78   35.74   4
   0   6  13 1297.91   29.95   6
   0   6 -14 1125.36   31.71   2
   0  -6 -14 1098.97   32.45  12
   0  -6  14 1154.91   34.38  12
   0  -6 -14 1165.92   33.41  13
   0  -6 -14 1141.29   34.52   5
   0   6 -14 1134.46   25.35   5
   0  -6  14 1184.98   34.18  10
   0   6  14 1151.66   31.63  10
   0   6  14 1148.56   31.89   4
   0  -6 -14 1154.53   32.54   4
   0  -6  14 1125.60   30.82   6
   0   6  14 1111.61   26.27   6
   0   6 -15   86.66    9.95   2
   0  -6 -15   65.86   10.30  13
   0  -6 -15   79.85   10.13  12
   0  -6  15   81.06   11.41  12
   0  -6 -15   66.30   10.76   5
   0   6  15   63.34    9.25  10
   0  -6  15   66.86   10.32  10
   0  -6 -15   88.05   10.65   4
   0   6  15   76.83    9.81   4
   0  -6  15   61.50    8.55   6
   0   6  15   81.22    5.32   6
   0  -6 -16 1037.58   32.04  13
   0  -6 -16  985.48   30.93  12
   0  -6  16 1019.99   33.11  12
   0  -6 -16 1049.20   32.96   5
   0   6 -16  987.51   23.62   5
   0   6 -16 1040.26   29.97   2
   0  -6  16 1037.60   32.47  10
   0   6  16 1005.58   30.03  10
   0   6  16 1003.05   29.88   4
   0  -6  16  992.32   28.31   6
   0   6  16  968.70   23.08   6
   0  -6 -17 1372.16   39.51  13
   0  -6 -17 1271.41   37.95  12
   0  -6  17 1349.59   40.77  12
   0   6 -17 1322.76   30.49   5
   0  -6 -17 1375.52   40.47   5
   0   6 -17 1232.29   36.04   2
   0  -6  17 1389.16   39.75  10
   0   6  17 1342.18   37.20  10
   0  -6  17 1300.02   34.73   6
   0   6  17 1282.15   36.60   4
   0   6  18  872.83   28.40   4
   0  -6 -18  905.31   30.92  13
   0  -6  18  856.49   31.73  12
   0  -6 -18  905.46   29.98  12
   0   6 -18  868.64   29.73  12
   0  -6 -18  870.39   31.19   5
   0   6 -18  860.14   22.30   5
   0   6 -18  908.82   28.55   2
   0   6  18  903.90   28.87  10
   0  -6  18  938.67   31.23  10
   0   6  18  952.50   30.61   9
   0  -6  18  869.44   26.06   6
   0   6  19 1224.89   35.99   4
   0   6 -19 1210.23   35.25   2
   0   6 -19 1254.80   37.69  12
   0  -6 -19 1195.39   37.20  12
   0  -6  19 1237.68   40.16  12
   0  -6 -19 1243.25   38.78  13
   0   6  19 1245.34   40.34  12
   0   6 -19 1186.34   29.44   5
   0  -6 -19 1231.20   39.28   5
   0   6  19 1284.18   36.85  10
   0  -6  19 1291.51   38.87  10
   0   6  19 1342.88   38.23   9
   0  -6 -19 1309.01   40.33   8
   0  -6  19 1204.16   33.08   6
   0   6  20   19.35    9.95   4
   0   6 -20   27.04    9.72   2
   0  -6 -20    9.97   10.12  12
   0  -6 -20   19.97   11.78  13
   0   6 -20   16.87   10.59  12
   0  -6  20   18.99   11.29  12
   0   6  20   10.46   11.64  12
   0   6 -20   15.97    5.78   5
   0  -6 -20   11.31   11.09   5
   0   6  20   11.45    9.80  10
   0  -6  20   26.03   11.14  10
   0   6  20   51.98   12.96   9
   0  -6  20   11.85    7.20   6
   0  -6 -20    7.06   11.81   8
   0   6  21   27.98   10.42   4
   0   6 -21   29.09    9.82   2
   0   6 -21   50.16   12.47  13
   0  -6 -21   41.79   12.57  13
   0   6  21   28.86   12.37  12
   0  -6  21   38.76   12.20  12
   0  -6 -21   43.06   12.35   5
   0   6 -21   28.43    6.20   5
   0   6  21   42.04   10.73  10
   0  -6  21   44.53   12.22  10
   0   6  21   35.48   12.30   9
   0  -6  21   25.46    7.45   6
   0  -6 -21   45.07   13.21   8
   0  -6  22  340.65   17.23   4
   0   6  22  395.14   19.17   4
   0   6 -22  364.05   18.22   2
   0  -6 -22  360.13   21.28  13
   0   6 -22  378.41   21.28  13
   0   6  22  369.62   22.26  12
   0  -6  22  428.98   23.27  12
   0   6 -22  360.08   12.95   5
   0  -6 -22  406.40   21.74   5
   0  -6  22  350.97   20.53  10
   0   6  22  398.50   19.67  10
   0   6  22  373.60   20.75   9
   0  -6 -22  390.37   22.54   8
   0  -6  22  359.59   15.01   6
   0   6  23   53.48   11.60   4
   0  -6  23   80.38   11.62   4
   0   6 -23   59.31   11.55   2
   0  -6 -23   64.89   13.94  13
   0   6 -23   85.85   13.85  13
   0  -6  23   88.91   15.14  12
   0   6  23   41.28   13.27  12
   0  -6 -23   76.76   13.75   5
   0   6 -23   61.24    7.10   5
   0   6  23   75.48   12.59  10
   0  -6  23   66.87   13.71  10
   0   6  23   78.54   14.31   9
   0  -6  23   44.33    7.69   6
   0  -6 -23   75.33   14.78   8
   0  -6  24   14.65   10.23   4
   0   6  24   15.13   10.58   4
   0   6 -24   19.12   10.32   2
   0  -6 -24   10.75   12.74  13
   0   6 -24    9.60   12.18  13
   0   6  24   37.20   13.82  12
   0  -6  24   25.89   13.62  12
   0   6 -24    8.82    6.13   5
   0  -6 -24   -1.94   11.65   5
   0  -6  24   18.28   12.19  10
   0   6  24   20.26   11.12  10
   0   6  24   24.76   12.95   9
   0  -6  24   11.56    6.96   6
   0  -6 -24   14.40   13.08   8
   0  -6  25   -0.65   10.06   4
   0   6  25    1.47   10.97   4
   0   6 -25    6.28   10.50   2
   0  -6 -25   13.15   13.65  13
   0   6 -25   13.89   13.56  13
   0  -6  25   -1.17   13.32  12
   0   6  25    4.67   13.53  12
   0   6 -25    4.56    6.17   5
   0  -6 -25   15.84   12.47   5
   0   6  25   -6.41   11.50  10
   0  -6  25    2.81   12.75  10
   0   6  25   28.22   14.00   9
   0  -6 -25   11.63   14.00   8
   0  -6  25   -0.37    6.43   6
   0   6  26  147.73   14.55   4
   0  -6  26  159.72   13.96   4
   0   6 -26  133.76   14.26   2
   0   6 -26  152.34   17.31  13
   0  -6 -26  131.77   17.43  13
   0  -6  26  169.86   19.00  12
   0   6  26  141.03   17.82  12
   0   6 -26  134.88    8.82   5
   0  -6 -26  142.79   16.90   5
   0   6  26  124.33   14.63  10
   0  -6  26  139.02   16.80  10
   0   6  26  170.68   17.72   9
   0  -6  26  136.12    9.27   6
   0  -6 -26  116.85   17.66   8
   0   6  27   83.55   13.50   4
   0  -6 -27   93.51   11.41   2
   0   6 -27   80.26   13.42   2
   0  -6 -27   93.08   17.31  13
   0   6 -27   83.13   16.03  13
   0   6  27   85.70   16.94  12
   0  -6  27   80.63   17.26  12
   0   6  27   84.34   13.89  10
   0  -6  27   76.86    7.80   6
   0  -6 -27   84.38   17.52   8
   0   6  27   63.49   15.66   9
   0   6 -27   71.10    7.64   5
   0  -6 -27   82.55   15.68   5
   0   6  28   19.81   12.84  10
   0  -6 -28   19.60   13.48   5
   0   6 -28   16.25    6.37   5
   0  -6  28   -1.57    6.74   6
   0   6  28   23.03   12.21   4
   0  -6  28    6.15   11.18   4
   0   6 -28    5.88   11.69   2
   0   6 -29   85.48    7.51   5
   0  -6 -29   80.62   15.80   5
   0   6  29  114.24   14.50   4
   0  -6  29   97.69   13.62   4
   0   6 -29  110.84   13.80   2
   0   6  30  215.28   17.36   4
   0   6 -30  219.29   17.03   2
   0  -6 -31    1.03   14.19   5
   0  -6 -32    3.08   13.77   5
   0   7   0   22.59    5.88   2
   0  -7   0    9.82    2.45   3
   0  -7   0   24.06    5.10   2
   0  -7   1 6220.30  125.96   2
   0  -7   1 5923.72  122.77  10
   0   7   1 6033.34  127.00   6
   0  -7  -1 6257.50  126.89   6
   0  -7   1 6117.09  126.82   7
   0  -7   1 6105.49  124.04   3
   0   7  -1 6352.40  126.19   2
   0  -7  -1 6082.25  122.76   3
   0  -7  -1 6091.70  125.60   2
   0  -7  -2   33.62    2.43   3
   0  -7  -2   35.04    4.45   2
   0   7   2   33.39    2.65   3
   0  -7  -2   31.03    2.68  13
   0   7   2   31.58    2.27  12
   0  -7   2   37.76    2.43  12
   0  -7   2   41.31    3.71  10
   0   7   2   41.34    5.21   9
   0  -7  -2   39.29    4.61   6
   0  -7   2   36.95    4.85   7
   0   7   2   33.30    4.64   6
   0   7   2   34.26    2.61   8
   0  -7  -2   37.88    2.75   8
   0  -7  -2   30.57    4.53   9
   0   7   315058.77  295.23   3
   0   7   314889.88  295.51  12
   0   7  -315045.15  295.24  12
   0  -7   314877.19  295.59  12
   0  -7  -314561.52  295.66  13
   0  -7  -314232.76  295.05  12
   0   7  -315374.14  299.23   2
   0   7   315171.10  300.25   9
   0  -7   314862.16  297.06  10
   0  -7  -315071.55  299.76   9
   0  -7   315053.89  298.50   7
   0  -7   314570.31  300.13   6
   0  -7  -314614.72  295.75   8
   0  -7  -315218.92  298.83   6
   0   7   4   43.82    3.26   3
   0   7  -4   45.24    3.69  12
   0  -7  -4   32.24    3.86  13
   0   7   4   39.90    3.75  13
   0  -7   4   42.13    3.79  12
   0  -7  -4   37.03    3.48  12
   0   7   4   39.55    3.75  12
   0   7   4   46.13    5.62   4
   0   7  -4   59.73    6.40   2
   0  -7   4   42.88    4.84  10
   0  -7  -4   56.21    3.35  10
   0   7   4   42.04    2.78  10
   0  -7  -4   62.26    6.05   9
   0   7   4   50.67    6.20   9
   0  -7   4   39.39    4.78   7
   0  -7   4   38.11    5.75   6
   0  -7  -4   48.19    5.03   6
   0  -7  -4   39.52    4.30   8
   0  -7   5 1531.98   35.61  12
   0   7  -5 1552.48   35.09  12
   0   7  -5 1544.84   35.80  13
   0  -7  -5 1523.71   35.11  12
   0   7   5 1565.45   35.58  13
   0   7   5 1541.86   35.65  12
   0  -7  -5 1542.62   35.52  13
   0   7   5 1609.55   37.38   4
   0  -7   5 1575.68   33.22   5
   0  -7  -5 1601.74   37.55   4
   0  -7   5 1634.59   37.70   2
   0   7  -5 1721.66   38.40   2
   0  -7  -5 1556.86   34.35  10
   0   7   5 1503.34   33.64  10
   0  -7   5 1559.67   36.83  10
   0   7   5 1728.40   39.23   9
   0  -7  -5 1663.61   38.40   9
   0  -7   5 1687.47   39.17   6
   0  -7  -5 1611.66   36.56   6
   0  -7   5 1679.90   36.25   7
   0  -7  -5 1566.73   35.71   8
   0  -7  -6 1086.18   27.49   4
   0   7  -6 1038.87   26.17  13
   0   7  -6 1063.49   25.56  12
   0   7   6 1034.40   26.05  12
   0  -7   6 1044.42   26.11  12
   0  -7  -6 1076.65   25.64  12
   0   7   6 1059.79   26.08  13
   0  -7  -6 1051.05   25.96  13
   0   7   6 1026.83   27.17   4
   0   7  -6 1046.06   27.65   2
   0  -7   6 1033.79   27.15   2
   0   7   6 1048.92   24.11  10
   0  -7  -6 1072.18   24.98  10
   0  -7   6 1042.05   27.20  10
   0   7   6 1063.08   28.57   9
   0  -7  -6 1002.14   27.50   9
   0   7  -6 1070.79   26.29   7
   0   7   6 1026.08   26.35   6
   0  -7   6 1072.26   25.23   7
   0  -7  -6 1104.81   26.33   8
   0  -7  -6 1014.75   25.75   6
   0  -7  -7  216.14   10.30   4
   0   7  -7  210.83    9.07  12
   0  -7  -7  220.96    9.32  12
   0  -7  -7  221.55    9.54  13
   0   7   7  214.66    9.45  12
   0  -7   7  204.27    9.44  12
   0   7   7  194.68    9.28  13
   0   7  -7  209.07    9.51  13
   0   7   7  222.57   10.34   4
   0  -7  -7  195.71    8.67   6
   0  -7   7  211.77   10.51   2
   0   7  -7  205.88   10.85   2
   0   7   7  201.17    7.91  10
   0  -7   7  223.42   10.74  10
   0  -7  -7  202.73    8.66  10
   0   7   7  241.96   11.59   9
   0  -7  -7  229.57   11.25   9
   0   7  -7  217.85    9.26   7
   0   7   7  198.24    9.01   6
   0  -7  -7  219.45    9.86   8
   0  -7  -8   57.14    7.71   4
   0   7  -8   38.03    5.89  13
   0  -7  -8   36.34    5.85  12
   0  -7   8   47.28    6.16  12
   0   7   8   36.47    5.93  13
   0   7  -8   41.64    5.69  12
   0  -7  -8   42.19    6.17  13
   0   7   8   57.55    6.43  12
   0  -7  -8   24.63    4.87   6
   0   7   8   51.70    7.48   4
   0   7  -8   46.04    7.23   2
   0  -7   8   34.23    6.13   2
   0   7   8   52.90    5.18  10
   0  -7  -8   42.76    5.88  10
   0  -7   8   41.67    6.73  10
   0   7   8   29.16    8.47   9
   0   7   8   31.46    5.18   6
   0  -7  -8   51.41    6.53   8
   0   7  -8   45.11    5.37   7
   0  -7  -9 4353.59   92.24   6
   0   7   9 4454.41   95.87   4
   0   7  -9 4515.65   95.14  12
   0  -7   9 4434.83   96.10  12
   0  -7  -9 4427.38   95.43  13
   0   7   9 4397.56   95.98  12
   0   7  -9 4491.42   95.77  13
   0   7   9 4522.12   96.07  13
   0  -7  -9 4372.24   94.88  12
   0  -7  -9 4406.82   94.80  10
   0  -7   9 4413.15   96.77  10
   0   7   9 4459.05   93.36  10
   0   7  -9 4404.62   95.94   2
   0  -7  -9 4590.99   96.01   8
   0   7   9 4388.91   93.20   6
   0   7  -9 4549.02   93.71   7
   0  -7 -10 2335.14   52.81   6
   0   7  10 2441.86   57.09   4
   0   7 -10 2558.04   57.56  13
   0   7  10 2515.42   57.89  12
   0  -7 -10 2440.63   56.65  12
   0   7 -10 2525.00   56.82  12
   0  -7  10 2502.98   57.86  12
   0   7  10 2476.80   57.87  13
   0  -7 -10 2524.10   57.30  13
   0   7  10 2466.73   55.01  10
   0  -7  10 2378.74   58.10  10
   0   7 -10 2487.99   57.35   2
   0   7 -10 2467.59   54.75   7
   0  -7 -10 2638.63   57.94   8
   0   7  10 2440.72   54.04   6
   0   7  11  863.65   24.67   4
   0  -7  11  798.34   25.21  12
   0   7 -11  827.43   25.00  13
   0   7 -11  853.47   24.51  12
   0  -7 -11  788.51   24.64  13
   0  -7 -11  780.89   24.10  12
   0  -7  11  786.64   25.38  10
   0   7  11  799.97   22.74  10
   0   7 -11  801.91   24.45   2
   0  -7  11  815.50   24.57   6
   0   7 -11  808.42   22.08   7
   0  -7 -11  826.16   25.20   8
   0   7  11  839.16   21.27   6
   0   7  12  521.31   18.67   4
   0  -7 -12  526.68   18.79  12
   0   7 -12  547.66   19.53  13
   0  -7  12  510.45   19.71  12
   0   7 -12  529.76   18.77  12
   0  -7 -12  561.29   19.74  13
   0   7  12  551.53   17.66  10
   0  -7  12  514.56   19.73  10
   0   7 -12  507.30   18.73   2
   0   7  12  470.14   14.74   6
   0  -7  12  489.77   18.14   6
   0   7 -12  500.02   16.11   7
   0   7  13 1498.03   38.87   4
   0  -7 -13 1529.04   39.89  13
   0   7 -13 1488.21   39.83  13
   0   7  13 1505.89   40.84  12
   0  -7 -13 1522.71   39.32  12
   0   7 -13 1549.66   39.48  12
   0  -7  13 1509.65   40.81  12
   0  -7  13 1458.83   40.26  10
   0   7  13 1496.98   37.66  10
   0   7 -13 1451.91   35.87   7
   0   7  13 1412.89   33.97   6
   0  -7  13 1487.76   38.53   6
   0   7 -13 1485.43   38.90   2
   0   7 -14 8243.85  172.76   2
   0   7  14 8383.84  175.59  12
   0  -7  14 8189.58  175.29  12
   0  -7 -14 8215.45  173.30  12
   0   7 -14 8623.64  174.71  13
   0  -7 -14 8339.66  174.29  13
   0   7 -14 8268.77  173.40  12
   0   7  14 8170.83  172.72   4
   0  -7 -14 8252.23  176.39   5
   0   7  14 8160.76  171.53  10
   0  -7  14 7948.48  174.42  10
   0  -7 -14 8173.49  173.25   4
   0  -7  14 8231.06  172.07   6
   0   7  14 8099.42  166.90   6
   0   7 -15   16.25    8.52   2
   0  -7 -15   14.91    8.36  12
   0   7 -15   21.82    8.60  13
   0  -7 -15   42.77   10.13  13
   0   7 -15   32.31    8.81  12
   0   7  15   12.84    8.75  12
   0  -7  15    4.27    8.92  12
   0  -7  15   24.78    9.51  10
   0   7  15   27.60    8.00  10
   0  -7  15   13.51    7.44   6
   0  -7 -15   33.75   10.14   8
   0   7  15   22.75    4.66   6
   0   7  15   27.54    8.62   4
   0  -7 -15   15.21    9.14   4
   0  -7 -15   30.09    9.71   5
   0   7 -16  212.38   13.37   2
   0  -7 -16  256.71   16.41   5
   0  -7 -16  236.02   15.29  13
   0   7 -16  233.33   13.94  12
   0  -7 -16  227.52   14.05  12
   0   7  16  195.57   14.66  12
   0   7 -16  209.39   14.07  13
   0  -7  16  203.44   14.87  12
   0  -7  16  241.90   15.33  10
   0   7  16  219.71   12.82  10
   0   7  16  212.41   13.58   4
   0  -7 -16  197.35   13.76   4
   0   7  16  201.50    8.15   6
   0  -7  16  229.09   12.53   6
   0  -7 -16  242.17   15.64   8
   0   7 -17  982.92   29.97   2
   0  -7 -17 1056.91   32.85  13
   0   7  17 1052.31   33.95  12
   0   7 -17 1037.61   31.73  12
   0   7 -17 1026.73   32.25  13
   0  -7  17 1041.78   33.88  12
   0  -7 -17 1018.70   31.55  12
   0   7 -17  892.68   21.45   5
   0  -7 -17 1019.47   33.72   5
   0   7  17 1015.29   29.95  10
   0  -7  17 1010.40   32.40  10
   0  -7 -17 1008.73   33.25   8
   0  -7 -17  935.61   30.68   4
   0   7  17  989.22   30.23   4
   0   7  18   24.20    9.72   4
   0   7 -18   30.13    9.94   2
   0  -7 -18   21.16   10.96  13
   0   7 -18   15.84    9.99  13
   0   7 -18   22.42   10.14  12
   0  -7 -18   22.38    9.93  12
   0   7  18   -3.43   11.90  12
   0  -7  18   25.70   11.08  12
   0   7 -18   15.82    3.86   5
   0  -7 -18   11.91   11.12   5
   0   7  18   19.74    9.08  10
   0  -7  18   26.70   10.66  10
   0   7  18   20.13   12.31   9
   0  -7 -18   19.91   11.64   8
   0   7  19   93.74   11.75   4
   0   7 -19   75.97   11.43   2
   0   7 -19   86.32   12.05  12
   0  -7 -19   90.05   13.42  13
   0  -7 -19   87.76   12.16  12
   0   7 -19   75.07   12.23  13
   0   7  19   69.66   12.98  12
   0  -7  19   75.82   13.30  12
   0  -7 -19   95.01   13.74   5
   0   7 -19   82.05    5.24   5
   0   7  19   96.73   11.54  10
   0  -7  19   76.08   12.26  10
   0   7  19   81.67   13.77   9
   0  -7 -19   73.64   13.10   8
   0   7  20   57.62   11.05   4
   0   7 -20   38.50   10.49   2
   0  -7 -20   27.66   11.50  13
   0   7 -20   42.98   11.79  13
   0   7 -20   68.60   11.73  12
   0   7  20   60.86   13.01  12
   0  -7  20   58.75   12.67  12
   0   7 -20   53.48    4.91   5
   0  -7 -20   31.84   11.50   5
   0   7  20   48.05   10.63  10
   0  -7  20   59.05   12.19  10
   0   7  20   62.15   13.32   9
   0  -7 -20   51.60   12.95   8
   0   7  21   73.12   11.50   4
   0   7 -21   62.02   11.28   2
   0  -7 -21   70.57   12.79  13
   0   7 -21   62.15   12.79  13
   0   7  21   54.79   12.76  12
   0  -7  21   74.54   14.10  12
   0   7 -21   66.59    5.39   5
   0  -7 -21   81.52   13.72   5
   0   7  21   67.27   11.25  10
   0  -7  21   79.60   12.85  10
   0   7  21   48.31   13.25   9
   0  -7 -21   75.92   14.51   8
   0   7  22   -4.21   10.31   4
   0   7 -22    6.78    9.81   2
   0  -7 -22   -5.47   11.72  13
   0   7 -22    9.86   11.09  13
   0   7  22    1.04   12.27  12
   0  -7  22   13.51   12.35  12
   0  -7 -22   -3.85   11.89   5
   0   7 -22    2.41    4.48   5
   0  -7  22   11.34   11.65  10
   0   7  22   10.00    9.89  10
   0   7  22   -0.83   12.49   9
   0  -7 -22    2.86   11.97   8
   0  -7  23  116.54   12.22   4
   0   7  23  141.46   13.50   4
   0   7 -23  124.83   13.25   2
   0   7 -23  136.77   15.66  13
   0  -7  23  144.01   16.25  12
   0   7  23  134.54   15.84  12
   0   7 -23  115.71    6.59   5
   0  -7 -23  120.44   15.61   5
   0   7  23  144.13   13.72  10
   0  -7  23  147.16   15.59  10
   0   7  23   94.81   15.51   9
   0  -7 -23  140.21   16.35   8
   0  -7  24  415.80   18.97   4
   0   7 -24  381.90   19.60   2
   0  -7 -24  356.81   22.20  13
   0   7 -24  415.33   22.85  13
   0   7  24  382.78   23.54  12
   0  -7  24  430.36   24.81  12
   0   7  24  369.22   19.53   4
   0   7 -24  347.28   11.30   5
   0  -7 -24  388.64   23.00   5
   0  -7  24  410.28   22.20  10
   0   7  24  379.80   20.02  10
   0   7  24  383.11   22.41   9
   0  -7 -24  368.97   22.73   8
   0  -7  25    9.12   10.54   4
   0   7  25   -2.24   11.04   4
   0   7 -25   19.58   11.39   2
   0  -7 -25    4.05   13.73  13
   0   7 -25   17.81   13.65  13
   0  -7  25   11.63   13.71  12
   0   7  25    8.15   13.31  12
   0   7 -25    6.92    5.09   5
   0  -7 -25   -2.06   13.59   5
   0   7  25   10.24   10.83  10
   0  -7  25   12.22   12.60  10
   0   7  25   21.91   14.41   9
   0  -7 -25   24.43   14.75   8
   0   7  26   -5.33   11.26   4
   0  -7  26   16.60   10.76   4
   0   7 -26  -11.06   12.07   2
   0  -7 -26   -3.14   14.08  13
   0   7 -26   -1.02   13.63  13
   0   7  26  -18.05   15.40  12
   0  -7  26  -10.81   14.79  12
   0  -7 -26    1.05   13.31   5
   0   7 -26   -2.03    4.93   5
   0   7  26   -1.62   11.69  10
   0  -7  26  -13.40   13.97  10
   0   7  26    2.82   14.09   9
   0  -7 -26    6.54   14.40   8
   0   7  27   62.62   13.42   4
   0   7 -27   73.50   13.83   2
   0   7 -27   54.50   15.32  13
   0  -7 -27   70.77   16.38  13
   0  -7  27   67.97   16.82  12
   0   7  27   70.59   16.79  12
   0   7  27   53.90   13.26  10
   0  -7 -27   93.33   17.48   8
   0   7  27   84.58   16.70   9
   0   7 -27   56.60    5.24   5
   0  -7 -27   40.28   14.62   5
   0   7  28  132.92   15.55  10
   0   7 -28  106.47   14.24   2
   0   7  28  110.45   14.64   4
   0  -7 -28  101.67   16.33   5
   0  -7  28   92.80   13.42   4
   0   7 -29   36.84   12.95   2
   0   7  29   26.11   12.62   4
   0  -7 -29   19.43   15.05   5
   0  -7  29   13.33    6.85   6
   0  -7  29   19.91   11.55   4
   0   7 -30   72.69   13.85   2
   0   7  30   73.11   14.33   4
   0  -7 -30   75.46   16.82   5
   0   7 -30   95.58   11.57   7
   0  -7 -31   76.36   16.11   5
   0   7 -31   77.93   11.49   7
   0  -8   0 8607.75  176.03   2
   0  -8   0 8543.00  177.55   7
   0   8   0 8619.16  176.31   2
   0  -8   0 8637.10  173.31   3
   0  -8  -1  238.94   10.66   6
   0  -8   1  244.16   10.80   7
   0  -8   1  225.20   10.08   2
   0  -8   1  217.96    7.19  10
   0  -8   1  227.82    8.47   3
   0  -8  -1  222.92    7.24   3
   0   8  -1  224.89   10.38   2
   0  -8  -1  225.97   10.09   2
   0  -8  -211116.29  219.85   2
   0   8  -211060.35  220.67   2
   0   8   211036.01  216.39   3
   0  -8  -210913.69  216.10   3
   0   8   210789.78  215.69  13
   0  -8  -211004.26  216.00  13
   0   8   210330.01  215.41  12
   0  -8   210749.80  215.54  12
   0  -8  -210778.18  221.66   9
   0  -8   210639.74  217.27  10
   0   8  -211180.80  217.40   8
   0  -8  -210895.69  216.01   8
   0  -8  -210788.81  220.86   6
   0   8   210815.47  215.77   8
   0   8   211098.73  221.57   6
   0  -8   210975.79  220.85   7
   0   8   3   23.42    2.88   3
   0  -8  -3   15.44    3.32  13
   0   8   3   14.99    2.98  13
   0  -8   3   19.08    2.93  12
   0   8   3   18.73    2.79  12
   0   8  -3   27.43    6.25   2
   0   8   3   21.96    5.98   9
   0  -8   3   15.90    4.00  10
   0  -8  -3   16.60    5.39   9
   0   8  -3   20.09    4.16   8
   0  -8  -3   21.42    3.73   8
   0  -8   3   33.68    5.33   7
   0  -8   3   24.18    5.83   6
   0  -8  -3   17.91    4.99   6
   0   8   4  195.35    6.68   3
   0   8  -4  182.05   10.16   2
   0   8   4  172.72    7.04  13
   0   8   4  180.97    7.19  12
   0  -8  -4  169.18    7.28  13
   0  -8  -4  174.60    6.61  12
   0  -8   4  180.55    7.07  12
   0   8  -4  169.26    6.64  12
   0   8   4  201.37    5.80  11
   0  -8  -4  189.17    6.08  10
   0   8   4  180.79   10.47   9
   0  -8   4  189.41    8.51  10
   0   8   4  189.95    5.73  10
   0  -8  -4  197.71   10.17   9
   0  -8   4  172.14   10.33   6
   0  -8  -4  196.00    7.68   8
   0  -8   4  194.65    8.79   7
   0  -8  -4  179.72    9.11   6
   0   8   5  787.33   18.18   3
   0  -8  -5  720.53   18.71  12
   0   8  -5  752.26   18.85  12
   0   8  -5  762.86   19.60  13
   0  -8   5  738.14   19.31  12
   0   8   5  799.37   19.49  13
   0   8   5  742.76   19.28  12
   0  -8  -5  760.56   19.39  13
   0   8   5  774.41   21.56   4
   0  -8   5  752.49   17.70   5
   0  -8  -5  753.99   21.55   4
   0   8  -5  757.45   22.04   2
   0   8   5  808.03   23.23   9
   0   8   5  722.32   17.26  10
   0  -8   5  765.95   20.73  10
   0  -8  -5  761.85   17.98  10
   0  -8  -5  750.23   22.37   9
   0  -8   5  773.96   20.48   7
   0  -8  -5  750.79   20.82   6
   0  -8  -5  703.46   19.38   8
   0  -8   5  809.35   23.33   6
   0   8  -5  739.48   20.85   7
   0   8   6 1265.82   30.14  13
   0   8  -6 1288.96   29.64  12
   0  -8  -6 1253.66   29.49  12
   0  -8  -6 1237.17   29.95  13
   0  -8   6 1265.39   30.25  12
   0   8  -6 1243.69   30.33  13
   0   8   6 1224.29   30.09  12
   0  -8   6 1259.67   26.85   5
   0   8   6 1279.46   31.90   4
   0   8  -6 1283.28   32.57   2
   0  -8  -6 1277.84   28.79  10
   0  -8   6 1245.77   31.50  10
   0  -8  -6 1242.06   32.51   9
   0   8   6 1269.60   33.39   9
   0  -8  -6 1225.79   30.59   6
   0   8  -6 1240.38   30.95   7
   0  -8   6 1240.74   29.87   7
   0   8   6 1241.36   31.23   6
   0  -8  -6 1234.12   30.15   8
   0  -8  -7  192.12   10.46   4
   0   8  -7  212.25    9.05  12
   0   8  -7  220.17    9.65  13
   0   8   7  187.56    9.16  12
   0  -8   7  207.62    9.59  12
   0  -8  -7  206.08    8.84  12
   0   8   7  215.39    9.60  13
   0  -8  -7  205.25    9.52  13
   0   8   7  202.99   10.37   4
   0  -8   7  177.08   10.18   2
   0   8  -7  202.81   11.06   2
   0   8   7  213.16    7.72  10
   0  -8  -7  210.09    8.60  10
   0  -8   7  204.29   10.42  10
   0  -8  -7  178.49   10.72   9
   0   8   7  192.27   11.48   9
   0  -8   7  199.33    8.24   7
   0   8  -7  210.09    9.38   7
   0  -8  -7  204.94    9.68   8
   0   8   7  181.05    9.33   6
   0   8  -8   79.73    6.99  13
   0  -8   8   70.13    6.88  12
   0   8   8   73.97    6.75  13
   0  -8  -8   57.80    6.17  12
   0  -8  -8   71.56    6.92  13
   0   8  -8   71.62    6.46  12
   0   8   8   60.24    6.43  12
   0  -8  -8   80.11    6.47   6
   0   8   8   77.94    7.98   4
   0   8  -8   62.54    7.96   2
   0  -8  -8   67.02    6.18  10
   0   8   8   69.04    5.36  10
   0  -8   8   64.80    7.45  10
   0  -8  -8   98.19    9.03   9
   0   8  -8   56.16    6.03   7
   0   8   8   59.61    6.23   6
   0  -8  -8   58.80    6.70   8
   0  -8  -9 3219.21   72.29  13
   0   8   9 3287.39   72.96  13
   0   8   9 3265.60   72.85  12
   0   8  -9 3324.93   72.61  13
   0   8  -9 3331.40   71.94  12
   0  -8   9 3385.52   73.31  12
   0  -8  -9 3238.98   71.83  12
   0   8   9 3198.31   72.98   4
   0  -8  -9 3274.65   70.06   6
   0   8  -9 3277.45   73.66   2
   0  -8   9 3278.99   73.81  10
   0   8   9 3269.38   69.95  10
   0  -8  -9 3200.97   72.67   9
   0   8  -9 3247.24   71.21   7
   0  -8   9 3183.27   74.01   6
   0  -8  -9 3363.41   72.84   8
   0   8   9 3332.13   71.21   6
   0  -8 -10 2359.76   53.95   6
   0   8  10 2510.20   58.01   4
   0   8 -10 2462.70   58.28   2
   0  -8  10 2489.59   58.92  10
   0   8  10 2500.45   55.17  10
   0   8  10 2518.04   58.31  12
   0   8 -10 2569.53   57.21  12
   0  -8  10 2529.81   58.25  12
   0   8 -10 2481.59   57.74  13
   0  -8 -10 2531.43   57.67  13
   0   8  10 2611.46   58.61  13
   0  -8 -10 2466.18   56.99  12
   0  -8  10 2412.51   58.50   6
   0   8  10 2349.29   55.07   6
   0   8 -10 2530.61   55.96   7
   0  -8 -10 2644.55   58.32   8
   0   8  11 1786.91   44.03   4
   0  -8 -11 1824.88   39.82   6
   0   8 -11 1795.48   44.40   2
   0   8  11 1743.55   41.43  10
   0  -8  11 1743.77   45.08  10
   0  -8  11 1732.82   44.50  12
   0  -8 -11 1722.79   43.66  13
   0   8 -11 1750.69   44.02  13
   0   8 -11 1766.10   43.43  12
   0  -8 -11 1707.27   43.08  12
   0  -8  11 1786.98   44.64   6
   0   8  11 1804.27   41.04   6
   0  -8 -11 1751.32   44.25   8
   0   8 -11 1743.87   41.62   7
   0   8  12 2830.63   65.95   4
   0   8 -12 2895.97   66.42   2
   0   8  12 2841.84   63.72  10
   0  -8  12 2867.69   67.48  10
   0   8 -12 2865.43   66.46  13
   0  -8 -12 2880.45   65.72  12
   0   8 -12 2845.81   65.69  12
   0  -8 -12 2957.88   66.66  13
   0  -8  12 2856.87   67.30  12
   0   8  12 2724.05   62.02   6
   0   8 -12 2873.72   63.41   7
   0  -8  12 2822.18   66.21   6
   0  -8 -12 2893.39   66.81   8
   0   8  13 1734.41   44.46   4
   0   8 -13 1750.96   44.83   2
   0   8  13 1769.41   42.60  10
   0  -8  13 1757.54   46.03  10
   0  -8 -13 1704.21   44.19  12
   0  -8  13 1765.87   46.14  12
   0   8 -13 1767.09   45.31  13
   0   8 -13 1743.11   44.39  12
   0  -8 -13 1700.69   44.99  13
   0   8  13 1742.86   46.05  12
   0   8  13 1805.01   40.51   6
   0   8 -13 1734.74   41.70   7
   0  -8 -13 1754.21   45.53   8
   0  -8  14  927.84   30.14  12
   0   8 -14  932.64   28.52  12
   0   8  14  941.07   30.19  12
   0  -8 -14  920.59   29.23  13
   0  -8 -14  879.93   27.99  12
   0   8 -14  900.49   28.91  13
   0   8  14  969.63   28.81   4
   0   8 -14  906.31   28.55   2
   0   8  14  960.30   27.06  10
   0  -8  14  896.25   29.52  10
   0  -8 -14  980.39   29.52   4
   0   8  14  921.35   23.79   6
   0  -8 -14  950.44   29.71   8
   0   8 -14  941.80   25.73   7
   0  -8  15 3434.66   82.57  12
   0   8 -15 3580.21   80.91  12
   0  -8 -15 3495.79   81.53  13
   0   8 -15 3589.90   81.95  13
   0   8  15 3524.23   82.91  12
   0  -8 -15 3534.37   80.72  12
   0  -8 -15 3609.53   84.61   5
   0   8  15 3464.79   80.31   4
   0   8 -15 3449.22   80.34   2
   0   8  15 3563.03   78.92  10
   0  -8  15 3438.01   82.13  10
   0  -8 -15 3510.66   81.11   4
   0  -8 -15 3625.40   82.36   8
   0   8  15 3437.98   74.43   6
   0   8 -15 3464.14   76.98   7
   0   8 -16  274.82   15.34  12
   0  -8 -16  254.23   15.93  13
   0  -8 -16  242.71   14.78  12
   0  -8  16  275.12   16.87  12
   0   8  16  283.90   16.89  12
   0   8 -16  277.44   16.19  13
   0  -8 -16  307.22   17.93   5
   0   8  16  253.57   14.98   4
   0   8 -16  284.27   15.23   2
   0  -8  16  284.75   16.64  10
   0   8  16  267.46   13.87  10
   0   8 -16  289.53   12.83   7
   0  -8 -16  264.81   16.59   8
   0  -8 -16  246.69   15.51   4
   0  -8 -17 1280.33   37.25   4
   0   8 -17 1245.90   36.26   2
   0   8  17 1245.43   39.14  12
   0  -8 -17 1254.32   37.99  13
   0   8 -17 1284.18   37.95  13
   0  -8 -17 1242.40   36.94  12
   0  -8  17 1304.83   39.49  12
   0   8 -17 1220.25   36.75  12
   0  -8 -17 1244.21   39.86   5
   0   8  17 1206.59   36.01   4
   0   8  17 1266.66   35.19  10
   0  -8  17 1281.11   38.30  10
   0   8  17 1214.68   38.03   9
   0  -8 -17 1355.28   38.97   8
   0   8 -17 1215.05   32.89   7
   0   8  18   62.57   10.91   4
   0  -8 -18   77.79   12.05   4
   0   8 -18   82.40   11.54   2
   0   8 -18   58.64   11.76  13
   0   8 -18   59.80   10.90  12
   0  -8 -18   46.54   10.52  12
   0  -8 -18   57.77   11.63  13
   0  -8  18   65.90   12.44  12
   0   8  18   48.05   11.76  12
   0  -8 -18   45.38   12.46   5
   0   8  18   59.97   10.09  10
   0  -8  18   61.52   11.67  10
   0   8  18   42.37   12.48   9
   0   8 -18   70.61    8.47   7
   0  -8 -18   68.18   13.30   8
   0   8 -19 1522.14   41.76   2
   0  -8 -19 1504.74   44.07  13
   0   8 -19 1441.88   42.27  12
   0   8 -19 1427.72   43.08  13
   0  -8  19 1545.25   45.69  12
   0   8  19 1561.53   45.90  12
   0  -8 -19 1473.14   45.54   5
   0   8  19 1438.06   41.15   4
   0   8  19 1474.34   40.80  10
   0  -8  19 1459.18   43.69  10
   0   8  19 1409.50   43.33   9
   0  -8 -19 1545.80   44.95   8
   0   8 -19 1482.65   38.12   7
   0   8  20   19.04    9.94   4
   0   8 -20   16.79   10.39   2
   0  -8 -20   28.50   11.44  13
   0   8 -20   18.96   11.04  13
   0  -8  20   17.06   11.45  12
   0   8  20   13.29   11.16  12
   0  -8 -20   24.68   12.10   5
   0   8  20   24.43    9.66  10
   0  -8  20   35.50   11.78  10
   0   8  20    8.92   12.04   9
   0  -8  20   19.63    7.99   6
   0   8 -20   26.83    7.94   7
   0  -8 -20   12.24   12.07   8
   0   8  21    4.89    9.76   4
   0   8 -21   13.09   10.51   2
   0   8 -21    5.16   10.75  13
   0  -8 -21   13.07   11.33  13
   0   8  21   13.92   11.94  12
   0  -8  21   18.87   11.71  12
   0  -8 -21   13.67   11.41   5
   0  -8  21    4.26   10.71  10
   0   8  21   15.43    9.74  10
   0   8  21    9.23   12.25   9
   0  -8 -21    0.91   11.68   8
   0  -8  21   17.16    8.00   6
   0   8 -21   19.20    7.88   7
   0   8  22   75.83   11.99   4
   0   8 -22   86.96   12.75   2
   0   8 -22   86.60   13.49  13
   0  -8 -22   81.94   14.01  13
   0   8  22   93.65   14.45  12
   0  -8  22   92.37   14.47  12
   0  -8 -22   80.15   14.43   5
   0   8  22   68.43   11.44  10
   0  -8  22  101.01   14.40  10
   0   8  22   55.43   14.52   9
   0  -8  22   62.59    9.42   6
   0  -8 -22   93.13   14.89   8
   0   8 -22   80.52    9.62   7
   0   8  23   77.07   12.51   4
   0   8 -23   54.89   12.02   2
   0   8 -23  104.72   14.37  13
   0  -8 -23   86.66   14.62  13
   0  -8  23   91.84   14.90  12
   0   8  23   51.96   14.10  12
   0  -8 -23   92.44   14.97   5
   0   8  23   96.28   12.80  10
   0  -8  23   83.02   13.82  10
   0   8  23   76.84   14.83   9
   0  -8  23   76.31    9.96   6
   0  -8 -23   50.15   14.44   8
   0   8 -23   90.04   10.11   7
   0  -8  24   67.67   11.30   4
   0   8 -24   70.93   12.75   2
   0   8 -24   78.72   14.42  13
   0  -8 -24   63.64   14.71  13
   0  -8  24   42.59   14.51  12
   0   8  24   64.01   14.93  12
   0   8  24   80.38   12.71   4
   0  -8 -24   50.35   14.74   5
   0  -8  24   76.71   13.99  10
   0   8  24   80.85   12.50  10
   0   8  24   45.97   15.11   9
   0   8 -24   75.00    9.93   7
   0  -8  24   62.81    9.12   6
   0  -8 -24   80.77   16.45   8
   0  -8  25  476.67   20.71   4
   0   8 -25  485.76   22.13   2
   0  -8 -25  467.67   25.08  13
   0   8 -25  458.64   24.79  13
   0   8  25  445.39   26.15  12
   0  -8  25  481.36   26.64  12
   0   8  25  457.73   22.03   4
   0  -8 -25  479.91   26.05   5
   0  -8  25  459.15   24.41  10
   0   8  25  458.58   22.18  10
   0   8  25  456.36   24.95   9
   0  -8  25  429.01   17.43   6
   0   8 -25  494.45   19.41   7
   0  -8 -25  459.37   25.61   8
   0  -8  26   -2.65   10.59   4
   0   8 -26    3.83   11.49   2
   0  -8 -26  -13.53   14.19  13
   0   8 -26   -4.06   13.63  13
   0   8  26    1.20   14.56  12
   0  -8  26  -13.18   14.76  12
   0   8  26    4.67   11.61   4
   0  -8 -26   -1.09   13.58   5
   0   8  26  -19.04   11.66  10
   0  -8  26   -1.92   13.02  10
   0   8  26   -0.97   15.01   9
   0   8 -26   16.38    8.87   7
   0  -8  26   -1.34    7.74   6
   0  -8 -26   -5.44   14.60   8
   0  -8  27   31.01   11.72   4
   0   8 -27   33.37   12.61   2
   0  -8 -27   43.97   15.08  13
   0  -8  27   41.91   15.76  12
   0   8  27   27.16   15.11  12
   0  -8 -27   35.18   15.37   5
   0   8  27   44.99   13.16   4
   0   8  27   29.34   12.52  10
   0   8  27   18.86   15.58   9
   0  -8  27   38.39    7.93   6
   0   8 -27   49.07   10.27   7
   0  -8 -27   41.60   16.17   8
   0   8  28  289.41   18.95   4
   0  -8 -28  281.80   22.32   5
   0   8 -28  244.57   18.28   2
   0   8  28  259.52   18.48  10
   0   8 -28  251.20   15.32   7
   0  -8  28  251.56   17.04   4
   0   8 -29  290.07   16.35   7
   0  -8 -29  271.69   21.83   5
   0   8  29  272.68   19.08   4
   0   8 -30   40.66   13.91   2
   0  -8 -30   27.94   14.67   5
   0   8 -30   68.26   11.05   7
   0   8 -31   92.93   11.94   7
   0  -9   0    7.60    5.58   2
   0  -9   0    6.90    5.74   6
   0  -9   0   10.52    6.22   7
   0  -9   0    4.69    2.36  10
   0   9   0    8.29    2.49   8
   0  -9   0    8.56    3.41   3
   0  -9   1   13.02    6.23   2
   0  -9   1    6.74    5.38   7
   0   9   1   16.54    3.00   8
   0  -9  -1    1.67    5.14   6
   0  -9   1    7.03    3.12  10
   0  -9  -1   18.01    6.45   9
   0  -9  -1   12.02    2.45   8
   0   9  -1   10.36    2.89   8
   0  -9  -1   15.08    3.54   3
   0   9  -1    9.46    6.25   2
   0  -9   1    2.48    3.86   3
   0   9  -2  621.58   18.60   2
   0  -9   2  546.10   16.08   3
   0  -9  -2  593.24   14.10   3
   0  -9  -2  614.71   17.93   2
   0   9   2  546.50   14.04   3
   0   9   2  559.70   13.25  13
   0  -9  -2  578.54   13.64  13
   0  -9   2  585.54   18.15   2
   0  -9   2  555.51   14.84  10
   0  -9  -2  636.81   19.57   9
   0   9  -2  576.05   14.92   8
   0  -9  -2  571.83   13.67   8
   0   9   2  535.74   13.38   8
   0  -9  -2  677.71   19.24   6
   0  -9   2  558.09   18.05   7
   0  -9  -3 1907.44   43.86   2
   0   9   3 1910.82   40.10   3
   0  -9  -3 1866.02   40.24  13
   0   9   3 1842.91   39.93  13
   0  -9   3 1872.65   39.95  12
   0   9   3 1782.57   39.72  12
   0   9  -3 1952.43   45.03   2
   0  -9   3 1876.50   41.76  10
   0   9   3 2005.92   46.53   9
   0   9  -3 2084.35   42.53   8
   0  -9  -3 1900.34   45.54   9
   0  -9  -3 1869.75   40.29   8
   0  -9   3 1915.42   46.20   6
   0  -9  -3 1902.14   44.79   6
   0  -9   3 1852.04   44.18   7
   0   9   4   91.29    4.63   3
   0   9  -4   73.15    8.16   2
   0   9  -4   82.76    5.22  13
   0   9   4   86.99    5.03  13
   0  -9  -4   84.45    5.53  13
   0  -9   4   73.32    4.81  12
   0   9   4   88.80    4.86  12
   0  -9  -4   91.81    3.78  10
   0   9   4   87.90    3.67  10
   0   9   4   63.97    7.90   9
   0  -9   4   89.98    6.21  10
   0  -9  -4   72.58    7.63   9
   0   9  -4   86.80    6.44   8
   0  -9  -4   58.91    6.44   6
   0  -9   4   59.47    7.66   6
   0  -9   4   81.41    6.79   7
   0   9  -4   82.92    7.35   7
   0  -9  -4   74.92    5.61   8
   0   9   5 6873.97  137.98   3
   0  -9  -5 6558.39  138.34  12
   0   9  -5 6769.57  138.52  12
   0   9  -5 6900.54  139.37  13
   0  -9   5 6744.21  139.13  12
   0  -9  -5 6788.70  139.21  13
   0   9   5 6901.15  139.16  12
   0   9   5 6872.63  139.13  13
   0  -9   5 6790.62  138.06   5
   0   9  -5 6830.07  142.96   2
   0   9   5 6795.17  136.85  10
   0  -9   5 6871.63  140.90  10
   0   9   5 7116.50  144.65   9
   0  -9  -5 6718.97  137.30  10
   0  -9  -5 6849.91  143.32   9
   0   9  -5 6704.77  141.85   7
   0  -9  -5 7007.33  139.46   8
   0  -9   5 6853.64  144.29   6
   0  -9   5 6846.08  141.06   7
   0  -9  -5 6895.02  141.79   6
   0   9   6 2252.16   46.90   3
   0   9   6 2239.70   48.77  12
   0   9  -6 2206.82   48.08  12
   0  -9  -6 2202.29   48.60  13
   0   9  -6 2243.42   48.85  13
   0   9   6 2204.34   48.65  13
   0  -9  -6 2168.02   47.86  12
   0  -9   6 2180.71   48.72  12
   0  -9   6 2174.01   45.97   5
   0   9   6 2223.11   51.06   4
   0   9  -6 2169.76   51.67   2
   0  -9  -6 2187.33   46.92  10
   0   9   6 2216.70   46.13  10
   0  -9   6 2121.33   50.03  10
   0  -9  -6 2191.57   51.95   9
   0   9   6 2161.08   52.77   9
   0  -9  -6 2060.01   49.56   6
   0  -9  -6 2135.10   48.65   8
   0  -9   6 2206.80   49.32   7
   0   9  -6 2146.61   50.16   7
   0   9   6 2077.43   50.44   6
   0   9   7 2508.59   53.43   3
   0   9  -7 2499.82   58.33   2
   0   9   7 2545.30   57.71   4
   0   9  -7 2514.93   55.83  13
   0  -9   7 2457.24   55.79  12
   0   9   7 2548.23   55.87  13
   0   9   7 2473.63   55.76  12
   0   9  -7 2591.41   55.19  12
   0  -9  -7 2461.40   54.88  12
   0  -9  -7 2491.66   55.56  13
   0  -9   7 2474.04   57.13  10
   0  -9  -7 2490.61   54.18  10
   0   9   7 2453.97   52.99  10
   0  -9  -7 2510.22   58.20   9
   0   9   7 2695.41   60.08   9
   0   9   7 2536.86   57.06   6
   0  -9  -7 2473.47   55.74   8
   0   9  -7 2557.02   56.67   7
   0  -9   7 2470.21   55.08   7
   0  -9  -7 2461.61   56.03   6
   0   9  -8  138.12   10.13   2
   0  -9  -8  106.17    7.59   6
   0   9   8  140.13    9.56   4
   0  -9  -8  115.57    7.56  12
   0   9   8  108.74    7.74  12
   0  -9  -8  102.23    7.87  13
   0   9  -8  116.87    7.53  12
   0   9   8  101.53    7.69  13
   0   9  -8  117.97    7.90  13
   0  -9   8  116.16    8.03  12
   0  -9   8  119.93    9.10  10
   0   9   8  131.56    6.55  10
   0  -9  -8  118.65    9.91   9
   0   9   8  124.12    8.17   6
   0  -9  -8  121.61    8.39   8
   0   9  -8  112.69    7.72   7
   0   9  -9 3128.51   70.43   2
   0   9   9 2992.02   69.47   4
   0  -9  -9 3042.41   66.91   6
   0   9   9 3073.62   68.96  12
   0  -9   9 2962.62   68.72  12
   0   9  -9 3296.16   69.19  13
   0  -9  -9 3081.68   67.78  12
   0   9   9 3109.90   68.96  13
   0   9  -9 3154.14   67.98  12
   0  -9  -9 3129.55   68.66  13
   0   9   9 3062.25   65.70  10
   0  -9   9 3035.90   69.83  10
   0  -9  -9 2950.92   69.34   9
   0  -9  -9 3072.70   68.69   8
   0   9  -9 3081.54   67.97   7
   0   9   9 3030.28   67.88   6
   0  -9   9 3088.85   71.22   6
   0   9 -10  245.91   12.89   2
   0  -9 -10  249.48   11.48  12
   0   9  10  227.09   12.30  13
   0  -9  10  234.01   12.07  12
   0   9 -10  255.00   12.11  13
   0   9  10  223.25   11.70  12
   0   9 -10  237.66   11.56  12
   0  -9 -10  227.43   11.96  13
   0  -9 -10  248.66   10.20   6
   0   9  10  252.36   12.84   4
   0   9  10  227.97    9.84  10
   0  -9  10  218.41   12.49  10
   0  -9 -10  272.03   13.11   9
   0   9 -10  245.36   11.16   7
   0   9  10  239.60   11.01   6
   0  -9 -10  231.56   12.12   8
   0  -9 -11   13.65    6.61  12
   0   9 -11   28.38    6.28  12
   0  -9 -11   16.69    7.65  13
   0   9 -11   21.88    7.11  13
   0  -9  11    6.24    6.63  12
   0   9  11   15.40    5.66  10
   0  -9  11   18.59    7.47  10
   0  -9 -11   27.10    5.72   6
   0   9  11   18.65    7.06   4
   0   9 -11   15.38    7.77   2
   0  -9 -11   25.09    7.88   8
   0   9 -11   19.30    6.06   7
   0   9  11   22.55    5.59   6
   0  -9  12 2487.87   59.79  12
   0  -9 -12 2471.24   58.89  13
   0   9 -12 2517.23   59.24  13
   0  -9 -12 2363.55   57.79  12
   0   9 -12 2487.46   58.22  12
   0   9  12 2516.02   59.22   4
   0  -9  12 2465.80   60.07  10
   0   9  12 2437.73   55.97  10
   0   9 -12 2552.85   59.88   2
   0   9 -12 2444.78   56.52   7
   0  -9 -12 2431.35   59.17   8
   0   9  12 2554.22   55.88   6
   0  -9 -13    6.18    6.92  12
   0  -9 -13   -1.11    8.23  13
   0   9 -13    5.64    7.66  13
   0   9 -13   10.38    7.16  12
   0  -9  13   -6.16    7.98  12
   0   9  13   -8.01    8.36  12
   0   9  13    7.13    7.63   4
   0   9  13    7.59    6.35  10
   0  -9  13    4.33    7.95  10
   0   9  13    1.35    5.35   6
   0  -9 -13   12.09    8.29   8
   0   9 -13   -0.81    6.39   7
   0   9 -13    1.14    8.51   2
   0   9 -14   53.02    9.91   2
   0   9 -14   67.69    9.24  12
   0  -9 -14   67.65    9.74  13
   0   9 -14   57.80    9.19  13
   0  -9 -14   69.15    9.23  12
   0   9  14   59.11   10.19  12
   0  -9  14   53.17    9.94  12
   0   9  14   63.94    9.67   4
   0  -9  14   42.37    9.64  10
   0   9  14   68.71    8.38  10
   0  -9 -14   56.90    9.96   4
   0  -9 -14   56.44   10.06   8
   0   9  14   51.89    6.41   6
   0   9 -14   57.45    7.54   7
   0   9 -15   21.95    9.35   2
   0   9 -15   18.92    8.40  12
   0  -9 -15   33.20   10.02  13
   0   9 -15   26.20    8.94  13
   0  -9 -15   15.27    7.94  12
   0   9  15   31.37    9.93  12
   0  -9  15   12.13    9.04  12
   0  -9  15   30.74    9.29  10
   0   9  15   32.37    7.79  10
   0  -9 -15   25.21    9.42   8
   0   9 -15   23.58    6.92   7
   0  -9 -15   20.88    9.75   4
   0   9  15   38.56    9.57   4
   0   9 -16  421.00   19.21   2
   0  -9  16  439.79   20.70  12
   0  -9 -16  436.16   19.02  12
   0  -9 -16  415.42   19.89  13
   0   9  16  437.26   20.62  12
   0   9 -16  449.19   19.29  12
   0   9 -16  460.40   20.29  13
   0  -9 -16  437.73   22.15   5
   0   9  16  412.40   18.98   4
   0   9  16  441.63   17.58  10
   0  -9  16  408.58   19.82  10
   0  -9  16  441.12   18.64   6
   0  -9 -16  457.91   20.74   8
   0   9 -16  445.25   16.61   7
   0  -9 -16  422.60   19.78   4
   0  -9 -17 2593.10   64.27   4
   0   9 -17 2572.38   63.44   2
   0   9 -17 2580.62   64.63  13
   0   9 -17 2578.23   63.63  12
   0  -9 -17 2535.24   63.39  12
   0  -9 -17 2598.61   65.06  13
   0  -9  17 2671.75   66.45  12
   0   9  17 2688.45   66.69  12
   0   9  17 2600.76   63.22   4
   0  -9 -17 2620.56   68.00   5
   0  -9  17 2511.13   64.65  10
   0   9  17 2509.06   61.11  10
   0   9  17 2569.25   65.97   9
   0  -9 -17 2549.62   65.12   8
   0  -9  17 2630.14   62.60   6
   0   9 -17 2551.55   59.80   7
   0  -9 -18  620.94   24.75   4
   0   9 -18  623.83   24.23   2
   0   9 -18  652.16   24.57  12
   0   9 -18  597.77   24.76  13
   0  -9 -18  650.49   25.49  13
   0  -9  18  659.29   26.93  12
   0   9  18  649.59   26.72  12
   0   9  18  668.12   24.44   4
   0  -9 -18  642.19   27.75   5
   0   9  18  637.92   22.80  10
   0  -9  18  626.82   25.55  10
   0   9  18  578.40   25.76   9
   0   9 -18  639.69   21.16   7
   0  -9  18  595.00   22.65   6
   0  -9 -18  636.22   25.65   8
   0  -9 -19    7.93   10.32   4
   0   9 -19   15.76   10.02   2
   0   9 -19   -0.78   10.04  13
   0  -9 -19   -8.81   11.16  13
   0   9  19   -2.71   10.55  12
   0  -9  19   -8.11   11.40  12
   0   9  19    2.04    9.58   4
   0  -9 -19   11.51   12.16   5
   0  -9  19    2.41   10.62  10
   0   9  19   -4.18    8.81  10
   0   9  19   -5.75   12.87   9
   0  -9 -19   -9.98   11.31   8
   0   9 -19    0.98    7.23   7
   0  -9  19    1.19    8.70   6
   0   9 -20  390.82   19.55   2
   0  -9 -20  384.06   21.23  13
   0   9 -20  410.13   21.21  13
   0   9  20  438.01   22.70  12
   0  -9  20  402.49   22.24  12
   0   9  20  386.20   19.18   4
   0  -9 -20  380.56   22.37   5
   0  -9  20  454.36   21.92  10
   0   9  20  426.99   19.11  10
   0   9  20  409.18   22.34   9
   0   9 -20  440.66   17.24   7
   0  -9  20  373.49   17.61   6
   0  -9 -20  391.14   21.52   8
   0   9 -21  133.91   13.69   2
   0  -9 -21  134.26   15.28  13
   0   9 -21  100.81   13.74  13
   0  -9  21   77.40   14.10  12
   0   9  21   74.62   13.71  12
   0  -9 -21  117.83   15.75   5
   0   9  21  111.42   12.90   4
   0  -9  21   88.29   13.62  10
   0   9  21   93.79   11.84  10
   0   9  21   59.58   14.43   9
   0  -9  21  107.43   11.42   6
   0  -9 -21   85.71   14.12   8
   0   9 -21  101.13   10.09   7
   0   9 -22  233.06   16.36   2
   0  -9 -22  278.76   19.17  13
   0   9 -22  278.14   18.65  13
   0   9  22  258.50   19.30  12
   0  -9  22  264.01   19.21  12
   0  -9 -22  268.66   19.94   5
   0   9  22  251.11   16.88   4
   0  -9  22  233.80   17.68  10
   0   9  22  243.70   15.98  10
   0   9  22  227.43   19.13   9
   0  -9 -22  256.60   18.65   8
   0  -9  22  263.52   14.71   6
   0   9 -22  242.66   13.76   7
   0   9 -23   -8.28   11.05   2
   0   9 -23   11.99   11.61  13
   0  -9 -23    4.75   12.63  13
   0   9  23   -1.08   12.80  12
   0  -9  23    1.08   12.34  12
   0  -9 -23   -8.52   12.59   5
   0   9  23   12.78   11.16   4
   0   9  23    2.84    9.90  10
   0  -9  23   10.87   11.49  10
   0   9  23    1.86   14.09   9
   0  -9 -23    9.89   13.18   8
   0   9 -23    8.32    8.33   7
   0  -9  23    1.11    8.20   6
   0   9 -24   15.33   11.78   2
   0   9 -24    9.55   12.51  13
   0  -9 -24   -2.94   12.63  13
   0   9  24    6.72   13.38  12
   0  -9  24   -6.71   12.89  12
   0   9  24   -0.77   11.05   4
   0  -9 -24  -16.32   13.77   5
   0  -9  24   -3.71   12.91  10
   0   9  24   -2.20   10.63  10
   0   9  24    2.86   14.34   9
   0  -9 -24   -3.06   13.92   8
   0  -9  24   -5.40    8.49   6
   0   9 -24   -2.85    8.26   7
   0  -9  25   53.17   11.15   4
   0   9 -25   42.07   12.41   2
   0  -9 -25   34.52   14.39  13
   0   9 -25   34.54   13.28  13
   0  -9  25   55.57   15.35  12
   0   9  25   37.08   14.54  12
   0  -9 -25   28.79   14.06   5
   0   9  25   31.26   11.91   4
   0   9  25   30.26   11.30  10
   0  -9  25   21.80   13.10  10
   0   9  25   38.12   15.67   9
   0   9 -25   44.41    9.79   7
   0  -9  25   31.15    8.68   6
   0  -9 -25   43.48   15.77   8
   0  -9  26   43.12   11.95   4
   0   9 -26   41.14   12.48   2
   0   9 -26   24.40   13.88  13
   0  -9 -26   38.49   14.54  13
   0  -9  26   56.10   15.75  12
   0   9  26   29.88   15.00  12
   0  -9 -26   45.00   14.98   5
   0   9  26   51.59   13.08   4
   0   9  26   35.04   12.27  10
   0   9  26    9.01   15.17   9
   0   9 -26   55.64   10.37   7
   0  -9  26   22.78    8.53   6
   0  -9 -26   42.47   15.89   8
   0   9  27  130.31   14.90   4
   0  -9 -27  155.85   19.09   5
   0   9 -27  141.13   15.35   2
   0   9  27  182.68   15.91  10
   0   9 -27  160.30   13.21   7
   0  -9 -27  156.03   19.29   8
   0  -9  27  148.27   11.38   6
   0  -9  27  137.49   14.06   4
   0  -9 -28   56.20   16.60   5
   0   9  28   54.44   13.51   4
   0   9 -28   73.73   14.25   2
   0   9  28   49.05   13.63  10
   0  -9  28   64.82    9.22   6
   0   9 -28   44.00   10.76   7
   0  -9  28   46.33   12.14   4
   0   9 -29   27.78   13.30   2
   0  -9 -29    5.77   15.32   5
   0   9  29   17.16   12.58   4
   0   9 -29   18.79   10.05   7
   0  -9  29    5.10    7.83   6
   0   9 -30   -3.17   10.02   7
   0 -10   0 2724.31   60.87   2
   0 -10   0 2694.04   62.66   7
   0 -10   0 2633.13   55.27  10
   0  10   0 2768.21   55.36   8
   0 -10   0 2690.20   57.36   3
   0 -10  -1  127.91    8.89   2
   0 -10   1  123.56    8.90   2
   0 -10   1  121.56    5.38  10
   0  10   1  134.33    4.73   8
   0 -10  -1  150.28    9.69   6
   0 -10   1  123.86    9.20   7
   0 -10  -1  128.85    4.87   8
   0  10  -1  135.92    5.41   8
   0 -10   1  135.10    6.98   3
   0 -10  -1  126.69    5.73   3
   0  10  -1  116.51    8.82   2
   0 -10   2 2615.80   58.15   3
   0 -10  -2 2687.09   60.02   2
   0  10   2 2631.04   55.90   3
   0  10  -2 2681.00   60.81   2
   0 -10  -2 2583.71   55.56   3
   0 -10  -2 2775.15   55.10  13
   0  10   2 2656.15   54.68  13
   0 -10   2 2608.21   56.50  10
   0  10  -2 2596.54   56.36   8
   0 -10  -2 2777.42   55.26   8
   0 -10   2 2723.79   61.46   7
   0 -10  -2 2737.67   61.52   6
   0  10   2 2656.85   54.79   8
   0 -10  -3  702.44   20.31   2
   0  10  -3  672.84   21.12   2
   0 -10  -3  640.19   15.69   3
   0  10   3  677.35   16.27   3
   0 -10  -3  673.68   16.41  13
   0  10   3  657.07   15.96  13
   0  10   3  658.77   15.74  12
   0 -10   3  657.98   15.85  12
   0  10   3  703.18   22.50   9
   0 -10   3  682.71   17.87  10
   0  10  -3  671.47   17.91   8
   0 -10  -3  699.38   16.37   8
   0 -10  -3  659.07   20.77   6
   0 -10   3  663.37   20.58   7
   0  10   4 2357.30   49.77   3
   0 -10  -4 2479.03   54.18   2
   0  10  -4 2461.09   55.62   2
   0 -10  -4 2271.23   50.37  13
   0  10  -4 2270.05   50.46  13
   0  10   4 2404.45   50.30  13
   0  10   4 2351.82   50.15  12
   0 -10   4 2367.54   50.29  12
   0 -10   4 2273.04   51.96  10
   0  10   4 2504.02   57.32   9
   0  10  -4 2343.86   52.27   8
   0 -10  -4 2312.93   50.48   8
   0 -10   4 2380.60   54.26   7
   0  10  -4 2369.25   54.84   7
   0 -10  -4 2487.38   55.04   6
   0 -10   4 2431.32   56.84   6
   0  10   5 1075.50   24.25   3
   0  10  -5 1062.40   29.29   2
   0  10  -5 1051.84   25.36  13
   0 -10  -5 1009.45   25.21  13
   0  10   5 1018.03   25.00  13
   0 -10   5  997.51   25.04  12
   0  10   5 1022.47   24.99  12
   0  10   5 1083.06   22.82  11
   0 -10   5 1051.33   24.91   5
   0  10   5 1032.63   22.89  10
   0  10   5 1077.81   30.74   9
   0 -10   5 1017.99   26.63  10
   0 -10  -5 1111.31   29.91   9
   0 -10  -5 1035.30   28.11   6
   0 -10   5 1059.64   27.63   7
   0  10  -5 1069.21   28.53   7
   0  10   5 1008.70   28.80   6
   0 -10   5 1051.10   30.43   6
   0 -10  -5 1036.89   25.46   8
   0  10   6 2370.58   50.85   3
   0  10  -6 2419.84   56.23   2
   0 -10  -6 2367.72   52.36  13
   0  10   6 2401.92   52.41  13
   0  10  -6 2350.41   51.60  12
   0  10   6 2400.53   52.38  12
   0  10  -6 2421.39   52.53  13
   0 -10   6 2365.21   52.34  12
   0 -10   6 2286.07   50.36   5
   0  10   6 2491.05   57.91   9
   0  10   6 2353.94   49.67  10
   0 -10   6 2349.51   53.98  10
   0 -10  -6 2440.23   56.59   9
   0 -10  -6 2460.87   54.79   6
   0  10   6 2362.45   55.49   6
   0 -10  -6 2345.12   52.43   8
   0  10  -6 2363.19   54.87   7
   0 -10   6 2390.97   53.78   7
   0  10   7  868.70   21.38   3
   0 -10   7  844.67   23.23  12
   0  10   7  861.88   23.24  12
   0 -10  -7  863.30   23.30  13
   0  10  -7  836.39   23.12  13
   0  10  -7  900.83   22.66  12
   0 -10  -7  845.57   22.31  12
   0  10   7  874.15   23.38  13
   0 -10   7  869.21   20.02   5
   0  10   7  834.23   25.24   4
   0  10  -7  914.58   26.56   2
   0  10   7  894.81   20.75  10
   0 -10   7  874.08   24.67  10
   0 -10  -7  884.76   26.55   9
   0 -10  -7  822.24   23.21   8
   0  10   7  933.28   25.63   6
   0  10  -7  862.05   24.66   7
   0 -10  -7  944.33   24.76   6
   0 -10   7  893.89   23.56   7
   0  10   8 2110.08   46.79   3
   0  10  -8 2187.30   49.56  13
   0  10   8 2194.85   49.68  12
   0 -10  -8 2163.70   49.34  13
   0  10  -8 2167.65   48.61  12
   0 -10  -8 2092.26   48.35  12
   0 -10   8 2151.59   49.68  12
   0  10   8 2165.19   49.54  13
   0 -10  -8 2205.94   49.74   6
   0  10   8 2222.39   51.61   4
   0  10  -8 2148.34   52.21   2
   0 -10   8 2186.15   51.10  10
   0  10   8 2073.04   46.28  10
   0 -10  -8 2147.37   51.86   9
   0  10   8 2134.58   50.55   6
   0  10  -8 2103.38   50.01   7
   0 -10   8 2156.17   48.37   7
   0 -10  -8 2054.79   49.29   8
   0 -10  -9  234.66   12.88   4
   0 -10   9  230.57   12.17   2
   0  10  -9  228.16   13.03   2
   0 -10  -9  213.23   10.42   6
   0  10   9  230.39   12.39   4
   0  10   9  221.08   11.21  12
   0  10  -9  214.68   10.81  13
   0 -10   9  226.06   11.42  12
   0  10  -9  212.15   10.28  12
   0 -10  -9  216.19   11.08  13
   0 -10  -9  225.22   10.50  12
   0  10   9  210.99   10.96  13
   0 -10   9  216.71   11.84  10
   0  10   9  215.43    8.72  10
   0 -10  -9  235.92   12.77   9
   0  10   9  228.08   11.33   6
   0 -10  -9  199.94   11.10   8
   0  10  -9  224.90   11.02   7
   0 -10  10  282.33   13.94   2
   0  10 -10  283.89   14.45   2
   0  10  10  304.87   14.51   4
   0 -10 -10  281.98   11.81   6
   0  10 -10  277.03   12.49  12
   0 -10 -10  289.81   13.12  13
   0 -10 -10  282.17   12.49  12
   0 -10  10  279.01   13.14  12
   0  10  10  286.82   13.57  12
   0  10 -10  298.70   13.21  13
   0 -10  10  283.34   14.02  10
   0  10  10  309.98   11.09  10
   0 -10 -10  295.67   14.28   9
   0  10 -10  279.20   12.59   7
   0  10  10  290.68   12.90   6
   0 -10 -10  301.72   13.63   8
   0  10 -11  828.70   26.55   2
   0 -10 -11  769.63   24.85  13
   0 -10  11  829.09   25.71  12
   0  10 -11  867.19   24.62  12
   0 -10 -11  795.08   24.20  12
   0  10 -11  867.93   25.53  13
   0 -10 -11  862.19   22.92   6
   0  10  11  798.75   25.80   4
   0 -10  11  795.96   26.02  10
   0  10  11  823.22   22.41  10
   0 -10 -11  847.05   25.75   9
   0  10 -11  841.23   24.20   7
   0  10  11  846.66   24.00   6
   0 -10 -11  869.42   25.72   8
   0 -10 -12   78.83    8.79  12
   0 -10 -12   94.30   10.05  13
   0  10 -12  105.71    9.24  12
   0  10 -12   94.67    9.84  13
   0 -10  12   88.74    9.93  12
   0  10  12  101.86    8.08  10
   0 -10  12   92.48   10.37  10
   0  10  12  110.15   10.62   4
   0 -10 -12  122.88    8.04   6
   0  10 -12  114.40   11.07   2
   0  10 -12   90.63    8.58   7
   0 -10 -12   95.10   10.36   8
   0  10  12   90.17    8.06   6
   0  10 -13 1276.25   35.61  13
   0 -10  13 1272.89   36.45  12
   0 -10 -13 1325.90   36.08  13
   0  10 -13 1285.10   34.90  12
   0  10  13 1320.75   36.67  12
   0 -10 -13 1162.54   34.17  12
   0 -10  13 1263.24   36.51  10
   0  10  13 1260.05   32.58  10
   0  10  13 1337.90   36.29   4
   0  10 -13 1309.84   36.65   2
   0 -10 -13 1225.13   35.67   8
   0  10  13 1269.81   32.52   6
   0  10 -13 1281.84   33.59   7
   0 -10  13 1343.55   36.92   6
   0  10 -14  253.98   13.89  12
   0 -10 -14  264.48   14.86  13
   0 -10 -14  254.49   14.20  12
   0  10 -14  277.59   15.03  13
   0  10  14  279.11   15.37  12
   0 -10  14  236.65   14.64  12
   0  10  14  243.48   14.52   4
   0 -10  14  259.28   15.55  10
   0  10  14  251.65   12.33  10
   0 -10  14  284.52   15.24   6
   0 -10 -14  260.14   15.24   8
   0  10 -14  249.26   12.44   7
   0  10 -14  272.44   15.59   2
   0  10 -15  730.98   25.88   2
   0 -10 -15  716.43   25.41  13
   0 -10 -15  727.37   24.62  12
   0  10 -15  738.49   25.67  13
   0  10  15  700.95   26.14  12
   0  10 -15  794.36   25.16  12
   0 -10  15  760.43   26.59  12
   0  10  15  716.67   25.29   4
   0  10  15  690.97   22.40  10
   0 -10  15  708.30   26.11  10
   0  10 -15  693.71   22.41   7
   0 -10  15  728.68   25.23   6
   0 -10 -15  722.41   25.90   8
   0 -10 -15  708.28   25.81   4
   0 -10 -16  194.54   14.83   4
   0  10 -16  168.34   14.12   2
   0  10 -16  184.42   13.72  13
   0 -10 -16  186.72   14.53  13
   0  10 -16  177.14   13.04  12
   0 -10  16  183.21   14.31  12
   0  10  16  203.84   14.99  12
   0  10  16  177.43   13.75   4
   0 -10 -16  217.64   16.77   5
   0 -10  16  180.17   14.32  10
   0  10  16  192.54   11.99  10
   0  10  16  159.92   15.92   9
   0 -10  16  195.26   13.73   6
   0  10 -16  168.80   11.34   7
   0 -10 -16  180.34   14.26   8
   0 -10 -17  337.66   19.03   4
   0  10 -17  346.03   18.79   2
   0 -10 -17  390.09   19.68  13
   0  10 -17  412.16   19.37  13
   0 -10  17  386.55   20.03  12
   0  10  17  420.59   20.68  12
   0  10  17  350.29   18.19   4
   0 -10 -17  411.32   22.22   5
   0  10  17  391.19   16.76  10
   0 -10  17  394.62   19.90  10
   0  10  17  324.49   20.46   9
   0  10 -17  361.25   15.65   7
   0 -10  17  315.72   17.20   6
   0 -10 -17  429.80   20.50   8
   0 -10 -18  314.81   18.43   4
   0  10 -18  313.46   17.78   2
   0 -10 -18  310.61   18.17  13
   0  10 -18  315.44   17.70  13
   0  10  18  331.96   19.28  12
   0 -10  18  355.66   19.55  12
   0 -10 -18  286.26   19.76   5
   0  10  18  322.47   17.37   4
   0 -10  18  315.66   18.35  10
   0  10  18  293.79   15.38  10
   0  10  18  278.55   19.68   9
   0 -10  18  335.80   17.00   6
   0 -10 -18  309.82   18.97   8
   0  10 -18  296.96   14.60   7
   0 -10 -19   53.07   11.98   4
   0  10 -19   55.97   11.81   2
   0  10 -19   50.69   11.48  13
   0 -10 -19   28.83   11.56  13
   0  10  19   43.26   12.01  12
   0 -10  19   36.93   11.35  12
   0 -10 -19   47.92   13.72   5
   0  10  19   58.17   11.14   4
   0 -10  19   44.41   11.88  10
   0  10  19   19.76    8.76  10
   0  10  19   45.77   13.54   9
   0 -10  19   34.37    9.97   6
   0 -10 -19   36.69   11.94   8
   0  10 -19   46.57    8.73   7
   0 -10 -20   -1.53   11.11   4
   0  10 -20   16.16   11.10   2
   0 -10 -20    5.02   10.93  13
   0  10 -20   11.42   10.44  13
   0 -10  20    5.68   11.24  12
   0  10  20   10.43   11.09  12
   0  10  20    5.76    9.66   4
   0 -10 -20    6.16   11.91   5
   0 -10  20   -0.83   10.84  10
   0  10  20    0.61    8.78  10
   0  10  20  -11.56   13.42   9
   0 -10 -20   16.58   12.30   8
   0  10 -20    8.42    7.74   7
   0 -10  20   -0.63    9.53   6
   0  10 -21  303.28   18.28   2
   0 -10 -21  333.31   20.28  13
   0  10 -21  317.72   19.14  13
   0 -10  21  317.81   20.21  12
   0  10  21  316.66   20.72  12
   0 -10 -21  314.30   21.10   5
   0  10  21  270.93   17.28   4
   0 -10  21  298.73   18.86  10
   0  10  21  312.93   16.78  10
   0  10  21  295.62   20.90   9
   0 -10 -21  296.42   19.95   8
   0  10 -21  287.49   14.86   7
   0 -10  21  279.10   15.82   6
   0  10 -22  310.96   18.51   2
   0  10 -22  313.50   19.57  13
   0 -10 -22  354.21   20.74  13
   0  10  22  307.46   20.86  12
   0 -10  22  300.37   20.76  12
   0  10  22  298.88   18.17   4
   0 -10 -22  265.71   21.03   5
   0 -10  22  269.43   19.07  10
   0  10  22  319.92   17.42  10
   0  10  22  297.44   21.18   9
   0 -10 -22  360.71   21.40   8
   0  10 -22  283.09   15.04   7
   0 -10  22  289.65   15.98   6
   0  10 -23  166.44   15.53   2
   0 -10 -23  201.24   18.18  13
   0  10 -23  198.87   17.19  13
   0 -10  23  197.70   18.14  12
   0  10  23  174.36   17.92  12
   0 -10 -23  178.66   18.67   5
   0  10  23  183.43   15.38   4
   0  10  23  171.44   14.35  10
   0 -10  23  179.03   17.56  10
   0  10  23  131.46   17.70   9
   0 -10  23  178.17   13.07   6
   0 -10 -23  186.60   18.10   8
   0  10 -23  196.38   13.00   7
   0  10 -24   -1.59   11.86   2
   0  10 -24  -12.34   13.02  13
   0 -10 -24   10.76   13.17  13
   0 -10  24    3.34   13.06  12
   0  10  24    1.12   13.45  12
   0 -10 -24   -4.50   14.04   5
   0  10  24   -5.50   11.90   4
   0  10  24    2.87   10.20  10
   0 -10  24  -14.90   12.59  10
   0  10  24  -22.80   16.38   9
   0 -10 -24  -10.27   14.26   8
   0  10 -24    1.75    8.67   7
   0 -10  24  -11.67    9.56   6
   0  10 -25   20.20   12.49   2
   0  10 -25   36.28   14.26  13
   0 -10 -25   26.38   13.93  13
   0 -10  25   47.26   14.36  12
   0  10  25   38.11   14.03  12
   0 -10 -25   32.06   14.74   5
   0  10  25   31.11   12.68   4
   0 -10  25   52.25   14.35  10
   0  10  25   40.73   11.93  10
   0  10  25   22.33   15.76   9
   0  10 -25   41.22    9.79   7
   0 -10 -25   22.21   14.99   8
   0 -10  25   25.33    9.35   6
   0 -10  26  104.56   13.47   4
   0  10 -26  101.46   14.92   2
   0 -10 -26  101.58   17.43  13
   0  10 -26  117.03   16.99  13
   0  10  26  110.66   17.73  12
   0 -10  26  131.91   18.36  12
   0  10  26  135.20   15.06   4
   0 -10 -26  109.26   17.65   5
   0  10  26  138.17   14.65  10
   0  10  26  101.54   18.12   9
   0 -10 -26  115.88   17.75   8
   0 -10  26  101.46   11.06   6
   0  10 -26  121.50   12.23   7
   0 -10 -27   15.28   15.32   5
   0  10  27   13.11   12.48   4
   0  10 -27    6.63   12.87   2
   0  10  27   -3.13   12.00  10
   0 -10  27   19.97    8.88   6
   0 -10 -27   12.32   15.83   8
   0  10 -27    7.41    9.75   7
   0 -10  27    0.67   11.31   4
   0 -10 -28   -2.37   15.47   5
   0  10  28    2.48   12.28   4
   0  10  28   14.41   11.69  10
   0  10 -28    6.88   10.24   7
   0 -10  28    9.59    8.32   6
   0 -10  28    1.36   11.47   4
   0  10 -28    3.34   12.42   2
   0  10 -29   14.56   10.17   7
   0 -10  29    6.63    7.96   6
   0  10 -29   10.08   12.46   2
   0  10 -30   33.70   10.40   7
   0 -11   0   13.81    6.71   2
   0 -11   0    0.53    5.82   7
   0 -11   0   10.34    2.26  11
   0  11   0   36.88    3.70   8
   0 -11   0   36.60    4.86   3
   0 -11  -1  202.17   11.07   2
   0 -11   1  194.06   10.73   2
   0 -11   1  193.69    7.01  10
   0 -11  -1  175.87   11.01   6
   0 -11   1  195.11   11.57   7
   0  11   1  195.84    6.05   8
   0  11  -1  203.87    6.80   8
   0 -11  -1  200.08    6.22   8
   0 -11  -1  199.92    7.45   3
   0  11  -1  206.81   11.56   2
   0 -11   1  207.05    8.66   3
   0 -11   2 2114.40   47.53   3
   0 -11  -2 2139.78   44.97   3
   0 -11  -2 2076.18   49.56   2
   0  11  -2 2151.50   50.56   2
   0  11   2 2090.73   43.61  13
   0 -11   2 2112.52   45.61  10
   0  11  -2 2162.54   45.61   8
   0 -11  -2 2125.12   44.22   8
   0 -11   2 2074.90   50.97   7
   0  11   2 2108.27   43.81   8
   0 -11  -2 2002.80   50.60   6
   0  11  -312509.73  252.40   2
   0 -11  -312411.29  245.66   3
   0 -11  -312365.56  251.16   2
   0 -11   311921.14  249.57   3
   0  11   312624.87  246.30   3
   0 -11  -312298.47  245.99  13
   0  11   312275.66  245.69  13
   0  11   312019.07  245.27  12
   0 -11   312453.71  245.47  12
   0 -11   311824.33  247.57  10
   0 -11  -312486.08  246.03   8
   0  11  -312239.02  247.84   8
   0 -11  -312448.44  252.63   6
   0 -11   312619.62  252.33   7
   0  11   4  537.63   14.06   3
   0 -11  -4  536.86   18.16   2
   0  11  -4  568.74   19.70   2
   0 -11  -4  502.75   14.42  13
   0  11  -4  514.50   14.45  13
   0  11   4  538.82   14.26  13
   0  11   4  545.66   14.18  12
   0 -11   4  533.36   14.21  12
   0 -11   4  539.37   16.17   5
   0  11   4  592.79   21.06   9
   0 -11   4  546.06   16.23  10
   0 -11  -4  559.69   14.74   8
   0  11  -4  528.03   16.28   8
   0 -11  -4  583.57   19.19   6
   0 -11   4  562.01   18.52   7
   0  11   5 7394.75  147.10   3
   0  11  -5 7339.41  153.34   2
   0  11   5 7313.05  147.96  13
   0 -11  -5 7256.24  148.18  13
   0  11  -5 7227.22  148.15  13
   0 -11   5 7033.41  147.94  12
   0  11   5 7209.81  147.88  12
   0 -11   5 7352.10  148.50   5
   0 -11   5 7237.91  149.98  10
   0  11   5 7456.26  155.36   9
   0  11   5 7292.07  145.48  10
   0 -11  -5 7257.52  148.18   8
   0  11  -5 7380.27  150.40   8
   0 -11  -5 7148.94  153.65   9
   0  11  -5 7221.25  152.44   7
   0 -11  -5 6995.80  152.13   6
   0 -11   5 7325.67  151.69   7
   0  11   6  282.06    9.25   3
   0  11  -6  269.17   13.93   2
   0  11  -6  275.53   10.39  13
   0  11   6  277.97   10.42  13
   0 -11  -6  287.00   10.76  13
   0  11   6  272.46    8.09  11
   0 -11   6  258.76   10.24  12
   0  11   6  249.85   10.18  12
   0 -11   6  258.67    9.42   5
   0 -11   6  266.91   11.79  10
   0  11   6  258.02   14.44   9
   0  11   6  275.75    8.18  10
   0 -11  -6  237.66   13.36   9
   0  11  -6  267.66   12.66   7
   0 -11  -6  264.57   10.69   8
   0  11   6  258.02   12.95   6
   0 -11  -6  281.13   12.65   6
   0 -11   6  253.96   11.79   7
   0  11   7  160.71    7.44   3
   0  11  -7  186.99   12.41   2
   0  11  -7  174.18    8.86  13
   0  11   7  167.39    8.80  13
   0 -11  -7  172.65    9.02  13
   0  11   7  177.76    6.96  11
   0 -11   7  165.77    8.87  12
   0  11   7  168.56    8.66  12
   0 -11   7  171.51    6.90   5
   0  11   7  184.30    6.80  10
   0 -11   7  185.00   10.17  10
   0 -11  -7  182.27   11.82   9
   0  11  -7  179.93   10.47   7
   0 -11  -7  179.25    9.33   8
   0  11   7  188.72   10.86   6
   0 -11  -7  192.11   10.42   6
   0 -11   7  190.37    9.69   7
   0 -11  -8   90.89    9.31   4
   0  11   8   99.89    6.08   3
   0  11  -8   89.01   10.09   2
   0  11  -8   92.11    7.56  13
   0  11   8   89.86    7.45  13
   0  11  -8   99.27    7.08  12
   0 -11  -8  110.59    8.12  13
   0  11   8  100.44    7.48  12
   0 -11   8   92.40    7.60  12
   0 -11   8   89.02    4.48   5
   0  11   8   85.67    9.08   4
   0 -11   8   78.07    8.17  10
   0  11   8   90.65    5.54  10
   0 -11  -8   78.41    9.85   9
   0 -11   8   97.69    7.27   7
   0 -11  -8   89.73    7.91   6
   0  11  -8   81.12    8.01   7
   0 -11  -8   99.28    8.23   8
   0  11   8   86.74    8.60   6
   0 -11  -9  680.42   22.46   4
   0  11   9  646.64   17.77   3
   0 -11   9  660.44   21.92   2
   0  11  -9  647.59   22.71   2
   0 -11  -9  628.52   20.13  13
   0  11  -9  637.35   20.03  13
   0  11   9  665.01   20.50  12
   0  11  -9  635.76   19.29  12
   0  11   9  643.78   20.33  13
   0 -11   9  652.39   20.40  12
   0 -11  -9  683.51   20.53   6
   0  11   9  662.31   21.87   4
   0 -11   9  664.79   21.70  10
   0  11   9  628.48   17.16  10
   0 -11  -9  649.21   22.43   9
   0  11   9  679.35   21.41   6
   0 -11  -9  614.28   20.18   8
   0  11  -9  623.14   20.61   7
   0 -11   9  684.20   23.79   6
   0 -11 -10 3856.25   86.09   4
   0 -11  10 3757.88   85.30   2
   0  11 -10 3865.57   86.71   2
   0  11  10 3809.93   84.32  12
   0  11 -10 3764.80   82.76  12
   0 -11 -10 3782.02   83.74  13
   0  11 -10 3909.36   84.06  13
   0 -11  10 3913.10   84.58  12
   0  11  10 3801.11   85.57   4
   0 -11 -10 3779.23   82.71   6
   0  11  10 3754.45   80.31  10
   0 -11  10 3842.74   85.34  10
   0 -11 -10 3788.61   85.47   9
   0  11  10 3788.77   84.17   6
   0 -11  10 3761.52   87.39   6
   0  11 -10 3784.10   83.93   7
   0 -11 -10 3763.63   84.01   8
   0  11 -11 1570.01   41.82   2
   0  11 -11 1472.06   39.05  13
   0 -11 -11 1447.38   38.99  13
   0  11 -11 1545.37   38.49  12
   0 -11  11 1478.43   39.69  12
   0 -11 -11 1587.47   37.58   6
   0  11  11 1531.36   40.59   4
   0 -11  11 1506.59   40.54  10
   0  11  11 1519.04   35.91  10
   0 -11 -11 1618.13   40.62   9
   0 -11 -11 1546.54   39.68   8
   0  11 -11 1477.94   38.48   7
   0  11  11 1493.31   38.56   6
   0 -11  11 1582.90   42.38   6
   0  11 -12   21.19    9.36   2
   0  11 -12   15.05    7.36  12
   0  11 -12    7.30    7.38  13
   0 -11 -12   14.11    7.90  13
   0 -11  12   14.80    7.80  12
   0  11  12   19.09    8.62   4
   0 -11 -12   18.99    6.69   6
   0  11  12   13.75    5.66  10
   0 -11  12   20.21    8.34  10
   0 -11  12   21.12    8.59   6
   0  11 -12   14.28    6.78   7
   0 -11 -12   12.95    8.24   8
   0  11 -13  100.13    9.56  12
   0 -11 -13  105.79   10.49  13
   0  11 -13   98.55    9.99  13
   0  11  13   94.75   10.21  12
   0 -11  13   99.93   10.31  12
   0  11  13   93.99   11.06   4
   0 -11 -13  109.56   13.10   5
   0 -11 -13  121.10    8.53   6
   0  11  13   96.97    8.20  10
   0 -11  13  104.91   11.00  10
   0  11 -13  120.09   11.86   2
   0 -11 -13   85.91   10.65   8
   0  11 -13  107.30    9.38   7
   0 -11  13   80.75   10.56   6
   0  11 -14   58.17    9.15  12
   0  11 -14   49.51    9.33  13
   0 -11 -14   47.06    9.71  13
   0  11  14   55.05   10.16  12
   0 -11  14   57.76   10.04  12
   0  11  14   70.03   10.43   4
   0  11  14   61.08    7.73  10
   0 -11  14   84.49   10.79  10
   0 -11  14   60.61   10.13   6
   0 -11 -14   70.67   10.79   8
   0  11 -14   56.80    8.17   7
   0  11 -14   77.99   11.45   2
   0  11 -15  569.97   22.81   2
   0 -11 -15  555.19   22.28  13
   0  11 -15  525.88   21.38  13
   0  11  15  620.24   23.38  12
   0 -11  15  565.79   22.75  12
   0  11  15  560.14   22.16   4
   0 -11  15  567.25   22.85  10
   0  11  15  575.97   19.23  10
   0 -11  15  535.75   21.92   6
   0 -11 -15  545.27   22.56   8
   0  11 -15  535.03   19.63   7
   0 -11 -15  568.67   22.88   4
   0 -11 -16  174.33   14.88   4
   0  11 -16  158.96   14.56   2
   0 -11 -16  165.09   14.30  13
   0  11 -16  188.22   13.85  13
   0 -11  16  191.93   14.64  12
   0  11  16  179.97   14.31  12
   0  11  16  171.35   14.10   4
   0 -11  16  154.22   14.03  10
   0  11  16  148.69   11.12  10
   0  11  16  116.14   15.57   9
   0 -11 -16  155.93   14.20   8
   0  11 -16  152.07   11.28   7
   0 -11  16  175.04   14.15   6
   0 -11 -17  717.56   27.43   4
   0  11 -17  745.41   27.50   2
   0  11 -17  707.36   26.37  13
   0 -11 -17  748.06   27.46  13
   0  11  17  748.80   28.15  12
   0 -11  17  766.45   28.43  12
   0 -11 -17  743.58   30.48   5
   0  11  17  723.79   26.59   4
   0 -11  17  724.67   27.53  10
   0  11  17  723.39   23.83  10
   0  11  17  772.79   30.17   9
   0 -11  17  762.54   26.76   6
   0  11 -17  751.38   23.95   7
   0 -11 -17  697.36   27.44   8
   0 -11 -18 1453.67   42.77   4
   0  11 -18 1443.12   42.13   2
   0 -11 -18 1430.32   42.59  13
   0  11 -18 1467.94   42.30  13
   0 -11  18 1494.18   44.09  12
   0  11  18 1459.66   44.06  12
   0 -11 -18 1477.87   46.78   5
   0  11  18 1484.41   41.91   4
   0  11  18 1541.97   39.43  10
   0 -11  18 1538.43   43.44  10
   0  11  18 1384.87   44.54   9
   0 -11  18 1364.89   40.59   6
   0 -11 -18 1440.05   43.10   8
   0  11 -18 1421.55   38.51   7
   0 -11 -19  108.94   14.16   4
   0  11 -19  104.25   13.20   2
   0 -11 -19   91.86   13.69  13
   0  11 -19   87.36   12.73  13
   0 -11  19   95.24   13.98  12
   0  11  19  101.80   13.84  12
   0 -11 -19   89.15   15.40   5
   0  11  19   84.45   12.24   4
   0  11  19   99.70   10.84  10
   0 -11  19  102.08   13.65  10
   0  11  19   65.79   14.44   9
   0 -11  19   83.40   11.39   6
   0  11 -19   74.20    9.92   7
   0 -11 -19   82.31   13.80   8
   0 -11 -20  174.55   16.20   4
   0  11 -20  175.62   15.76   2
   0  11 -20  213.93   16.51  13
   0 -11 -20  215.48   16.80  13
   0 -11  20  198.12   17.40  12
   0  11  20  187.18   17.47  12
   0  11  20  185.94   15.06   4
   0 -11 -20  184.34   17.87   5
   0 -11  20  195.18   16.04  10
   0  11  20  222.66   13.90  10
   0  11  20  169.17   17.61   9
   0 -11 -20  187.61   16.74   8
   0 -11  20  194.19   14.40   6
   0  11 -20  185.22   12.48   7
   0 -11 -21   82.87   13.96   4
   0  11 -21   62.60   12.76   2
   0 -11 -21   55.14   13.17  13
   0  11 -21   58.19   12.68  13
   0 -11  21   61.17   13.64  12
   0  11  21   55.38   13.12  12
   0  11  21   59.85   12.30   4
   0 -11 -21   71.05   14.65   5
   0  11  21   76.76   11.13  10
   0 -11  21   57.03   12.47  10
   0  11  21   14.29   14.26   9
   0 -11  21   58.49   10.59   6
   0  11 -21   68.12    9.94   7
   0 -11 -21   68.52   14.26   8
   0 -11 -22  308.30   19.86  13
   0  11 -22  331.11   19.57  13
   0  11  22  245.65   19.85  12
   0 -11  22  312.74   20.91  12
   0 -11 -22  318.81   22.58   5
   0  11  22  290.47   18.16   4
   0  11  22  294.31   16.62  10
   0 -11  22  298.59   19.15  10
   0  11  22  260.08   20.85   9
   0 -11  22  309.37   16.63   6
   0  11 -22  286.00   15.38   7
   0 -11 -22  313.71   21.11   8
   0  11 -23   -4.06   11.87   2
   0  11 -23    6.37   12.30  13
   0 -11 -23  -11.38   12.82  13
   0 -11  23   -3.21   12.90  12
   0  11  23   18.24   13.02  12
   0 -11 -23   -3.42   14.29   5
   0  11  23   -1.58   11.07   4
   0  11  23  -11.52   10.21  10
   0 -11  23   -5.47   12.89  10
   0  11  23  -10.03   15.82   9
   0 -11 -23    1.98   12.91   8
   0 -11  23   -0.64    9.26   6
   0  11 -23    7.65    8.88   7
   0  11 -24  501.27   23.89   2
   0 -11 -24  524.54   26.24  13
   0  11 -24  486.74   24.90  13
   0  11  24  488.45   27.11  12
   0 -11  24  553.63   27.42  12
   0  11  24  482.75   23.42   4
   0 -11 -24  507.78   27.35   5
   0  11  24  512.91   22.22  10
   0 -11  24  495.46   25.16  10
   0  11  24  442.51   26.19   9
   0  11 -24  468.83   19.85   7
   0 -11 -24  515.28   26.68   8
   0 -11  24  486.38   20.52   6
   0  11 -25   -5.85   13.04   2
   0 -11 -25    1.01   13.83  13
   0  11 -25    8.75   13.34  13
   0  11  25    9.19   13.68  12
   0 -11  25    6.88   13.77  12
   0 -11 -25   -1.18   14.66   5
   0  11  25   -0.81   12.11   4
   0  11  25   18.15   11.30  10
   0 -11  25    7.60   13.58  10
   0  11  25  -26.16   17.53   9
   0  11 -25   -0.61    9.25   7
   0 -11  25    8.47    9.34   6
   0 -11 -25   10.63   14.72   8
   0  11 -26   78.59   14.60   2
   0 -11 -26   86.83   16.74  13
   0  11 -26   75.01   15.46  13
   0 -11  26  117.14   17.18  12
   0  11  26  106.72   17.22  12
   0  11  26   92.33   14.99   4
   0 -11 -26   85.01   17.45   5
   0  11  26  105.22   13.70  10
   0  11  26   87.51   18.49   9
   0 -11 -26   64.36   16.22   8
   0  11 -26   95.62   11.98   7
   0 -11  26   73.43   11.23   6
   0  11  27   58.35   14.04   4
   0 -11 -27   70.22   17.20   5
   0  11 -27   81.07   15.23   2
   0  11  27   88.88   13.95  10
   0  11 -27   75.49   11.34   7
   0 -11  27   79.44   10.80   6
   0 -11 -27   88.84   17.67   8
   0 -11  27   62.51   12.51   4
   0  11  28   10.18   11.77  10
   0  11 -28    1.72   12.74   2
   0 -11 -28    8.54   15.22   5
   0  11 -28   10.80    9.77   7
   0 -11  29    6.35    8.41   6
   0  11 -29  -10.88   10.11   7
   0 -12   0  392.63   15.77   2
   0 -12   0  413.97   17.32   7
   0 -12   0  414.44    9.85  11
   0 -12   0  413.07   10.22  10
   0  12   0  417.87   10.42   8
   0 -12   0  393.65   12.44   3
   0 -12   1  455.70   16.61   2
   0 -12  -1  446.28   16.30   2
   0 -12  -1  454.28   17.59   6
   0 -12  -1  446.11   18.05   7
   0  12   1  416.05   10.45   8
   0 -12   1  448.04   17.71   7
   0 -12   1  424.50   11.49  10
   0  12  -1  435.38   11.33   8
   0 -12  -1  413.26   10.65   8
   0 -12  -1  447.00   12.48   3
   0 -12   1  447.66   13.71   3
   0  12  -2  456.53   17.53   2
   0 -12   2  441.04   14.33   3
   0 -12  -2  441.29   12.08   3
   0  12   2  432.17   10.58  13
   0 -12  -2  465.25   16.85   2
   0 -12   2  436.71   12.52  10
   0 -12  -2  422.75   11.14   8
   0  12  -2  453.36   12.49   8
   0 -12   2  418.90   17.10   7
   0 -12  -2  482.28   17.98   6
   0 -12  -3    8.11    3.05   3
   0  12   3    3.20    3.51   3
   0 -12   3    9.32    5.15   3
   0  12  -3   12.14    7.87   2
   0 -12  -3   19.29    6.84   2
   0  12   3    6.22    3.05  13
   0 -12  -3    3.35    3.22  13
   0  12  -3    3.05    3.04  13
   0 -12   3   12.61    2.70  12
   0  12   3    8.30    2.52  12
   0 -12   3   11.68    4.36  10
   0  12  -3    9.70    4.32   8
   0 -12  -3    6.66    3.34   8
   0 -12   3   19.81    6.94   7
   0 -12  -3   18.85    7.33   6
   0  12   417716.91  349.12   3
   0 -12  -417571.61  354.32   2
   0  12  -417911.44  356.23   2
   0  12  -417197.20  349.31  13
   0  12   417294.15  349.03  13
   0 -12  -417627.28  349.43  13
   0 -12   417406.76  348.99  12
   0  12   417539.98  348.85  12
   0 -12   417096.50  351.87   5
   0  12   417833.42  358.19   9
   0 -12   417248.60  351.28  10
   0  12  -417761.89  351.68   8
   0 -12  -417717.26  349.29   8
   0 -12   417454.77  355.09   7
   0 -12  -417756.97  355.91   6
   0 -12  -5 1920.73   46.54   2
   0  12   5 1935.67   41.75   3
   0  12  -5 1988.03   48.50   2
   0  12   5 1874.11   42.39  13
   0  12  -5 1896.06   42.68  13
   0 -12  -5 1928.16   42.74  13
   0 -12   5 1948.79   42.55  12
   0  12   5 1907.88   42.35  12
   0 -12   5 1887.27   43.61   5
   0  12   5 1998.88   50.21   9
   0 -12   5 1904.51   44.44  10
   0 -12  -5 1966.93   48.95   9
   0 -12  -5 1910.33   42.76   8
   0  12  -5 1832.35   44.69   8
   0 -12  -5 1997.79   47.75   6
   0 -12   5 2080.24   50.57   6
   0 -12   5 1961.15   46.88   7
   0  12   6  522.18   14.18   3
   0  12  -6  539.56   20.10   2
   0  12  -6  496.83   15.30  13
   0  12   6  495.52   15.25  13
   0 -12  -6  497.05   15.39  13
   0  12   6  478.40   15.04  12
   0  12   6  544.02   12.49  11
   0 -12   6  503.21   15.43  12
   0 -12   6  530.66   15.22   5
   0 -12   6  516.36   17.09  10
   0  12   6  504.20   12.76  10
   0  12  -6  522.13   17.71   8
   0 -12  -6  519.14   19.62   9
   0 -12  -6  545.83   18.82   6
   0 -12   6  511.02   17.72   7
   0 -12  -6  506.34   15.67   8
   0  12  -6  529.15   18.88   7
   0  12   7 1493.75   34.31   3
   0  12  -7 1525.09   40.52   2
   0 -12  -7 1546.63   36.27  13
   0  12   7 1470.54   35.92  13
   0  12  -7 1490.27   36.02  13
   0  12   7 1521.36   33.08  11
   0 -12   7 1537.94   36.28  12
   0  12   7 1510.02   36.04  12
   0 -12   7 1501.43   34.07   5
   0 -12   7 1570.98   38.01  10
   0  12   7 1486.19   32.97  10
   0 -12  -7 1535.58   40.72   9
   0 -12   7 1543.18   37.63   7
   0 -12  -7 1487.02   36.25   8
   0 -12  -7 1500.36   38.61   6
   0  12  -7 1481.89   39.06   7
   0  12   8 2213.90   50.61   3
   0 -12  -8 2368.21   56.36   4
   0  12  -8 2403.11   57.34   2
   0 -12   8 2301.31   55.82   2
   0  12  -8 2358.76   52.89  13
   0  12   8 2296.97   52.95  13
   0 -12  -8 2220.81   52.69  13
   0  12   8 2281.05   52.88  12
   0  12   8 2268.64   49.87  11
   0 -12   8 2388.81   53.22  12
   0 -12   8 2366.38   49.12   5
   0  12   8 2304.19   49.46  10
   0 -12   8 2296.20   54.42  10
   0 -12  -8 2277.27   56.62   9
   0 -12   8 2337.00   53.21   7
   0 -12  -8 2361.22   54.79   6
   0 -12  -8 2339.46   53.19   8
   0  12  -8 2400.88   55.44   7
   0 -12  -9   40.08    8.27   4
   0  12   9   40.45    5.34   3
   0  12  -9   30.86    9.29   2
   0 -12   9   35.37    8.23   2
   0  12  -9   29.14    6.73  13
   0 -12  -9   38.43    7.40  13
   0 -12   9   30.58    6.63  12
   0  12   9   30.54    6.38  12
   0 -12  -9   35.48    7.40   6
   0  12   9   24.60    7.50   4
   0  12   9   29.91    4.54  10
   0 -12   9   32.71    7.62  10
   0 -12  -9   32.07    9.55   9
   0 -12   9   35.04    6.12   7
   0 -12  -9   31.64    7.34   8
   0  12  -9   27.49    6.96   7
   0  12  10   68.81    6.22   3
   0 -12 -10   51.68    9.70   4
   0  12 -10   46.65    9.50   2
   0 -12  10   37.57    8.77   2
   0 -12 -10   81.02    8.44  13
   0  12 -10   69.25    8.01  13
   0 -12  10   75.17    7.98  12
   0  12  10   60.67    7.71  12
   0  12  10   46.90    9.13   4
   0 -12 -10   30.89    7.08   6
   0  12  10   69.80    5.83  10
   0 -12  10   66.20    8.92  10
   0 -12 -10   44.77    9.43   9
   0 -12  10   68.00   10.45   6
   0  12 -10   51.91    7.82   7
   0 -12 -10   60.15    8.64   8
   0  12  11  924.33   24.31   3
   0  12 -11  926.98   30.03   2
   0 -12 -11  934.31   27.54  13
   0  12 -11  948.58   27.36  13
   0 -12  11  942.96   27.99  12
   0 -12 -11  912.48   26.10   6
   0  12  11  951.13   28.99   4
   0 -12  11  941.39   28.62  10
   0  12  11  941.04   24.00  10
   0 -12 -11  926.04   28.84   9
   0 -12  11  952.73   30.60   6
   0  12 -11  891.78   27.11   7
   0 -12 -11  931.85   27.84   8
   0  12 -12 1470.43   41.46   2
   0  12 -12 1447.55   38.92  13
   0 -12 -12 1539.52   39.63  13
   0 -12  12 1474.03   39.79  12
   0 -12 -12 1440.45   36.85   6
   0  12  12 1496.26   40.73   4
   0 -12  12 1544.56   40.86  10
   0  12  12 1519.30   35.75  10
   0 -12 -12 1410.20   39.87   9
   0  12 -12 1440.63   38.47   7
   0 -12 -12 1527.49   39.96   8
   0 -12  12 1532.57   42.40   6
   0 -12 -13   80.59   10.15  13
   0  12 -13  102.03   10.34  13
   0  12  13  101.15   10.31  12
   0 -12  13  109.72   10.63  12
   0 -12 -13   95.82    8.54   6
   0  12  13  107.25   11.77   4
   0 -12 -13  104.16   13.45   5
   0 -12  13  102.07   10.85  10
   0  12  13   82.25    7.78  10
   0  12 -13   81.34   11.90   2
   0 -12  13   92.34   11.46   6
   0  12 -13   86.37    9.05   7
   0 -12 -13   99.06   11.40   8
   0 -12 -14 1433.05   39.03  13
   0  12 -14 1371.30   38.33  13
   0  12  14 1432.77   39.77  12
   0 -12  14 1400.82   39.81  12
   0  12  14 1418.41   39.66   4
   0 -12  14 1381.26   39.65  10
   0  12  14 1385.81   35.01  10
   0  12 -14 1360.03   36.88   7
   0 -12 -14 1408.07   39.32   8
   0 -12  14 1381.87   40.12   6
   0  12 -14 1355.50   40.08   2
   0 -12 -15  933.01   31.34   4
   0  12 -15  937.65   31.33   2
   0  12 -15  951.65   29.85  13
   0 -12 -15  943.53   30.31  13
   0  12  15  940.62   30.97  12
   0 -12  15  918.30   30.72  12
   0  12  15  891.88   30.18   4
   0 -12  15  960.13   31.08  10
   0  12  15  898.39   26.34  10
   0  12  15  961.27   33.35   9
   0 -12 -15  960.24   31.04   8
   0  12 -15  974.19   28.23   7
   0 -12  15  937.87   31.16   6
   0 -12 -16 1424.04   40.64   4
   0  12 -16 1288.24   39.66   2
   0 -12 -16 1320.66   39.24  13
   0  12 -16 1355.48   38.91  13
   0  12  16 1422.90   40.86  12
   0 -12  16 1338.81   40.39  12
   0  12  16 1357.89   39.56   4
   0 -12  16 1350.64   39.74  10
   0  12  16 1339.18   35.50  10
   0  12  16 1352.45   42.07   9
   0  12 -16 1345.18   36.56   7
   0 -12  16 1351.73   39.95   6
   0 -12 -16 1369.46   40.21   8
   0 -12 -17  439.08   21.44   4
   0  12 -17  368.90   20.15   2
   0 -12 -17  414.01   20.72  13
   0  12 -17  427.84   19.86  13
   0 -12  17  439.28   21.26  12
   0  12  17  463.38   21.80  12
   0  12  17  443.24   20.59   4
   0  12  17  457.76   17.65  10
   0 -12  17  430.38   20.70  10
   0  12  17  484.61   23.71   9
   0 -12 -17  409.24   20.74   8
   0  12 -17  370.84   17.19   7
   0 -12  17  432.90   20.29   6
   0 -12 -18 1023.76   34.57   4
   0  12 -18 1027.95   33.85   2
   0  12 -18 1008.82   33.24  13
   0 -12 -18 1052.42   34.40  13
   0  12  18 1064.96   35.38  12
   0 -12  18 1082.86   35.78  12
   0  12  18 1030.16   33.30   4
   0 -12 -18 1041.14   38.01   5
   0 -12  18 1016.53   34.16  10
   0  12  18 1005.43   29.97  10
   0  12  18 1059.04   36.48   9
   0 -12 -18 1057.00   34.90   8
   0  12 -18  980.44   30.19   7
   0 -12  18 1047.50   33.38   6
   0 -12 -19  335.30   19.93   4
   0  12 -19  311.81   19.07   2
   0  12 -19  358.17   19.34  13
   0 -12 -19  363.31   20.21  13
   0 -12  19  337.72   20.35  12
   0  12  19  345.53   20.30  12
   0  12  19  343.93   18.84   4
   0 -12 -19  304.56   21.81   5
   0  12  19  332.15   16.36  10
   0 -12  19  335.03   19.42  10
   0  12  19  298.11   21.05   9
   0 -12 -19  343.70   20.26   8
   0  12 -19  352.27   16.28   7
   0 -12  19  346.38   18.36   6
   0 -12 -20  887.61   32.30   4
   0  12 -20  947.83   32.15   2
   0 -12 -20  883.14   32.49  13
   0  12 -20  875.81   31.76  13
   0 -12  20  913.26   33.64  12
   0  12  20  916.47   33.96  12
   0 -12 -20  975.90   37.02   5
   0  12  20  913.26   31.35   4
   0 -12  20  895.30   32.29  10
   0  12  20  913.58   28.64  10
   0  12  20  793.58   33.53   9
   0 -12  20  919.31   30.65   6
   0  12 -20  882.94   28.19   7
   0 -12 -20  924.29   33.52   8
   0 -12 -21  359.57   20.80   4
   0  12 -21  367.74   20.59   2
   0  12 -21  384.80   20.88  13
   0 -12 -21  417.45   22.13  13
   0  12  21  382.45   22.15  12
   0 -12  21  406.01   22.36  12
   0  12  21  367.31   19.71   4
   0 -12 -21  367.45   23.56   5
   0  12  21  393.91   17.94  10
   0 -12  21  335.04   20.57  10
   0  12  21  276.91   21.59   9
   0 -12  21  344.69   18.51   6
   0  12 -21  341.42   16.93   7
   0 -12 -21  387.11   22.33   8
   0  12 -22  201.15   17.06   2
   0 -12 -22  203.27   17.88  13
   0  12 -22  226.01   17.11  13
   0  12  22  205.55   18.09  12
   0 -12  22  207.01   17.75  12
   0 -12 -22  207.96   20.14   5
   0  12  22  203.50   15.95   4
   0 -12  22  191.32   17.10  10
   0  12  22  219.08   14.55  10
   0  12  22  172.47   19.11   9
   0 -12  22  171.46   14.30   6
   0  12 -22  193.35   13.79   7
   0 -12 -22  198.44   18.08   8
   0  12 -23   36.14   12.84   2
   0 -12 -23   33.18   13.90  13
   0  12 -23   39.97   12.89  13
   0  12  23   25.62   14.27  12
   0 -12  23   20.25   12.98  12
   0  12  23   34.67   12.46   4
   0 -12 -23   36.49   15.32   5
   0 -12  23   18.24   12.70  10
   0  12  23   27.76   10.41  10
   0  12  23    2.07   16.24   9
   0 -12  23   24.56   10.14   6
   0 -12 -23   41.52   14.75   8
   0  12 -23   38.13   10.10   7
   0  12 -24   52.83   13.52   2
   0  12 -24   76.23   15.08  13
   0 -12 -24   57.02   15.74  13
   0 -12  24   73.99   16.03  12
   0  12  24   59.74   14.41  12
   0  12  24   50.79   13.27   4
   0 -12 -24   77.93   16.69   5
   0 -12  24   70.87   14.51  10
   0  12  24   59.66   11.98  10
   0  12  24   34.88   16.59   9
   0 -12 -24   56.50   15.88   8
   0 -12  24   59.16   11.32   6
   0  12 -24   69.58   10.94   7
   0  12 -25   -8.62   12.99   2
   0  12 -25   -3.88   13.63  13
   0 -12 -25    8.09   14.10  13
   0  12  25    4.58   14.28  12
   0 -12  25   -1.14   13.99  12
   0 -12 -25   -3.65   14.79   5
   0  12  25   -6.64   12.34   4
   0  12  25   -1.42   10.97  10
   0 -12  25  -17.07   13.83  10
   0  12  25  -23.71   18.26   9
   0 -12 -25    3.18   15.10   8
   0  12 -25   -1.87    9.93   7
   0 -12  25    1.29    9.97   6
   0 -12 -26   57.35   15.97  13
   0  12 -26   35.65   14.02  13
   0 -12  26   36.51   15.95  12
   0  12  26   54.21   15.63  12
   0  12  26   37.01   13.38   4
   0 -12 -26   45.58   17.10   5
   0  12 -26   58.38   14.55   2
   0 -12 -26   35.89   16.65   8
   0  12 -26   42.94   10.69   7
   0 -12  26   52.37   10.74   6
   0  12  26   67.15   12.75  10
   0 -12 -27   -9.96   16.55   5
   0  12  27    0.85   12.85   4
   0  12  27   -7.47   11.86  10
   0  12 -27    2.64   13.87   2
   0 -12  27    5.37    9.23   6
   0 -12 -27   12.32   15.37   8
   0  12 -27    1.28    9.87   7
   0  12 -28   -1.93   10.21   7
   0 -12  28    2.27    8.99   6
   0  12  28   -4.59   11.75  10
   0 -12  29   57.40   10.14   6
   0  12 -29   47.67   11.26   7
   0 -13   0    7.40    2.16  11
   0 -13   0   10.00    2.38  10
   0  13   0   17.04    3.11   8
   0 -13   0    6.29    7.27   7
   0 -13   0    6.97    4.21   3
   0 -13   0   14.22    7.16   2
   0 -13   1  550.68   19.83   2
   0 -13  -1  590.59   20.07   2
   0 -13   1  571.98   21.20   7
   0 -13  -1  637.67   22.52   7
   0  13   1  538.79   13.04   8
   0 -13  -1  521.52   20.47   6
   0 -13   1  572.72   14.25  10
   0  13  -1  600.84   14.24   8
   0 -13  -1  587.89   15.52   3
   0 -13   1  574.21   16.81   3
   0 -13  -2 3776.98   77.17   3
   0 -13   2 3825.18   80.14   3
   0  13  -2 4013.36   84.49   2
   0  13   2 3637.82   75.04  13
   0  13  -2 3632.71   75.43  13
   0 -13   2 3724.93   83.19   2
   0 -13  -2 3852.18   83.08   2
   0 -13   2 3780.95   77.41  10
   0  13  -2 3751.31   77.28   8
   0 -13  -2 3652.74   75.75   8
   0 -13  -2 3829.00   84.88   6
   0 -13   2 3805.61   84.96   7
   0 -13   3   45.53    6.09   3
   0 -13  -3   47.42    3.94   3
   0  13  -3   57.12    9.11   2
   0 -13  -3   46.58    8.15   2
   0  13   3   38.51    3.52  13
   0  13  -3   46.97    3.89  13
   0 -13   3   38.19    6.56   5
   0 -13   3   38.91    4.96  10
   0  13  -3   44.07    5.09   8
   0 -13  -3   50.12    9.01   9
   0 -13  -3   40.63    3.94   8
   0 -13   3   38.11    7.61   7
   0 -13  -3   47.03    7.90   6
   0 -13  -4 1114.55   30.17   2
   0  13   4 1027.12   24.46   3
   0  13  -4 1077.29   31.37   2
   0 -13   4 1015.93   28.40   3
   0 -13  -4 1071.56   24.73  13
   0  13   4 1051.22   24.41  13
   0  13  -4 1036.14   24.65  13
   0  13   4 1061.64   23.98  12
   0 -13   4 1062.77   24.14  12
   0 -13   4 1015.25   27.58   5
   0 -13   4 1043.01   26.51  10
   0  13  -4 1063.73   26.80   8
   0 -13  -4 1077.52   31.93   9
   0 -13  -4 1076.34   24.71   8
   0 -13   4 1109.30   30.77   7
   0 -13  -4 1102.35   31.09   6
   0  13  -5 7909.40  167.68   2
   0 -13  -5 7989.27  165.84   2
   0  13   5 7996.40  160.09   3
   0  13   5 7855.50  160.68  13
   0  13  -5 7790.97  160.84  13
   0 -13  -5 8067.56  161.02  13
   0  13   5 7730.52  160.42  12
   0 -13   5 7797.21  160.63  12
   0 -13   5 7886.08  162.84   5
   0 -13   5 7848.31  162.93  10
   0  13   5 8076.36  169.95   9
   0 -13  -5 7861.90  168.31   9
   0  13  -5 7950.96  163.43   8
   0 -13  -5 8153.38  161.00   8
   0 -13  -5 7770.99  166.77   6
   0 -13   5 8027.31  166.25   7
   0 -13   5 8050.12  169.69   6
   0  13   6 1372.31   31.96   3
   0 -13  -6 1466.36   37.40   2
   0  13  -6 1421.35   39.21   2
   0  13   6 1438.75   33.41  13
   0 -13  -6 1381.36   33.35  13
   0  13  -6 1404.06   33.34  13
   0  13   6 1443.80   33.33  12
   0 -13   6 1406.38   33.33  12
   0 -13   6 1395.18   33.67   5
   0 -13   6 1422.34   35.34  10
   0 -13  -6 1461.44   33.69   8
   0  13  -6 1414.27   35.94   8
   0 -13  -6 1342.86   38.67   9
   0 -13   6 1466.84   40.79   6
   0 -13  -6 1474.55   38.04   6
   0 -13   6 1418.07   36.92   7
   0  13  -6 1414.59   37.88   7
   0  13   7 2786.84   58.97   3
   0 -13   7 2747.49   64.92   2
   0  13  -7 2723.47   66.00   2
   0 -13  -7 2685.53   60.59  13
   0  13  -7 2744.44   60.58  13
   0  13   7 2752.48   56.96  11
   0 -13   7 2836.69   60.89  12
   0  13   7 2793.64   60.67  12
   0 -13  -7 2848.05   65.39   4
   0 -13   7 2796.66   59.49   5
   0  13   7 2657.47   57.31  10
   0 -13   7 2747.14   62.49  10
   0  13  -7 2723.07   63.41   8
   0 -13  -7 2721.98   66.12   9
   0 -13   7 2762.29   63.14   7
   0 -13  -7 2863.88   64.62   6
   0 -13  -7 2789.76   60.91   8
   0  13  -7 2665.57   64.29   7
   0  13   8  256.56    9.80   3
   0 -13  -8  254.60   14.25   4
   0 -13   8  278.97   14.84   2
   0  13  -8  233.81   14.93   2
   0  13  -8  264.59   11.40  13
   0 -13  -8  246.73   11.53  13
   0  13   8  262.83    8.94  11
   0  13   8  254.94   11.33  12
   0 -13   8  270.61   11.75  12
   0 -13   8  287.22    9.48   5
   0  13   8  258.54    8.79  10
   0 -13   8  271.04   12.92  10
   0 -13  -8  253.99   14.93   9
   0  13  -8  254.32   13.49   7
   0 -13  -8  251.38   11.84   8
   0 -13   8  277.83   12.41   7
   0 -13  -8  285.01   13.88   6
   0 -13  -9   61.36    9.53   4
   0  13   9   66.11    5.98   3
   0  13  -9   88.66   11.19   2
   0 -13   9   71.23   10.15   2
   0 -13  -9   76.81    8.22  13
   0  13  -9   63.56    7.50  13
   0  13   9   68.00    7.63  12
   0 -13   9   70.41    7.59  12
   0  13   9   73.54    5.72  11
   0 -13  -9   58.15    8.72   6
   0 -13   9   78.07    4.47   5
   0 -13   9   66.33    8.50  10
   0  13   9   69.87    5.40  10
   0 -13  -9   67.36   10.38   9
   0 -13   9   66.38    7.44   7
   0  13  -9   57.87    8.41   7
   0 -13  -9   62.99    8.22   8
   0  13  10 1372.51   32.60   3
   0 -13 -10 1390.88   38.35   4
   0  13 -10 1357.88   39.02   2
   0 -13  10 1362.72   37.83   2
   0 -13 -10 1339.09   35.23  13
   0  13 -10 1355.50   35.09  13
   0 -13  10 1381.48   35.75  12
   0  13  10 1377.73   35.77  12
   0 -13 -10 1352.05   35.74   6
   0 -13  10 1344.94   36.75  10
   0  13  10 1347.70   31.60  10
   0 -13 -10 1319.51   38.04   9
   0  13 -10 1345.88   36.67   7
   0 -13 -10 1343.03   35.67   8
   0 -13  10 1372.56   39.95   6
   0  13  11  456.21   14.86   3
   0 -13  11  463.08   19.25   2
   0  13 -11  442.42   20.17   2
   0  13 -11  423.17   16.81  13
   0 -13 -11  434.89   17.31  13
   0 -13  11  440.68   17.54  12
   0  13  11  445.31   19.22   4
   0 -13 -11  472.87   17.24   6
   0 -13  11  402.79   17.88  10
   0  13  11  456.45   14.19  10
   0 -13 -11  450.77   19.56   9
   0 -13  11  476.74   20.93   6
   0 -13 -11  418.71   17.57   8
   0  13 -11  406.89   17.25   7
   0  13  12  777.66   22.17   3
   0  13 -12  828.22   28.28   2
   0 -13 -12  807.40   25.55  13
   0  13 -12  741.80   24.51  13
   0 -13  12  801.41   25.81  12
   0 -13 -12  830.73   30.56   5
   0  13  12  793.56   26.95   4
   0 -13 -12  839.52   24.32   6
   0  13  12  773.20   21.63  10
   0 -13  12  784.68   26.25  10
   0 -13 -12  808.40   26.93   9
   0  13 -12  836.64   25.57   7
   0 -13  12  876.04   29.08   6
   0 -13 -12  748.93   25.50   8
   0  13 -13  258.00   16.73   2
   0  13 -13  237.81   13.81  13
   0 -13 -13  263.89   14.81  13
   0 -13  13  276.57   15.11  12
   0  13  13  259.13   14.91  12
   0 -13 -13  303.13   18.95   5
   0 -13 -13  279.50   12.89   6
   0  13  13  259.57   15.42   4
   0  13  13  274.41   11.61  10
   0 -13  13  236.72   14.60  10
   0 -13 -13  279.76   15.90   9
   0 -13  13  260.30   16.36   6
   0  13 -13  241.36   13.53   7
   0 -13 -13  245.02   14.58   8
   0  13 -14    7.31   11.08   2
   0 -13 -14    9.16    8.95  13
   0  13 -14    7.66    8.06  13
   0 -13  14   21.19    8.90  12
   0  13  14    8.57    8.92  12
   0  13  14    7.36    9.31   4
   0 -13 -14   15.33   11.92   5
   0 -13 -14   29.48    7.89   6
   0  13  14    9.35    6.74  10
   0 -13  14   20.67    9.69  10
   0  13  14    1.69   11.17   9
   0  13 -14    1.08    7.45   7
   0 -13 -14   14.53    9.75   8
   0 -13  14   15.16   10.25   6
   0  13 -15 1747.82   47.65   2
   0  13 -15 1714.79   45.26  13
   0 -13 -15 1682.26   45.62  13
   0  13  15 1714.19   46.55  12
   0 -13  15 1722.84   46.60  12
   0  13  15 1666.87   46.13   4
   0 -13  15 1674.94   46.16  10
   0  13  15 1666.32   41.22  10
   0  13  15 1746.72   49.61   9
   0  13 -15 1647.95   43.58   7
   0 -13  15 1710.96   47.43   6
   0 -13 -15 1656.68   45.78   8
   0 -13 -16   61.88   12.62   4
   0  13 -16   88.19   13.72   2
   0 -13 -16   88.36   12.13  13
   0  13 -16   85.53   11.58  13
   0 -13  16   80.09   12.36  12
   0  13  16   73.15   11.66  12
   0  13  16   67.91   11.91   4
   0  13  16   88.48    9.11  10
   0 -13  16   83.81   12.12  10
   0  13  16   86.74   14.02   9
   0  13 -16   82.29   10.48   7
   0 -13 -16   93.06   12.91   8
   0 -13  16   68.68   12.31   6
   0 -13 -17  218.09   16.91   4
   0  13 -17  224.91   17.18   2
   0 -13 -17  221.95   16.39  13
   0  13 -17  241.89   15.50  13
   0 -13  17  213.30   16.07  12
   0  13  17  249.85   16.81  12
   0  13  17  279.18   16.98   4
   0  13  17  235.56   12.96  10
   0 -13  17  274.93   17.17  10
   0  13  17  267.25   18.83   9
   0  13 -17  239.85   14.17   7
   0 -13 -17  212.91   16.55   8
   0 -13  17  208.44   15.87   6
   0 -13 -18  518.43   23.44   4
   0  13 -18  472.60   22.88   2
   0  13 -18  505.52   21.87  13
   0 -13 -18  467.51   22.47  13
   0  13  18  482.76   23.15  12
   0 -13  18  456.21   22.71  12
   0 -13 -18  446.43   25.50   5
   0  13  18  495.05   22.21   4
   0 -13  18  494.47   22.35  10
   0  13  18  487.84   18.78  10
   0  13  18  498.08   24.63   9
   0 -13  18  424.30   21.29   6
   0  13 -18  471.45   19.20   7
   0 -13 -18  464.04   22.67   8
   0 -13 -19   26.25   12.53   4
   0  13 -19   10.60   11.75   2
   0  13 -19   27.80   11.45  13
   0 -13 -19   41.12   12.50  13
   0 -13  19   24.99   11.67  12
   0  13  19   26.80   12.04  12
   0  13  19   25.24   11.06   4
   0 -13 -19   10.02   13.59   5
   0  13  19   16.03    8.52  10
   0 -13  19   33.40   11.86  10
   0  13  19   24.16   13.32   9
   0 -13  19   25.01   10.80   6
   0 -13 -19   21.76   11.77   8
   0  13 -19   38.27    9.13   7
   0 -13 -20   39.43   12.84   4
   0  13 -20   37.39   12.61   2
   0 -13 -20   20.24   12.04  13
   0  13 -20   28.79   11.69  13
   0 -13  20   29.97   11.98  12
   0  13  20   26.24   11.99  12
   0 -13 -20   33.12   14.26   5
   0  13  20   26.57   11.77   4
   0  13  20   40.04    9.60  10
   0 -13  20   39.55   12.26  10
   0  13  20   46.58   13.85   9
   0 -13  20   35.37   11.20   6
   0  13 -20   27.17    9.28   7
   0 -13 -20   26.28   12.58   8
   0 -13 -21  655.23   27.33   4
   0  13 -21  663.62   27.29   2
   0  13 -21  649.87   26.48  13
   0 -13 -21  663.06   27.83  13
   0  13  21  629.34   28.05  12
   0 -13  21  641.09   28.21  12
   0  13  21  630.42   25.98   4
   0 -13 -21  651.85   31.07   5
   0 -13  21  660.67   27.30  10
   0  13  21  609.14   22.95  10
   0  13  21  634.19   28.87   9
   0 -13  21  631.35   25.15   6
   0 -13 -21  586.77   27.46   8
   0  13 -21  631.43   23.16   7
   0 -13 -22   25.19   12.78   4
   0  13 -22   30.90   12.96   2
   0 -13 -22    8.25   12.11  13
   0  13 -22   13.87   11.85  13
   0 -13  22   15.30   12.06  12
   0  13  22   15.33   12.47  12
   0  13  22   19.51   11.81   4
   0 -13 -22   23.84   14.16   5
   0  13  22   24.08   10.25  10
   0 -13  22   22.27   12.40  10
   0  13  22   24.98   13.99   9
   0 -13  22   15.42   11.05   6
   0  13 -22   12.79    9.12   7
   0 -13 -22   22.94   13.93   8
   0  13 -23   57.44   13.85   2
   0 -13 -23   59.77   14.66  13
   0  13 -23   53.06   13.31  13
   0  13  23   30.80   13.09  12
   0 -13  23   55.14   14.52  12
   0  13  23   27.28   12.43   4
   0 -13 -23   47.35   15.97   5
   0 -13  23   66.57   14.16  10
   0  13  23   77.18   11.66  10
   0  13  23   75.43   15.79   9
   0 -13  23   57.62   11.53   6
   0  13 -23   34.04   10.07   7
   0 -13 -23   46.54   14.80   8
   0  13 -24    3.52   12.77   2
   0  13 -24    2.79   12.77  13
   0 -13 -24    8.81   13.76  13
   0  13  24    1.10   12.94  12
   0 -13  24   -4.39   13.77  12
   0  13  24    9.22   12.88   4
   0 -13 -24   -2.47   15.35   5
   0  13  24   10.02   10.52  10
   0 -13  24    5.59   12.94  10
   0  13  24    3.25   14.90   9
   0  13 -24   -1.25   10.08   7
   0 -13 -24    8.19   14.21   8
   0 -13  24    6.33   10.31   6
   0  13 -25  190.60   18.32   2
   0  13 -25  189.08   18.44  13
   0 -13 -25  223.78   20.09  13
   0 -13  25  186.70   19.43  12
   0  13  25  201.48   19.93  12
   0 -13 -25  198.93   21.83   5
   0  13  25  196.23   17.96   4
   0  13  25  206.86   15.43  10
   0  13  25  178.16   20.58   9
   0 -13 -25  229.41   20.45   8
   0 -13  25  205.52   15.15   6
   0  13 -25  193.28   14.56   7
   0  13 -26  -10.85   13.83  13
   0 -13 -26    2.08   14.34  13
   0 -13  26   16.42   15.08  12
   0  13  26  -19.96   14.65  12
   0  13  26   -0.71   11.37  10
   0  13 -26   -0.90   13.42   2
   0 -13 -26   -2.53   16.51   5
   0  13  26   10.27   12.85   4
   0 -13 -26   -9.79   15.37   8
   0  13 -26   -5.11   10.52   7
   0 -13  26   -1.99   10.57   6
   0 -13 -27   26.76   16.33   8
   0 -13  27   58.51   10.84   6
   0  13 -27   25.72   10.52   7
   0  13  27   32.07   12.35  10
   0  13 -28   -1.29   10.60   7
   0 -13  28   13.33   10.02   6
   0  13  28   -7.47   11.98  10
   0  13  29   26.61   11.80  10
   0 -14   0 2199.56   51.97   2
   0 -14   0 2069.82   43.50  10
   0  14   0 2045.48   43.52   8
   0 -14   0 2264.95   54.44   6
   0 -14   0 2233.41   54.87   7
   0 -14   0 2253.46   47.28   3
   0 -14  -1 1151.45   33.56   6
   0 -14  -1 1090.61   33.99   7
   0 -14   1 1134.47   33.74   7
   0 -14  -1 1157.14   31.73   4
   0 -14   1 1119.71   31.94   2
   0 -14  -1 1148.96   31.91   2
   0 -14   1 1102.81   25.00  10
   0  14  -1 1127.29   24.84   8
   0 -14  -1 1109.35   26.61   3
   0 -14   1 1104.59   28.04   3
   0 -14   2   33.50    5.98   3
   0 -14  -2   28.27    4.38   3
   0  14  -2   28.57    2.93  13
   0  14  -2   25.04    3.10  13
   0 -14  -2   42.13    8.37   4
   0 -14   2   38.10    7.75   5
   0 -14  -2   39.72    8.49   2
   0 -14   2   47.90    8.72   2
   0 -14  -2   23.11    8.60   9
   0 -14   2   48.60    4.78  10
   0  14  -2   26.11    4.14   8
   0 -14  -2   30.37    3.18   8
   0 -14   2   36.26    8.55   7
   0 -14  -2   51.14    9.45   6
   0 -14  -3  698.50   17.73   3
   0  14  -3  763.01   25.18   2
   0 -14   3  720.42   21.65   3
   0 -14  -3  712.40   23.57   2
   0 -14   3  734.00   24.38   2
   0  14  -3  747.45   17.43  13
   0 -14  -3  781.96   24.45   4
   0 -14   3  732.39   22.48   5
   0 -14   3  741.18   19.37  10
   0 -14  -3  745.41   26.10   9
   0  14  -3  768.12   19.48   8
   0 -14  -3  728.93   17.54   8
   0 -14   3  758.10   25.21   7
   0 -14  -3  764.75   25.19   6
   0  14  -4  117.40   11.79   2
   0 -14  -4  112.73   10.42   2
   0 -14   4  119.30    9.06   3
   0  14   4  112.47    5.96   3
   0 -14   4  129.35   11.13   2
   0  14  -4  108.64    5.21   1
   0 -14  -4  100.46    5.23   1
   0  14  -4  116.80    5.95  13
   0 -14  -4  119.35    6.17  13
   0 -14   4  120.27    5.42  12
   0  14   4  109.19    5.10  12
   0 -14   4  142.53    9.61   5
   0 -14  -4  136.83   10.90   4
   0 -14   4  136.41    7.86  10
   0 -14  -4  121.50   11.80   9
   0  14  -4  111.79    7.43   8
   0 -14  -4  115.90    6.06   8
   0 -14   4  155.21   12.92   6
   0 -14   4  128.34   11.14   7
   0 -14  -4  149.07   11.46   6
   0  14  -5 4578.62  102.10   2
   0 -14  -5 4531.19  100.07   2
   0  14   5 4549.99   93.86   3
   0 -14   5 4377.17   99.12   3
   0 -14   5 4591.81  100.95   2
   0  14  -5 4446.04   94.44  13
   0 -14  -5 4666.13   94.75  13
   0  14   5 4582.45   94.04  12
   0 -14   5 4560.55   94.24  12
   0 -14   5 4569.92   97.36   5
   0 -14  -5 4693.60  101.27   4
   0 -14   5 4530.27   96.65  10
   0 -14  -5 4605.68  102.88   9
   0 -14  -5 4627.07   94.55   8
   0  14  -5 4544.33   97.20   8
   0 -14   5 4574.22  100.70   7
   0 -14   5 4514.60  103.74   6
   0 -14  -5 4511.96  101.15   6
   0  14   6  748.16   18.96   3
   0 -14  -6  745.47   24.26   2
   0  14  -6  762.31   25.99   2
   0 -14   6  753.75   24.90   2
   0  14  -6  743.20   20.03  13
   0 -14  -6  788.27   20.60  13
   0 -14   6  764.83   20.15  12
   0  14   6  729.03   19.79  12
   0 -14  -6  788.89   25.45   4
   0 -14   6  725.46   21.11   5
   0 -14   6  762.67   22.07  10
   0  14  -6  761.03   22.63   8
   0 -14  -6  784.87   20.36   8
   0 -14  -6  748.84   26.22   9
   0 -14  -6  744.27   24.80   6
   0 -14   6  741.21   23.99   7
   0 -14   6  744.81   26.86   6
   0 -14  -7  367.87   16.34   2
   0  14   7  400.30   12.11   3
   0 -14   7  396.99   17.45   2
   0  14  -7  369.05   18.10   2
   0  14  -7  380.69   13.38  13
   0 -14  -7  397.06   13.80  13
   0 -14   7  386.01   13.54  12
   0  14   7  390.76   13.39  12
   0 -14  -7  373.69   17.46   4
   0 -14   7  372.62   13.05   5
   0  14   7  394.20   10.47  10
   0 -14   7  393.77   15.03  10
   0 -14  -7  345.61   17.88   9
   0 -14  -7  403.91   13.89   8
   0  14  -7  390.33   15.82   8
   0 -14  -7  389.51   16.76   6
   0 -14   7  411.16   16.10   7
   0  14  -7  390.20   17.14   7
   0  14   8  141.33    7.44   3
   0 -14  -8  163.29   12.39   4
   0 -14   8  143.25   12.00   2
   0  14  -8  161.56   13.55   2
   0  14  -8  141.20    8.68  13
   0 -14  -8  131.81    9.12  13
   0  14   8  138.62    6.03  11
   0  14   8  139.73    8.74  12
   0 -14   8  156.95    9.15  12
   0 -14   8  160.69    7.62   5
   0 -14   8  146.18   10.32  10
   0  14   8  136.82    6.31  10
   0 -14  -8  157.72   13.32   9
   0  14  -8  118.23   10.39   8
   0 -14  -8  173.47   11.54   6
   0 -14  -8  140.23    9.50   8
   0 -14   8  155.72   10.25   7
   0  14  -8  165.82   11.57   7
   0  14   9  447.19   14.01   3
   0 -14  -9  463.91   19.66   4
   0 -14   9  475.12   19.47   2
   0  14  -9  431.26   20.25   2
   0 -14  -9  432.24   16.08  13
   0  14  -9  454.06   15.94  13
   0 -14   9  425.21   15.96  12
   0  14   9  456.93   13.01  11
   0  14   9  421.85   15.87  12
   0 -14   9  448.38   12.38   5
   0 -14  -9  455.97   17.94   6
   0  14   9  431.32   12.85  10
   0 -14   9  443.87   17.33  10
   0  14  -9  430.61   18.34   8
   0 -14  -9  416.82   19.38   9
   0  14  -9  443.45   18.22   7
   0 -14   9  432.64   16.26   7
   0 -14  -9  431.55   16.40   8
   0 -14 -10  238.02   15.35   4
   0  14  10  232.85   10.27   3
   0  14 -10  230.13   15.64   2
   0 -14  10  262.53   15.25   2
   0  14 -10  260.94   12.23  13
   0 -14 -10  265.74   12.91  13
   0 -14  10  228.85   12.17  12
   0  14  10  258.27    9.90  11
   0  14  10  234.80   12.28  12
   0 -14 -10  259.22   13.58   6
   0 -14  10  238.11   13.26  10
   0  14  10  231.79    9.23  10
   0 -14 -10  244.48   16.01   9
   0  14 -10  233.92   13.50   7
   0 -14  10  242.75   16.09   6
   0 -14  10  221.91   11.38   7
   0 -14 -10  252.62   13.01   8
   0  14  11  191.72    9.61   3
   0 -14 -11  201.17   14.34   4
   0  14 -11  222.42   15.19   2
   0 -14  11  182.58   14.04   2
   0  14 -11  218.35   11.83  13
   0 -14 -11  173.86   11.93  13
   0 -14  11  220.45   12.15  12
   0 -14 -11  184.41   12.20   6
   0 -14 -11  202.65   16.13   5
   0 -14  11  206.43   13.01  10
   0  14  11  187.57    8.83  10
   0 -14 -11  198.68   14.58   9
   0 -14  11  182.97   14.67   6
   0 -14 -11  209.79   13.02   8
   0  14 -11  188.45   12.50   7
   0  14  12  279.97   11.84   3
   0  14 -12  270.75   16.96   2
   0  14 -12  271.05   13.79  13
   0 -14 -12  289.68   14.81  13
   0 -14  12  285.36   14.56  12
   0 -14 -12  297.13   14.27   6
   0 -14 -12  294.12   19.07   5
   0  14  12  274.46   11.07  10
   0 -14  12  291.56   15.36  10
   0 -14 -12  331.24   17.36   9
   0  14 -12  241.68   14.12   7
   0 -14 -12  293.52   15.25   8
   0 -14  12  269.75   17.18   6
   0  14  13    7.40    6.03   3
   0  14 -13    5.99   10.60   2
   0 -14 -13    5.71    8.65  13
   0  14 -13    7.65    7.48  13
   0 -14  13    8.56    7.98  12
   0  14  13    6.06    7.80  12
   0  14  13   18.24    9.78   4
   0 -14 -13   16.40   11.64   5
   0 -14 -13   14.52    8.03   6
   0 -14  13    6.35    8.37  10
   0  14  13    8.26    5.71  10
   0 -14 -13   28.23   11.17   9
   0 -14 -13   12.98    9.34   8
   0 -14  13    3.17    9.71   6
   0  14 -13    4.54    8.13   7
   0  14  14 1317.12   33.61   3
   0  14 -14 1305.50   39.94   2
   0  14 -14 1330.14   36.95  13
   0 -14 -14 1332.57   37.65  13
   0 -14  14 1375.32   38.32  12
   0  14  14 1274.97   37.72  12
   0  14  14 1318.70   38.83   4
   0 -14 -14 1288.70   34.28   6
   0 -14 -14 1327.80   43.51   5
   0 -14  14 1361.67   38.62  10
   0  14  14 1321.74   33.07  10
   0  14  14 1336.81   42.06   9
   0 -14 -14 1298.93   37.87   8
   0  14 -14 1280.17   36.43   7
   0 -14  14 1295.37   40.34   6
   0  14 -15   64.95   13.00   2
   0 -14 -15  101.65   12.02  13
   0  14 -15   83.40   10.84  13
   0  14  15   80.77   11.40  12
   0 -14  15   85.48   11.43  12
   0 -14 -15   72.04   14.38   5
   0  14  15   69.18   12.03   4
   0 -14  15   92.97   11.92  10
   0  14  15   95.89    8.77  10
   0  14  15   86.74   13.76   9
   0 -14 -15   92.40   12.18   8
   0 -14  15   82.48   12.55   6
   0  14 -15   60.31    9.68   7
   0 -14 -16   59.29   12.72   4
   0  14 -16   67.18   13.18   2
   0  14 -16   84.29   11.54  13
   0 -14 -16   67.01   11.90  13
   0  14  16   63.00   11.29  12
   0 -14  16   63.28   11.60  12
   0  14  16   84.03   12.37   4
   0 -14  16   69.37   11.67  10
   0  14  16   79.94    8.77  10
   0  14  16   61.63   14.18   9
   0 -14  16   54.61   12.11   6
   0 -14 -16   72.99   12.70   8
   0  14 -16   71.82   10.00   7
   0 -14 -17 1153.52   36.87   4
   0  14 -17 1179.47   37.56   2
   0 -14 -17 1124.94   35.58  13
   0  14 -17 1154.41   35.13  13
   0  14  17 1108.14   36.46  12
   0 -14  17 1201.37   37.10  12
   0  14  17 1172.82   36.20   4
   0  14  17 1101.07   30.95  10
   0 -14  17 1140.20   35.97  10
   0  14  17 1181.24   39.35   9
   0 -14 -17 1143.99   36.18   8
   0  14 -17 1061.80   32.70   7
   0 -14  17 1128.53   36.52   6
   0 -14 -18   41.20   12.75   4
   0  14 -18   25.76   12.67   2
   0 -14 -18   41.55   12.31  13
   0  14 -18   16.00   10.28  13
   0 -14  18   20.23   11.44  12
   0  14  18   20.23   11.10  12
   0  14  18   32.96   11.28   4
   0  14  18   25.81    8.28  10
   0 -14  18   22.84   10.73  10
   0  14  18   25.48   13.10   9
   0  14 -18   18.97    8.64   7
   0 -14  18   33.61   11.55   6
   0 -14 -18   11.98   11.74   8
   0 -14 -19   34.62   12.78   4
   0  14 -19   55.90   13.26   2
   0  14 -19   51.04   11.77  13
   0 -14 -19   50.89   12.43  13
   0 -14  19   42.61   12.32  12
   0  14  19   53.26   12.77  12
   0  14  19   65.88   12.90   4
   0 -14 -19   43.78   14.12   5
   0  14  19   53.71    9.58  10
   0 -14  19   41.59   11.74  10
   0  14  19   50.15   14.04   9
   0  14 -19   58.20   10.05   7
   0 -14  19   65.30   12.28   6
   0 -14 -19   56.98   13.20   8
   0 -14 -20  832.76   31.54   4
   0  14 -20  797.53   31.17   2
   0  14 -20  823.57   30.24  13
   0 -14 -20  880.42   31.56  13
   0 -14  20  848.63   32.23  12
   0  14  20  846.26   32.13  12
   0 -14 -20  835.32   35.64   5
   0  14  20  846.56   30.73   4
   0 -14  20  828.21   31.06  10
   0  14  20  885.22   27.00  10
   0  14  20  803.21   32.93   9
   0  14 -20  825.79   27.29   7
   0 -14  20  806.61   30.10   6
   0 -14 -20  841.29   31.68   8
   0 -14 -21  656.10   27.95   4
   0  14 -21  626.93   27.58   2
   0  14 -21  687.08   27.50  13
   0 -14 -21  676.13   28.20  13
   0  14  21  730.14   29.74  12
   0 -14  21  727.66   29.30  12
   0 -14 -21  713.02   32.90   5
   0  14  21  648.85   26.99   4
   0  14  21  672.19   23.54  10
   0 -14  21  640.49   27.35  10
   0  14  21  635.70   29.21   9
   0 -14  21  599.85   25.83   6
   0  14 -21  624.01   23.53   7
   0 -14 -21  683.69   28.67   8
   0 -14 -22   70.47   14.56   4
   0  14 -22   73.53   14.34   2
   0  14 -22   86.35   14.02  13
   0 -14 -22   81.27   14.65  13
   0 -14  22   88.22   15.20  12
   0  14  22   72.18   14.88  12
   0  14  22   94.66   14.26   4
   0 -14 -22   47.88   16.29   5
   0  14  22   86.40   11.35  10
   0 -14  22   91.58   14.70  10
   0  14  22  104.60   16.71   9
   0 -14  22   68.67   12.20   6
   0  14 -22   83.51   11.15   7
   0 -14 -22   77.01   15.51   8
   0 -14 -23  402.11   22.87   4
   0  14 -23  396.64   22.58   2
   0 -14 -23  399.04   23.43  13
   0  14 -23  408.82   22.48  13
   0 -14  23  416.96   24.18  12
   0  14  23  414.76   24.10  12
   0 -14 -23  436.89   26.88   5
   0  14  23  397.66   21.80   4
   0  14  23  414.13   19.21  10
   0 -14  23  411.24   22.90  10
   0  14  23  419.18   25.06   9
   0 -14 -23  417.28   24.33   8
   0  14 -23  411.83   18.75   7
   0 -14  23  403.56   20.45   6
   0  14 -24    7.25   13.29   2
   0  14 -24   12.04   13.06  13
   0 -14 -24   40.13   15.02  13
   0  14  24    4.38   13.44  12
   0 -14  24    1.09   13.38  12
   0  14  24   14.52   12.56   4
   0 -14 -24   -1.27   15.24   5
   0  14  24   33.79   11.24  10
   0 -14  24   17.63   13.41  10
   0  14  24   28.89   15.43   9
   0 -14  24   17.05   10.91   6
   0  14 -24   28.62   10.09   7
   0 -14 -24   20.44   14.55   8
   0 -14 -25  133.88   17.52  13
   0  14 -25  110.90   16.09  13
   0 -14  25  167.15   18.44  12
   0  14  25  162.87   18.94  12
   0  14  25  125.13   15.55   4
   0 -14 -25  118.21   19.57   5
   0  14  25  134.86   13.82  10
   0  14 -25  129.09   16.54   2
   0 -14 -25  147.42   19.30   8
   0  14 -25  160.62   13.59   7
   0 -14  25  120.63   13.70   6
   0  14  26   -2.77   10.89  10
   0  14 -26  -14.60   13.96  13
   0 -14 -26    5.18   14.57  13
   0 -14  26  -12.78   15.68  12
   0  14  26  -15.13   15.54  12
   0 -14  26   -8.39   10.45   6
   0  14 -26   -6.43    9.71   7
   0 -14 -26  -18.44   16.36   8
   0  14 -27   20.62    9.78   7
   0 -14  27   26.93   11.35   6
   0  14  27   28.49   11.77  10
   0 -14  28    2.57   10.09   6
   0  14 -28   -7.73    9.73   7
   0  14  28   -2.92   11.70  10
   0  14  29   10.40   11.81  10
   0 -15   0   26.28    8.77   2
   0 -15   0   39.49   10.82   9
   0 -15   0    7.34    2.63  10
   0 -15   0   25.01    8.69   6
   0 -15   0   18.78    9.36   7
   0 -15   0   15.98    5.38   3
   0 -15   1 1522.89   41.86   7
   0 -15   1 1523.60   41.92   6
   0 -15  -1 1535.05   41.57   6
   0 -15  -1 1450.43   41.97   7
   0 -15   1 1475.55   39.01   5
   0 -15  -1 1449.59   39.02   4
   0 -15  -1 1467.30   39.30   2
   0 -15   1 1508.15   39.68   2
   0 -15   1 1553.03   42.94   9
   0 -15   1 1419.52   31.25  11
   0 -15  -1 1559.28   42.67   9
   0 -15   1 1370.05   31.53  10
   0  15  -1 1456.15   31.35   8
   0 -15  -1 1486.44   33.75   3
   0 -15   1 1508.33   35.24   3
   0 -15   2 2265.25   58.61   6
   0 -15  -2 2249.10   59.25   7
   0 -15  -2 2270.66   57.75   6
   0 -15   2 2293.63   57.87   7
   0 -15   2 2293.47   55.10   5
   0 -15  -2 2304.86   56.11   4
   0 -15  -2 2347.49   56.17   2
   0 -15   2 2240.49   56.11   2
   0 -15   2 2259.47   49.22  10
   0 -15  -2 2331.78   59.15   9
   0  15  -2 2321.52   49.01   8
   0 -15   2 2357.23   52.69   3
   0 -15  -2 2316.55   49.55   3
   0 -15  -3 5949.69  120.75   3
   0 -15   3 6069.12  125.54   3
   0 -15   3 6221.21  129.16   2
   0 -15  -3 6176.26  128.57   2
   0  15  -3 5799.37  119.78  13
   0 -15  -3 6141.71  128.92   4
   0 -15   3 6060.17  126.84   5
   0 -15  -3 6072.33  131.57   9
   0 -15   3 6002.87  122.21  10
   0  15  -3 6104.49  122.19   8
   0 -15  -3 5677.40  119.81   8
   0 -15   3 6024.04  130.00   7
   0 -15  -3 6067.77  130.27   6
   0 -15   3 6065.52  131.98   6
   0  15  -4 8049.33  165.24   2
   0 -15   4 7775.51  161.09   3
   0 -15  -4 7584.57  154.15   1
   0 -15  -4 7717.39  163.04   2
   0 -15   4 7843.41  163.89   2
   0  15  -4 7545.30  154.06   1
   0  15  -4 7621.72  155.55  13
   0  15   4 7761.34  154.29  12
   0 -15   4 7742.14  154.42  12
   0 -15  -4 8017.74  163.90   4
   0 -15   4 7662.85  160.89   5
   0 -15   4 7808.05  158.06  10
   0  15  -4 7965.86  158.30   8
   0 -15  -4 7626.01  155.50   8
   0 -15  -4 7690.30  166.10   9
   0 -15   4 7846.68  167.02   6
   0 -15  -4 7893.30  164.96   6
   0 -15   4 7774.12  164.45   7
   0  15   5  494.17   14.27   3
   0  15  -5  584.55   22.39   2
   0 -15  -5  550.58   20.30   2
   0 -15   5  506.24   18.88   3
   0 -15   5  564.95   21.26   2
   0 -15  -5  507.84   14.92  13
   0  15  -5  543.60   14.99  13
   0  15   5  543.69   14.33  12
   0 -15   5  550.65   14.49  12
   0 -15   5  546.03   18.08   5
   0 -15  -5  578.91   21.43   4
   0 -15   5  533.57   16.97  10
   0 -15  -5  515.51   14.87   8
   0  15  -5  559.45   17.47   8
   0 -15   5  521.64   20.60   7
   0 -15  -5  630.50   22.23   6
   0 -15   5  630.23   24.02   6
   0  15   6 2782.74   61.84   3
   0  15  -6 2932.01   70.78   2
   0 -15  -6 3047.61   68.71   2
   0 -15   6 3001.20   69.72   2
   0  15  -6 2898.22   63.12  13
   0 -15  -6 2916.72   63.37  13
   0  15   6 2889.29   62.77  12
   0 -15   6 2980.50   63.05  12
   0 -15   6 2918.25   65.12   5
   0 -15  -6 3068.62   70.17   4
   0 -15   6 2922.08   65.40  10
   0  15  -6 2949.60   66.17   8
   0 -15  -6 3092.74   71.76   9
   0 -15  -6 2903.98   63.09   8
   0 -15   6 2967.42   68.71   7
   0 -15  -6 3085.76   70.11   6
   0 -15   6 3088.92   73.10   6
   0  15   7  127.97    6.75   3
   0 -15  -7  161.37   11.77   2
   0  15  -7  156.43   13.43   2
   0 -15   7  143.10   12.22   2
   0 -15  -7  134.60    8.49  13
   0  15  -7  141.46    8.02  13
   0 -15   7  134.88    8.11  12
   0  15   7  133.80    7.82  12
   0 -15  -7  125.24   12.15   4
   0 -15   7  147.50    8.48   5
   0 -15   7  137.85    9.55  10
   0  15  -7  128.28   10.02   8
   0 -15  -7  115.56   13.24   9
   0 -15  -7  138.46    8.62   8
   0 -15   7  142.60   10.88   7
   0 -15  -7  131.97   11.35   6
   0 -15  -8   19.23    9.18   4
   0 -15  -8   17.28    8.60   2
   0  15   8   28.13    5.03   3
   0  15  -8   25.18   10.65   2
   0 -15   8    5.59    8.81   2
   0 -15  -8   19.42    6.75  13
   0  15  -8   16.53    5.76  13
   0  15   8   15.84    5.62  12
   0  15   8   17.91    3.00  11
   0 -15   8   12.63    5.67  12
   0 -15  -8   10.44    7.91   6
   0 -15   8   13.85    5.20   5
   0  15   8   19.13    3.83  10
   0 -15   8   25.39    7.24  10
   0 -15  -8    9.76   10.75   9
   0  15  -8   17.81    7.96   8
   0  15  -8   24.27    8.76   7
   0 -15  -8   27.95    6.96   8
   0 -15   8   22.80    7.56   7
   0 -15  -9   12.49    8.85   4
   0  15   9   20.78    5.01   3
   0 -15   9    8.89    9.10   2
   0  15  -9   18.61   10.16   2
   0 -15  -9   25.44    7.23  13
   0  15  -9   19.22    6.10  13
   0  15   9   22.65    4.09  11
   0  15   9   31.89    6.71  12
   0 -15   9   25.97    6.60  12
   0 -15  -9    0.57    8.45   6
   0 -15   9   19.15    4.61   5
   0  15   9   18.94    4.23  10
   0 -15   9   17.73    7.18  10
   0 -15  -9   22.16   10.91   9
   0  15  -9   18.49    8.14   8
   0  15  -9   22.96    8.41   7
   0 -15  -9   23.22    7.23   8
   0 -15   9   18.27    7.09   7
   0  15  10    5.72    5.17   3
   0 -15 -10   -6.78    9.35   4
   0 -15  10   -9.11    9.43   2
   0  15 -10  -10.28   10.33   2
   0 -15 -10    8.96    7.13  13
   0  15 -10    8.07    6.12  13
   0  15  10    7.00    4.50  11
   0 -15  10    1.86    6.42  12
   0  15  10    5.89    6.14  12
   0 -15 -10   10.85   10.68   5
   0 -15 -10   -1.10    8.42   6
   0 -15  10    1.96    3.24   5
   0 -15  10    9.54    7.42  10
   0  15  10   -0.23    4.35  10
   0 -15 -10    6.86   10.45   9
   0 -15  10   -3.25    9.52   6
   0 -15 -10    7.28    7.47   8
   0  15 -10    1.81    7.75   7
   0 -15  10    4.88    6.33   7
   0  15  11    4.58    5.70   3
   0 -15 -11   11.86    9.67   4
   0 -15  11   -0.67   10.02   2
   0  15 -11    1.50   10.70   2
   0  15 -11    2.32    6.75  13
   0 -15 -11    4.39    7.43  13
   0  15  11    4.29    5.04  11
   0 -15  11    9.22    7.22  12
   0 -15 -11   -3.74    8.07   6
   0 -15 -11    7.50   10.69   5
   0 -15  11   -2.83    7.76  10
   0  15  11    1.29    5.00  10
   0 -15 -11   -0.68   10.69   9
   0  15 -11   -2.41    8.08   7
   0 -15  11    6.56   10.40   6
   0 -15 -11    5.00    8.13   8
   0  15  12  904.62   24.48   3
   0  15 -12  897.54   31.30   2
   0 -15  12  879.06   29.92   2
   0  15 -12  908.27   26.96  13
   0 -15 -12  829.83   27.00  13
   0  15  12  887.01   24.19  11
   0 -15  12  933.57   27.98  12
   0 -15 -12  862.66   27.06   6
   0 -15 -12  980.04   34.54   5
   0  15  12  902.48   23.44  10
   0 -15  12  971.00   29.16  10
   0 -15 -12  856.98   29.75   9
   0 -15  12  885.74   31.78   6
   0 -15 -12  888.59   27.75   8
   0  15 -12  868.09   28.37   7
   0  15  13   52.17    7.39   3
   0  15 -13   38.47   11.44   2
   0 -15 -13   55.29   10.01  13
   0  15 -13   66.52    9.44  13
   0  15  13   39.60    8.78  12
   0  15  13   42.91    7.27  11
   0 -15  13   46.18    9.40  12
   0 -15 -13   47.30    9.06   6
   0 -15 -13   53.26   13.34   5
   0  15  13   47.10    6.78  10
   0 -15  13   59.06   10.14  10
   0  15  13   38.21   12.99   9
   0 -15 -13   71.12   12.48   9
   0 -15  13   39.99   11.76   6
   0 -15 -13   55.34   10.21   8
   0  15 -13   41.06    9.63   7
   0  15  14  625.09   19.28   3
   0  15 -14  562.89   25.16   2
   0  15 -14  598.80   21.76  13
   0 -15 -14  607.93   22.79  13
   0 -15  14  582.84   22.71  12
   0  15  14  587.92   22.71  12
   0 -15 -14  548.56   19.98   6
   0 -15 -14  619.82   28.39   5
   0  15  14  613.63   18.58  10
   0 -15  14  590.88   23.04  10
   0  15  14  584.02   26.54   9
   0 -15 -14  620.16   23.94   9
   0 -15 -14  577.24   22.74   8
   0  15 -14  569.64   21.97   7
   0 -15  14  550.62   24.80   6
   0  15  15    6.71    7.18   3
   0  15 -15   11.44   11.68   2
   0 -15 -15   17.59   10.04  13
   0  15 -15    8.62    8.72  13
   0 -15  15   12.63    9.55  12
   0  15  15    4.18    9.13  12
   0 -15 -15   12.98    7.75   6
   0  15  15    1.48   10.47   4
   0 -15 -15   20.32   13.41   5
   0 -15  15    7.70    9.71  10
   0  15  15    2.67    6.49  10
   0  15  15   20.99   12.66   9
   0 -15 -15    4.03   10.06   8
   0  15 -15    5.45    8.32   7
   0 -15  15   -3.35   10.88   6
   0  15  16  187.98   11.20   3
   0 -15 -16  164.81   15.59   4
   0  15 -16  160.06   16.04   2
   0 -15 -16  171.18   14.74  13
   0  15 -16  165.69   13.52  13
   0  15  16  185.10   14.51  12
   0 -15  16  183.97   14.79  12
   0  15  16  177.94   15.05   4
   0  15  16  178.83   10.78  10
   0 -15  16  184.51   14.95  10
   0  15  16  182.71   17.21   9
   0 -15 -16  193.16   15.41   8
   0 -15  16  149.65   15.25   6
   0  15 -16  175.69   13.09   7
   0 -15 -17  140.51   15.28   4
   0  15  17  142.57   10.53   3
   0  15 -17  163.84   16.20   2
   0 -15 -17  137.85   14.16  13
   0  15 -17  142.71   13.30  13
   0  15  17  136.59   14.41  12
   0 -15  17  168.38   14.61  12
   0  15  17  135.98   14.59   4
   0 -15  17  172.37   14.68  10
   0  15  17  181.67   11.12  10
   0  15  17  136.57   16.49   9
   0  15 -17  150.40   12.57   7
   0 -15 -17  118.11   14.22   8
   0 -15  17  142.04   15.11   6
   0 -15 -18   31.31   12.09   4
   0  15 -18   25.04   13.42   2
   0 -15 -18   20.72   11.43  13
   0  15 -18   24.54   10.58  13
   0 -15  18    5.04   10.65  12
   0  15  18    4.18   10.87  12
   0  15  18    4.73   11.19   4
   0  15  18   17.49    7.86  10
   0 -15  18   27.57   11.63  10
   0  15  18   28.54   13.26   9
   0  15 -18   19.11    9.37   7
   0 -15 -18    8.76   11.33   8
   0 -15  18    9.22   11.08   6
   0 -15 -19  597.42   26.38   4
   0  15 -19  558.50   25.95   2
   0  15 -19  607.46   24.76  13
   0 -15 -19  595.11   25.26  13
   0  15  19  573.01   26.01  12
   0 -15  19  635.25   26.52  12
   0  15  19  568.78   25.23   4
   0 -15  19  606.52   25.57  10
   0  15  19  588.28   20.96  10
   0  15  19  590.49   27.87   9
   0  15 -19  588.73   22.53   7
   0 -15 -19  593.16   25.87   8
   0 -15  19  601.02   25.76   6
   0 -15 -20  185.11   17.36   4
   0  15 -20  179.97   17.06   2
   0 -15 -20  196.17   16.85  13
   0  15 -20  186.88   15.55  13
   0 -15  20  192.48   17.14  12
   0  15  20  185.98   17.10  12
   0 -15 -20  195.80   20.17   5
   0  15  20  189.53   16.46   4
   0  15  20  191.38   12.94  10
   0 -15  20  174.05   15.88  10
   0  15  20  218.66   19.55   9
   0 -15 -20  178.42   16.98   8
   0  15 -20  162.00   13.22   7
   0 -15  20  231.01   16.88   6
   0 -15 -21  381.39   22.09   4
   0  15 -21  372.26   22.09   2
   0 -15 -21  399.11   21.98  13
   0  15 -21  343.67   20.19  13
   0  15  21  388.72   22.32  12
   0 -15  21  361.01   21.77  12
   0  15  21  345.48   20.74   4
   0 -15 -21  381.81   25.62   5
   0 -15  21  372.64   21.12  10
   0  15  21  374.19   17.38  10
   0  15  21  390.12   23.99   9
   0 -15 -21  399.49   22.59   8
   0 -15  21  362.72   20.64   6
   0  15 -21  382.82   18.19   7
   0 -15 -22   34.78   13.95   4
   0  15 -22   10.99   13.58   2
   0  15 -22    1.70   12.67  13
   0 -15 -22   17.31   13.26  13
   0  15  22    9.09   12.60  12
   0 -15  22    5.05   12.64  12
   0  15  22   15.26   12.38   4
   0 -15 -22   32.84   16.90   5
   0  15  22   10.54    9.59  10
   0 -15  22   22.19   13.12  10
   0  15  22   20.94   14.75   9
   0 -15 -22   10.43   13.82   8
   0 -15  22   20.18   11.54   6
   0  15 -22   13.97    9.71   7
   0 -15 -23  162.77   17.52   4
   0  15 -23  137.88   16.98   2
   0 -15 -23  145.22   17.37  13
   0  15 -23  136.06   15.68  13
   0  15  23  158.47   17.27  12
   0 -15  23  172.09   17.58  12
   0  15  23  140.14   16.24   4
   0 -15 -23  164.36   20.32   5
   0  15  23  170.39   13.64  10
   0 -15  23  153.43   17.00  10
   0  15  23  145.74   19.02   9
   0  15 -23  142.01   12.75   7
   0 -15  23  157.13   15.03   6
   0 -15 -23  141.64   18.00   8
   0  15 -24   55.99   15.10   2
   0 -15 -24   65.27   15.27  13
   0  15 -24   37.44   13.60  13
   0 -15  24   65.09   15.43  12
   0  15  24   88.02   15.94  12
   0 -15 -24   41.67   16.56   5
   0  15  24   41.75   13.60   4
   0  15  24   80.58   12.08  10
   0 -15  24   48.10   14.37  10
   0  15  24   49.00   16.26   9
   0 -15 -24   73.20   16.30   8
   0 -15  24   59.81   12.33   6
   0  15 -25   24.45   13.72  13
   0 -15 -25   31.13   14.36  13
   0  15  25   21.62   10.90  10
   0 -15  25   47.99   15.35  12
   0  15  25   15.67   14.17  12
   0  15 -25    8.47   13.98   2
   0 -15  25   47.04   11.96   6
   0 -15 -25   28.28   15.92   8
   0  15 -25   21.20   10.02   7
   0  15  26   44.80   15.29  12
   0 -15  26   24.11   14.57  12
   0  15  26   33.80   11.59  10
   0 -15  26   41.88   11.91   6
   0  15 -26   20.57   10.35   7
   0 -15 -26   31.22   16.04   8
   0  15 -26   37.73   14.59  13
   0 -15 -26   37.08   15.66  13
   0  15 -27  240.32   15.39   7
   0 -15  27  222.47   16.14   6
   0  15  27  245.27   16.88  10
   0 -15  28  103.08   12.93   6
   0  15  28  103.71   13.34  10
   0  15  29    5.08   10.84  10
   0 -16   0 3559.88   76.50   5
   0 -16   0 3427.10   75.88   2
   0 -16   0 3291.03   65.59  10
   0 -16   0 3527.50   79.90   9
   0 -16   0 3523.66   79.53   7
   0 -16   0 3488.62   78.64   6
   0 -16   0 3551.10   70.10   3
   0 -16  -1 9473.51  192.40   6
   0 -16   1 9229.91  192.41   7
   0 -16  -1 9170.52  193.27   7
   0 -16   1 9266.48  192.64   6
   0 -16  -1 9399.32  189.47   4
   0 -16  -1 9281.67  190.50   5
   0 -16   1 9118.47  189.11   5
   0 -16  -1 9043.94  189.29   2
   0 -16   1 9423.92  189.86   2
   0 -16   1 8824.59  180.08  10
   0 -16   1 9000.97  179.97  11
   0 -16  -1 9138.36  193.20   9
   0 -16   1 9154.95  193.47   9
   0  16  -1 8579.44  179.63   8
   0 -16  -1 9190.97  182.61   3
   0 -16   1 9052.23  184.28   3
   0 -16   2  139.83   13.67   6
   0 -16   2  146.83   13.51   7
   0 -16  -2  116.50   13.55   7
   0 -16  -2  141.50   12.78   6
   0 -16  -2  143.10   12.67   4
   0 -16   2  150.64   11.69   5
   0 -16  -2  106.78   11.76   2
   0 -16   2  132.48   12.43   2
   0 -16  -2  130.18   13.61   9
   0 -16   2  131.39    6.66  10
   0  16  -2   99.32    5.95   8
   0 -16  -2  115.18    6.73   3
   0 -16   2  109.40    8.83   3
   0 -16  -3 3838.01   78.56   3
   0 -16   3 3884.85   83.49   3
   0  16  -3 3588.90   77.14  13
   0  16  -3 3870.89   77.64  13
   0 -16  -3 3798.35   86.80   4
   0 -16   3 3562.78   84.41   5
   0 -16   3 3926.92   87.34   2
   0 -16  -3 3905.02   86.64   2
   0 -16   3 3787.77   79.78  10
   0 -16  -3 3907.34   89.99   9
   0  16  -3 3922.07   79.72   8
   0 -16   3 4041.25   90.70   6
   0 -16  -3 3837.71   88.52   6
   0 -16   3 3964.47   88.65   7
   0 -16   4 1841.75   45.47   3
   0  16  -4 1942.61   49.72   2
   0 -16  -4 1910.43   47.87   2
   0 -16   4 1921.27   48.56   2
   0  16  -4 1806.61   39.68  13
   0 -16  -4 1934.15   48.60   4
   0 -16   4 1879.05   45.80   5
   0 -16   4 1881.98   42.26  10
   0 -16  -4 1807.79   50.12   9
   0 -16  -4 1778.54   39.51   8
   0  16  -4 1852.86   42.23   8
   0 -16   4 1831.74   50.85   6
   0 -16  -4 1876.97   49.25   6
   0 -16   4 1897.95   49.04   7
   0  16  -5   85.73   11.96   2
   0 -16   5   74.75    9.10   3
   0 -16  -5   82.18   10.76   2
   0 -16  -5   83.17    5.30   1
   0  16  -5   99.95    5.51   1
   0 -16   5   76.05   10.42   2
   0  16  -5   73.74    5.60  13
   0 -16  -5   85.54    5.99  13
   0 -16   5   87.13    5.26  12
   0  16   5   83.33    4.99  12
   0 -16  -5   74.64   10.62   4
   0 -16   5   85.67    8.74   5
   0 -16   5   85.21    7.56  10
   0 -16  -5   74.55    5.62   8
   0  16  -5   82.70    7.65   8
   0 -16  -5   84.19   11.85   9
   0 -16   5   88.18   10.61   7
   0 -16   5   57.76   11.75   6
   0 -16  -5   73.12   10.44   6
   0 -16   6   42.36    8.80   3
   0  16   6   42.23    4.86   3
   0 -16  -6   47.10   10.05   2
   0  16  -6   56.03   11.67   2
   0 -16   6   44.15   10.32   2
   0 -16  -6   32.12    5.69  13
   0  16  -6   42.01    5.53  13
   0 -16   6   46.19    5.38  12
   0  16   6   49.34    5.22  12
   0 -16  -6   49.99   10.24   4
   0 -16   6   44.62    7.52   5
   0 -16   6   43.51    7.37  10
   0  16  -6   43.06    7.48   8
   0 -16  -6   47.56    5.60   8
   0 -16  -6   60.57   11.77   9
   0 -16   6   41.47   11.78   6
   0 -16  -6   42.84   10.09   6
   0 -16   6   57.34    9.35   7
   0  16  -7  333.44   18.18   2
   0 -16  -7  281.75   15.28   2
   0  16   7  289.82   10.08   3
   0 -16   7  337.50   16.69   2
   0  16  -7  297.20   11.48  13
   0 -16  -7  303.61   11.87  13
   0 -16   7  299.27   11.34  12
   0  16   7  303.27   11.26  12
   0 -16  -7  308.43   16.26   4
   0 -16   7  318.91   12.61   5
   0 -16   7  288.05   13.12  10
   0 -16  -7  313.19   17.97   9
   0  16  -7  269.34   13.61   8
   0 -16  -7  312.53   11.95   8
   0 -16  -7  325.69   16.50   6
   0 -16   7  276.32   14.74   7
   0 -16  -8   39.23   10.02   2
   0 -16  -8   66.62   10.96   4
   0  16   8   59.63    5.55   3
   0 -16   8   58.00   10.90   2
   0  16  -8   49.14   11.83   2
   0  16  -8   62.25    6.80  13
   0 -16  -8   63.38    7.56  13
   0  16   8   56.43    6.50  12
   0 -16   8   48.89    6.78  12
   0 -16   8   55.77    6.65   5
   0 -16  -8   62.24   12.62   5
   0 -16  -8   62.58   10.01   6
   0 -16   8   56.20    8.05  10
   0 -16  -8   56.73    7.66   8
   0  16  -8   48.63    8.43   8
   0 -16  -8   29.40   11.36   9
   0 -16   8   62.73    8.92   7
   0 -16  -9  214.83   14.58   4
   0 -16  -9  191.51   13.40   2
   0  16   9  175.63    8.35   3
   0  16  -9  198.02   15.40   2
   0 -16   9  161.73   13.58   2
   0 -16  -9  164.53   10.50  13
   0  16  -9  179.07   10.02  13
   0 -16   9  169.62   10.03  12
   0  16   9  170.56    9.87  12
   0  16   9  164.66    6.01  11
   0 -16  -9  149.50   12.31   6
   0 -16   9  171.39    8.34   5
   0 -16  -9  169.40   16.09   5
   0  16   9  159.40    6.78  10
   0 -16   9  173.17   11.53  10
   0 -16  -9  162.34   14.90   9
   0 -16  -9  183.63   11.06   8
   0  16  -9  185.34   12.70   8
   0 -16   9  195.22   11.88   7
   0 -16 -10  362.51   18.39   4
   0  16  10  366.59   12.47   3
   0 -16  10  298.26   17.56   2
   0  16 -10  343.02   19.19   2
   0  16 -10  329.00   14.04  13
   0 -16 -10  351.99   14.91  13
   0 -16  10  348.17   14.85  12
   0  16  10  297.21   14.01  12
   0  16  10  339.59   10.65  11
   0 -16 -10  351.50   20.75   5
   0 -16  10  320.74   10.42   5
   0 -16 -10  308.10   16.26   6
   0  16  10  348.73   11.12  10
   0 -16  10  337.98   15.64  10
   0 -16 -10  333.54   19.18   9
   0  16 -10  341.65   16.92   7
   0 -16  10  327.10   14.61   7
   0 -16  10  344.47   19.71   6
   0 -16 -10  367.27   15.28   8
   0 -16 -11 4572.06  100.64   4
   0  16  11 4227.91   92.01   3
   0 -16  11 4358.30   99.32   2
   0  16 -11 4425.22  101.11   2
   0  16 -11 4395.45   94.80  13
   0 -16 -11 4280.56   95.26  13
   0  16  11 4312.07   90.72  11
   0 -16  11 4438.07   95.81  12
   0 -16 -11 4470.84  104.81   5
   0 -16 -11 4429.33   97.34   6
   0  16  11 4236.43   90.50  10
   0 -16  11 4356.90   96.87  10
   0 -16 -11 4299.38   99.70   9
   0  16 -11 4388.79   99.18   8
   0 -16  11 4382.46  102.44   6
   0 -16 -11 4339.36   95.47   8
   0  16 -11 4292.12   98.01   7
   0  16  12 1183.89   29.92   3
   0  16 -12 1184.13   37.74   2
   0 -16  12 1180.31   36.09   2
   0 -16 -12 1159.01   33.10  13
   0  16 -12 1199.27   32.73  13
   0  16  12 1141.83   29.01  11
   0 -16  12 1147.82   33.28  12
   0 -16 -12 1156.36   40.14   5
   0 -16 -12 1203.36   33.74   6
   0  16  12 1149.75   28.65  10
   0 -16  12 1144.45   33.99  10
   0  16 -12 1178.71   36.30   8
   0 -16 -12 1201.80   36.76   9
   0  16 -12 1133.74   34.41   7
   0 -16 -12 1213.34   33.62   8
   0 -16  12 1174.91   38.47   6
   0  16  13   -2.99    6.49   3
   0  16 -13   -4.91   11.42   2
   0  16 -13    2.13    7.61  13
   0 -16 -13   -0.57    8.57  13
   0  16  13    8.11    6.19  11
   0  16  13   11.30    8.26  12
   0 -16  13   -0.60    8.35  12
   0 -16 -13    8.36   12.56   5
   0 -16 -13    0.53    8.42   6
   0  16  13    7.07    5.52  10
   0 -16  13   20.29    9.36  10
   0 -16 -13   25.57   11.80   9
   0  16  13  -16.21   12.68   9
   0  16 -13    6.34    8.60   7
   0 -16 -13   12.19    9.05   8
   0 -16  13    3.48   10.87   6
   0  16  14  118.75    9.15   3
   0  16 -14   68.49   13.52   2
   0 -16 -14  130.96   12.47  13
   0  16 -14  125.12   11.06  13
   0 -16  14  115.38   12.01  12
   0  16  14  109.75   11.44  12
   0  16  14  107.34    9.13  11
   0 -16 -14  125.02   17.07   5
   0 -16 -14   82.58   10.15   6
   0 -16  14  134.14   12.71  10
   0  16  14  124.52    8.67  10
   0 -16 -14  134.45   13.71   9
   0  16  14   95.25   14.68   9
   0 -16  14   93.67   13.54   6
   0  16 -14  106.56   11.69   7
   0 -16 -14  106.93   12.14   8
   0  16 -15 1594.47   47.39   2
   0  16 -15 1642.08   43.50  13
   0 -16 -15 1600.65   44.04  13
   0 -16  15 1626.50   44.88  12
   0  16  15 1668.36   45.00  12
   0  16  15 1561.69   40.29  11
   0 -16 -15 1626.14   41.12   6
   0 -16 -15 1701.23   52.00   5
   0  16  15 1626.96   39.05  10
   0  16  15 1602.82   49.40   9
   0 -16  15 1583.94   44.46  10
   0 -16  15 1548.62   47.38   6
   0 -16 -15 1642.12   44.71   8
   0  16 -15 1597.50   43.68   7
   0  16  15 1585.90   39.80   3
   0  16  16 1382.64   35.27   3
   0 -16 -16 1353.75   41.84   4
   0  16 -16 1303.76   42.06   2
   0  16 -16 1331.02   38.52  13
   0 -16 -16 1342.24   39.44  13
   0 -16  16 1409.03   40.80  12
   0  16  16 1391.28   40.55  12
   0 -16 -16 1383.15   46.84   5
   0  16  16 1395.40   34.59  10
   0 -16  16 1387.09   40.29  10
   0  16  16 1327.97   44.41   9
   0 -16  16 1320.58   42.09   6
   0  16 -16 1255.59   37.93   7
   0 -16 -16 1320.93   39.83   8
   0 -16 -17   10.22   12.30   4
   0  16  17   16.79    7.45   3
   0 -16 -17   16.72   10.97  13
   0  16 -17   12.91    9.89  13
   0 -16  17   12.65   10.15  12
   0  16  17    7.05   10.00  12
   0  16  17    7.93    8.13  11
   0  16 -17    6.18   12.53   2
   0  16  17   20.19    7.47  10
   0 -16  17    9.85   10.73  10
   0  16  17    2.07   12.97   9
   0  16 -17    7.01    8.99   7
   0 -16 -17    1.50   11.39   8
   0 -16  17   -1.76   11.14   6
   0 -16 -18   28.75   12.69   4
   0  16  18   32.30    8.34   3
   0  16 -18   35.01   13.39   2
   0  16 -18   19.31   10.82  13
   0 -16 -18   13.01   11.36  13
   0 -16  18   23.39   11.38  12
   0  16  18   29.01   11.63  12
   0 -16  18   25.95   11.68  10
   0  16  18   28.45    8.24  10
   0  16  18   24.33   13.95   9
   0  16 -18   19.80    9.74   7
   0 -16 -18   26.18   12.43   8
   0 -16  18   24.50   11.92   6
   0  16  19   89.94   10.10   3
   0 -16 -19  100.64   15.40   4
   0  16 -19   96.45   15.24   2
   0 -16 -19   95.43   14.11  13
   0  16 -19  107.37   13.22  13
   0 -16  19   93.18   13.66  12
   0  16  19  121.60   14.56  12
   0  16  19   90.85   13.85   4
   0  16  19  101.24   10.22  10
   0 -16  19   98.42   14.10  10
   0  16  19   85.31   15.88   9
   0  16 -19   74.48   11.19   7
   0 -16 -19  110.65   14.95   8
   0 -16  19   82.75   13.85   6
   0  16  20    5.86    8.26   3
   0 -16 -20    0.91   13.01   4
   0  16 -20   -1.84   13.03   2
   0  16 -20    2.34   11.16  13
   0 -16 -20    1.68   12.16  13
   0 -16  20    5.53   12.15  12
   0  16  20    2.75   11.25  12
   0 -16 -20    8.76   15.58   5
   0  16  20    8.40   11.84   4
   0  16  20    2.07    8.35  10
   0 -16  20   -3.35   11.66  10
   0  16  20    8.77   13.88   9
   0  16 -20    1.93    9.65   7
   0 -16  20   11.24   11.20   6
   0 -16 -20   17.38   12.96   8
   0  16  21  434.12   18.05   3
   0 -16 -21  417.45   23.59   4
   0  16 -21  435.31   23.80   2
   0 -16 -21  445.61   23.08  13
   0  16 -21  434.41   21.83  13
   0  16  21  396.46   23.15  12
   0 -16  21  452.36   24.12  12
   0  16  21  409.67   22.11   4
   0 -16 -21  457.79   27.66   5
   0 -16  21  464.63   23.16  10
   0  16  21  451.97   18.53  10
   0  16  21  414.97   25.47   9
   0  16 -21  386.97   18.81   7
   0 -16 -21  420.25   23.55   8
   0 -16  21  427.03   22.29   6
   0 -16 -22  230.77   19.10   4
   0  16 -22  190.70   18.88   2
   0  16 -22  253.82   18.43  13
   0 -16 -22  178.72   17.42  13
   0 -16  22  233.19   19.27  12
   0  16  22  191.95   18.28  12
   0 -16 -22  180.21   21.05   5
   0  16  22  192.96   17.29   4
   0  16  22  232.09   14.43  10
   0 -16  22  177.72   17.42  10
   0  16  22  219.47   20.57   9
   0 -16 -22  230.13   19.16   8
   0  16 -22  194.69   14.59   7
   0 -16  22  219.45   17.36   6
   0 -16 -23   74.93   15.88   4
   0  16 -23   55.30   15.48   2
   0 -16 -23   60.99   14.54  13
   0  16 -23   69.22   14.01  13
   0 -16  23   72.53   15.11  12
   0  16  23   70.52   15.17  12
   0  16  23   68.43   14.38   4
   0 -16 -23   59.24   17.74   5
   0  16  23   88.99   11.82  10
   0 -16  23   56.79   14.83  10
   0  16  23   62.24   16.55   9
   0 -16 -23   59.65   15.39   8
   0 -16  23   55.49   12.95   6
   0  16 -23   61.08   11.14   7
   0 -16 -24   10.65   13.50  13
   0  16 -24   11.76   13.14  13
   0  16  24   13.92   14.03  12
   0 -16  24   17.15   13.59  12
   0  16  24   17.73   12.86   4
   0  16  24   19.74   10.18  10
   0  16 -24    9.61   14.60   2
   0 -16 -24   13.12   14.53   8
   0 -16  24   -0.81   11.48   6
   0  16 -24   18.84   10.47   7
   0  16  25   -8.84   14.78  12
   0 -16  25    9.92   14.38  12
   0  16 -25    6.53   13.27  13
   0 -16 -25   -1.99   14.13  13
   0 -16  25    0.79   11.15   6
   0 -16 -25   12.45   14.85   8
   0  16 -25    5.84    9.94   7
   0  16  25   10.86   10.00  10
   0  16  26    7.93   15.12  12
   0 -16  26   38.55   15.41  12
   0  16  26   39.04   12.65  11
   0 -16 -26   57.22   16.41  13
   0 -16 -26   29.84   15.52   8
   0 -16  26   39.16   12.32   6
   0  16 -26   32.90   10.34   7
   0  16  26   47.47   11.68  10
   0  16  27   16.92   10.81  10
   0 -16  27    8.16   11.43   6
   0  16 -27    1.92    9.78   7
   0  16  27   -1.75   12.49  11
   0  16  28   76.18   12.73  10
   0 -16  28   55.43   12.29   6
   0  16  28   63.77   14.40  11
   0  16  29   24.73   11.76  10
   0  16  29   32.96   13.87  11
   0 -17   0    1.56    9.58   6
   0 -17   0   16.95   10.46   7
   0 -17   0   15.53    9.37   5
   0 -17   0   20.10   10.75   9
   0 -17   0   15.68    9.96   2
   0 -17   0    7.94    5.53   3
   0 -17  -1 1660.67   48.35   7
   0 -17   1 1665.79   47.52   6
   0 -17  -1 1796.24   47.78   6
   0 -17   1 1766.12   47.93   7
   0 -17   1 1657.91   35.58  11
   0 -17   1 1696.21   35.90  11
   0 -17   1 1556.28   35.56  10
   0 -17   1 1795.41   49.29   9
   0 -17  -1 1729.76   48.49   9
   0 -17  -1 1715.93   45.28   2
   0 -17   1 1728.60   45.49   2
   0 -17  -1 1698.11   45.75   5
   0 -17   1 1761.48   45.09   5
   0 -17  -1 1707.55   45.13   4
   0 -17   1 1720.79   40.23   3
   0 -17  -1 1772.45   38.60   3
   0 -17  -2  185.65   14.42   6
   0 -17   2  180.08   14.61   7
   0 -17  -2  175.84   15.10   7
   0 -17   2  185.27   15.20   6
   0 -17  -2  180.89   13.74   4
   0 -17   2  182.99   12.75   5
   0 -17  -2  164.84   13.37   5
   0 -17  -2  167.60   13.41   2
   0 -17   2  189.93   13.93   2
   0 -17   2  167.73    7.26  10
   0 -17   2  148.68   14.71   9
   0 -17  -2  170.94   15.30   9
   0  17  -2  177.81    6.85   8
   0 -17  -2  180.69    7.94   3
   0 -17   2  172.72   10.37   3
   0 -17  -3   18.38    4.46   3
   0 -17   3   16.06    7.47   3
   0  17  -3    8.76    2.60  13
   0  17  -3   15.65    2.89  13
   0 -17  -3    5.98    9.71   5
   0 -17  -3    5.72    9.43   4
   0 -17   3   11.44    8.56   5
   0 -17  -3   21.40   10.04   2
   0 -17   3   14.80    9.84   2
   0 -17   3   12.76    4.97  10
   0 -17  -3   13.66   10.71   9
   0  17  -3    6.19    4.85   8
   0 -17   3   25.87   10.49   7
   0 -17  -3   27.16   10.39   6
   0 -17  -3    1.75    9.95   7
   0 -17   3   -4.09   10.14   6
   0 -17   4 1333.95   34.66   3
   0 -17   4 1345.86   37.79   2
   0 -17  -4 1311.72   36.95   2
   0  17  -4 1272.16   28.35  13
   0 -17  -4 1251.42   39.23   5
   0 -17  -4 1390.78   38.05   4
   0 -17   4 1295.12   35.01   5
   0 -17   4 1320.29   31.28  10
   0 -17  -4 1231.50   27.96   8
   0 -17  -4 1303.82   39.81   9
   0  17  -4 1295.71   31.00   8
   0 -17   4 1359.65   38.46   7
   0 -17   4 1289.65   40.26   6
   0 -17  -4 1319.41   38.59   6
   0  17  -5   81.16   12.70   2
   0 -17   5   89.69    9.90   3
   0  17  -5   73.57    4.92   1
   0  17  -5   77.21    4.54   1
   0 -17  -5   73.38    4.77   1
   0 -17   5   82.48   11.85   2
   0 -17  -5   86.48   11.36   2
   0  17  -5   90.83    5.73  13
   0  17   5   87.91    4.46  12
   0 -17   5   90.18    4.70  12
   0 -17  -5  103.63   11.71   4
   0 -17  -5  109.28   13.38   5
   0 -17   5  110.89    9.69   5
   0 -17   5   86.80    7.57  10
   0 -17  -5   90.40    5.64   8
   0  17  -5   92.52    7.97   8
   0 -17  -5   87.96   12.43   9
   0 -17  -5   93.04   12.01   6
   0 -17   5   68.24   12.74   6
   0 -17   5   75.84   10.46   7
   0 -17   6 1759.85   44.82   3
   0 -17  -6 1627.88   45.00   2
   0  17  -6 1742.14   47.77   2
   0  17   6 1685.30   37.57   3
   0 -17   6 1842.41   46.94   2
   0  17  -6 1681.07   37.49   1
   0 -17  -6 1637.82   37.58   1
   0 -17  -6 1684.32   38.80  13
   0  17  -6 1666.94   38.65  13
   0 -17   6 1793.99   38.29  12
   0  17   6 1738.74   38.02  12
   0 -17  -6 1792.83   49.78   5
   0 -17   6 1777.60   42.57   5
   0 -17  -6 1721.25   46.50   4
   0 -17   6 1759.25   41.33  10
   0 -17  -6 1681.81   38.50   8
   0  17  -6 1723.02   41.80   8
   0 -17  -6 1745.86   48.30   9
   0 -17   6 1770.76   45.95   7
   0 -17   6 1821.14   50.09   6
   0 -17  -6 1822.34   47.17   6
   0  17  -7  172.91   15.17   2
   0 -17  -7  165.34   13.36   2
   0  17   7  160.03    7.27   3
   0 -17   7  164.53   12.77   3
   0 -17   7  171.96   13.91   2
   0  17  -7  166.71    8.72  13
   0 -17  -7  174.64    9.30  13
   0 -17   7  196.17    8.87  12
   0  17   7  161.00    8.22  12
   0 -17   7  158.87   10.03   5
   0 -17  -7  199.72   16.26   5
   0 -17  -7  161.83   13.33   4
   0 -17   7  182.08   10.70  10
   0 -17  -7  178.43    9.08   8
   0  17  -7  153.91   10.66   8
   0 -17  -7  154.39   14.30   9
   0 -17   7  181.83   13.02   7
   0 -17  -7  200.43   13.82   6
   0 -17  -8 1644.77   43.48   2
   0  17  -8 1626.14   46.17   2
   0  17   8 1571.90   36.31   3
   0 -17   8 1624.47   44.65   2
   0 -17  -8 1627.45   38.80  13
   0  17  -8 1527.43   38.19  13
   0 -17   8 1610.58   38.46  12
   0  17   8 1618.50   38.33  12
   0 -17   8 1569.63   38.65   5
   0 -17  -8 1644.80   48.52   5
   0 -17  -8 1694.05   45.44   4
   0 -17   8 1662.74   40.76  10
   0 -17  -8 1660.18   38.71   8
   0  17  -8 1605.76   41.67   8
   0 -17  -8 1621.72   46.50   9
   0 -17  -8 1680.56   44.70   6
   0 -17   8 1678.03   42.96   7
   0  17  -9  165.76   15.03   2
   0 -17  -9  164.95   14.26   4
   0  17   9  173.13    8.19   3
   0 -17  -9  169.15   13.24   2
   0 -17   9  165.49   14.44   2
   0  17  -9  165.55    9.71  13
   0 -17  -9  150.70   10.29  13
   0  17   9  160.51    9.60  12
   0 -17   9  166.13   10.02  12
   0 -17  -9  146.84   12.89   6
   0 -17  -9  165.66   16.36   5
   0 -17   9  180.84    9.04   5
   0 -17   9  160.55   11.06  10
   0 -17  -9  121.54   14.45   9
   0 -17  -9  160.04   10.46   8
   0 -17   9  165.01   11.54   7
   0 -17 -10  440.44   19.26   2
   0 -17 -10  404.28   20.28   4
   0  17  10  397.02   13.54   3
   0 -17  10  474.27   21.13   2
   0  17 -10  424.79   21.54   2
   0  17 -10  422.44   15.67  13
   0 -17 -10  445.74   16.61  13
   0  17  10  400.70   10.99  11
   0  17  10  426.45   16.10  12
   0 -17  10  453.93   16.63  12
   0 -17 -10  411.49   19.14   6
   0 -17 -10  424.23   23.35   5
   0 -17  10  414.05   12.66   5
   0  17  10  426.02   12.21  10
   0 -17  10  418.72   17.49  10
   0 -17 -10  400.39   21.18   9
   0 -17 -10  419.57   16.37   8
   0 -17  10  462.37   17.56   7
   0 -17  10  421.81   22.05   6
   0 -17 -11   82.40   11.39   2
   0 -17 -11  102.07   13.34   4
   0  17  11   94.06    7.48   3
   0 -17  11   93.25   12.94   2
   0  17 -11  116.41   14.64   2
   0  17 -11   93.03    8.90  13
   0 -17 -11  102.19   10.15  13
   0  17  11   79.34    5.96  11
   0 -17  11  100.29    9.77  12
   0 -17 -11  102.25   11.51   6
   0 -17 -11   88.58   14.90   5
   0 -17  11   89.21    4.06   5
   0  17  11   87.28    6.53  10
   0 -17  11   94.65   10.48  10
   0 -17 -11   98.69   14.07   9
   0  17 -11   81.89   11.15   8
   0  17 -11   95.24   11.41   7
   0 -17 -11   92.08   10.20   8
   0 -17  11   77.33   13.62   6
   0 -17  11  103.92    9.52   7
   0  17  12  225.20   10.76   3
   0 -17 -12  229.46   16.73   4
   0  17 -12  205.86   16.72   2
   0 -17  12  210.07   15.52   2
   0  17 -12  232.46   12.73  13
   0 -17 -12  228.16   13.58  13
   0  17  12  230.31    9.63  11
   0 -17  12  216.91   13.18  12
   0 -17 -12  261.18   19.77   5
   0 -17 -12  226.58   14.37   6
   0  17  12  217.57   18.19   9
   0 -17  12  221.50   14.09  10
   0  17  12  216.98    9.62  10
   0  17 -12  229.42   15.83   8
   0 -17 -12  220.17   16.63   9
   0 -17  12  206.35   16.92   6
   0  17 -12  218.98   14.64   7
   0 -17 -12  244.30   14.03   8
   0  17  13   44.59    7.27   3
   0  17 -13   20.47   11.89   2
   0 -17  13   38.42   11.53   2
   0  17 -13   49.83    9.04  13
   0 -17 -13   35.55    9.63  13
   0 -17  13   46.80    9.62  12
   0  17  13   35.12    6.42  11
   0  17  13   37.89    9.13  12
   0 -17 -13   30.13    9.48   6
   0 -17 -13   44.47   13.97   5
   0  17  13   46.61    6.41  10
   0 -17  13   43.58   10.00  10
   0  17  13   22.93   12.12   9
   0 -17 -13   68.42   12.72   9
   0  17 -13   52.72   11.37   8
   0  17 -13   39.18    9.59   7
   0 -17 -13   55.80   10.35   8
   0 -17  13   22.74   11.32   6
   0  17  14   88.24    8.72   3
   0  17 -14  102.63   14.59   2
   0  17 -14   92.96   10.32  13
   0 -17 -14   97.06   11.75  13
   0  17  14   73.99   10.51  12
   0 -17  14   82.74   11.28  12
   0  17  14   79.95    8.11  11
   0 -17 -14   79.25   15.46   5
   0 -17 -14   82.49   10.58   6
   0  17  14   62.87   14.47   9
   0 -17  14   80.40   11.26  10
   0  17  14   79.44    7.70  10
   0  17 -14   69.65   12.79   8
   0 -17 -14  117.58   13.45   9
   0 -17 -14   86.82   11.69   8
   0  17 -14   65.10   10.80   7
   0 -17  14   98.69   13.95   6
   0  17  15    5.86    6.87   3
   0  17 -15   18.57   13.41   2
   0 -17 -15   10.32   10.12  13
   0  17 -15   15.66    8.81  13
   0 -17  15    6.89    9.62  12
   0  17  15   10.21    9.13  12
   0  17  15   12.37    6.77  11
   0 -17 -15   17.21   13.75   5
   0 -17 -15   19.35    9.06   6
   0 -17  15   23.67   10.06  10
   0  17  15   11.73    6.41  10
   0 -17 -15   45.22   11.86   9
   0  17 -15    5.33   11.44   8
   0  17  15   33.03   14.07   9
   0 -17 -15   12.55   10.47   8
   0  17 -15   15.23    9.43   7
   0 -17  15    9.16   11.45   6
   0  17  16   -0.44    7.26   3
   0  17 -16   14.40   12.79   2
   0 -17 -16    2.06   10.36  13
   0  17 -16   -3.17    8.79  13
   0 -17  16    2.94    9.83  12
   0  17  16    8.73   10.08  12
   0 -17 -16   32.20    8.92   6
   0 -17 -16   10.62   14.50   5
   0 -17  16    8.73   10.33  10
   0  17  16    6.17    6.79  10
   0  17  16    8.42   13.36   9
   0  17 -16   -0.66    9.34   7
   0 -17  16    9.16   11.87   6
   0 -17 -16    7.72   10.50   8
   0  17  17   56.73    8.97   3
   0 -17 -17   48.07   13.24   4
   0  17 -17   47.57   14.11   2
   0  17 -17   59.74   10.87  13
   0 -17 -17   41.92   12.10  13
   0 -17  17   47.56   11.47  12
   0  17  17   43.34   11.34  12
   0 -17 -17   65.17   15.66   5
   0  17  17   58.63    8.59  10
   0 -17  17   43.87   11.77  10
   0  17  17   21.45   13.60   9
   0 -17 -17   55.06   12.52   8
   0  17 -17   40.47   10.78   7
   0 -17  17   37.45   12.29   6
   0  17  18   91.59    9.91   3
   0 -17 -18  125.18   15.76   4
   0  17 -18  121.81   13.05  13
   0 -17 -18  116.55   14.44  13
   0  17  18  106.40   11.28  11
   0 -17  18  128.58   13.88  12
   0  17  18  106.47   13.48  12
   0  17 -18  144.71   16.69   2
   0  17  18  129.73   10.28  10
   0 -17  18  107.37   13.76  10
   0  17  18  118.12   17.19   9
   0 -17  18  108.39   14.46   6
   0 -17 -18  124.90   14.91   8
   0  17 -18  105.48   12.22   7
   0  17  19  244.02   13.61   3
   0 -17 -19  222.37   18.48   4
   0 -17 -19  260.20   18.29  13
   0  17 -19  253.61   16.67  13
   0  17  19  240.63   14.78  11
   0  17  19  278.07   18.12  12
   0 -17  19  228.00   17.29  12
   0  17 -19  239.07   19.20   2
   0 -17  19  236.33   17.18  10
   0  17  19  236.59   13.06  10
   0  17  19  215.68   19.76   9
   0 -17 -19  251.69   18.33   8
   0  17 -19  193.78   14.48   7
   0 -17  19  226.75   18.02   6
   0  17  20  501.33   18.90   3
   0 -17 -20  458.17   24.21   4
   0  17 -20  425.10   23.98   2
   0  17 -20  462.65   22.08  13
   0 -17 -20  442.95   23.08  13
   0 -17  20  467.92   23.53  12
   0  17  20  459.95   20.09  11
   0  17  20  450.17   23.17  12
   0  17  20  488.76   18.41  10
   0 -17  20  433.24   22.56  10
   0  17  20  507.76   27.26   9
   0 -17  20  441.36   22.76   6
   0 -17 -20  444.17   23.53   8
   0  17 -20  427.84   19.88   7
   0  17  21   35.43    9.11   3
   0 -17 -21   45.38   14.61   4
   0  17 -21   29.86   14.57   2
   0 -17 -21   26.07   13.13  13
   0  17 -21   28.19   12.01  13
   0  17  21   48.20   13.09  12
   0 -17  21   52.22   13.63  12
   0  17  21   31.65   10.71  11
   0 -17 -21   22.26   16.10   5
   0 -17  21   34.30   13.21  10
   0  17  21   30.56    9.33  10
   0  17  21   28.80   15.53   9
   0 -17 -21   46.73   13.89   8
   0 -17  21   49.78   13.32   6
   0  17 -21   13.88    9.78   7
   0 -17 -22    0.96   14.16   4
   0  17  22    2.30    8.92   3
   0  17 -22    1.95   14.18   2
   0  17 -22    0.84   12.00  13
   0 -17 -22  -13.52   13.46  13
   0 -17  22  -11.84   13.20  12
   0  17  22    0.70   10.05  11
   0  17  22   -6.89   13.03  12
   0 -17 -22   18.62   16.34   5
   0  17  22    3.87    8.84  10
   0 -17  22    1.75   12.50  10
   0  17  22   29.22   15.94   9
   0 -17  22   -4.38   12.11   6
   0 -17 -22   -2.81   13.95   8
   0  17 -22    4.63   10.03   7
   0  17 -23  100.02   16.82   2
   0  17 -23   91.14   14.72  13
   0 -17 -23   96.00   15.54  13
   0 -17  23   93.06   15.37  10
   0  17  23   90.73   11.32  10
   0  17  23  103.60   13.74  11
   0 -17  23   74.65   15.33  12
   0  17  23   80.48   15.78  12
   0 -17 -23  125.87   17.53   4
   0  17  23  114.68   11.73   3
   0 -17 -23  115.32   16.96   8
   0  17 -23   77.22   12.04   7
   0 -17  23   72.31   13.69   6
   0  17 -24  100.40   15.80  13
   0 -17 -24  126.89   17.06  13
   0  17  24  111.73   12.09  10
   0 -17  24  111.02   16.84  12
   0  17  24  118.74   14.33  11
   0  17  24   79.15   15.22  12
   0  17  24  128.64   12.62   3
   0  17 -24   74.80   11.65   7
   0 -17 -24  120.07   17.99   8
   0 -17  24  107.27   14.70   6
   0  17 -25   61.41   14.78  13
   0 -17 -25   83.05   16.70  13
   0 -17  25   91.59   16.76  12
   0  17  25   85.50   14.08  11
   0  17  25   82.64   15.98  12
   0 -17 -25   73.91   17.19   8
   0 -17  25   56.84   13.24   6
   0  17 -25   61.17   11.48   7
   0  17  25   82.53   11.81   3
   0  17  25   88.96   12.25  10
   0  17  26   67.06   13.71  11
   0 -17 -26   67.43   17.38   8
   0 -17  26   83.07   13.29   6
   0  17 -26   75.01   11.40   7
   0  17  26   80.18   11.74   3
   0  17  26   84.52   12.05  10
   0  17  27   64.12   13.78  11
   0 -17  27   94.22   13.64   6
   0  17  27   76.77   11.80   3
   0  17  27   74.40   12.32  10
   0  17  28  173.79   17.14  11
   0  17  28  177.17   14.95  10
   0 -17  28  151.85   15.28   6
   0  17  28  161.98   14.22   3
   0 -18   0    9.35   10.31   7
   0 -18   0   11.43   10.72   6
   0 -18   0   16.60    9.60   4
   0 -18   0    9.58    9.14   5
   0 -18   0    3.52   11.71   9
   0 -18   0   10.53   10.12   2
   0 -18   0   11.28    5.84   3
   0 -18   1 4455.64   99.68   6
   0 -18  -1 4329.52   98.77   6
   0 -18  -1 4377.40  100.27   7
   0 -18   1 4390.81   99.51   7
   0 -18   1 4019.56   85.02  11
   0 -18   1 4149.87   85.25  11
   0 -18  -1 4350.66  100.30   9
   0 -18   1 4103.91   85.11  10
   0 -18   1 4386.19  100.66   9
   0 -18  -1 4347.88   96.20   2
   0 -18   1 4380.90   96.54   2
   0 -18   1 4302.98   96.04   5
   0 -18  -1 4330.83   97.29   5
   0 -18  -1 4246.80   95.87   4
   0 -18  -1 4407.54   88.47   3
   0 -18   1 4350.20   90.22   3
   0 -18   2  129.38   13.66   7
   0 -18  -2  101.76   12.78   6
   0 -18  -2   60.98   12.85   7
   0 -18   2   79.40   13.35   6
   0 -18   2  118.27   11.81   5
   0 -18  -2   80.14   11.26   4
   0 -18  -2   88.17   12.46   5
   0 -18  -2   96.58   12.42   2
   0 -18   2   81.59   11.80   2
   0 -18   2   95.43   14.08   9
   0 -18   2   89.75    5.44  11
   0 -18   2   85.17    5.53  10
   0  18  -2   68.74    4.77   8
   0 -18  -2  104.32   14.17   9
   0 -18  -2   91.21    6.65   3
   0 -18   2   73.58    8.34   3
   0 -18  -3  643.04   27.01   7
   0 -18   3  625.13   24.70   7
   0 -18   3  622.82   26.30   6
   0 -18  -3  641.53   25.34   6
   0 -18  -3  661.72   25.67   5
   0 -18  -3  610.12   23.90   4
   0 -18   3  617.02   22.53   5
   0 -18   3  682.58   24.69   2
   0 -18  -3  614.90   23.62   2
   0 -18   3  594.57   16.69  10
   0 -18  -3  678.03   26.83   9
   0  18  -3  619.09   16.29   8
   0 -18   3  604.47   20.27   3
   0 -18  -3  600.75   15.79   3
   0 -18   4  958.59   27.47   3
   0  18  -4  829.92   20.53  13
   0 -18  -4  952.11   32.37   5
   0 -18   4  965.65   28.64   5
   0 -18  -4  958.14   30.87   4
   0 -18  -4 1010.50   30.67   2
   0 -18   4  983.96   30.95   2
   0 -18   4  966.22   23.94  10
   0 -18  -4  883.17   32.21   9
   0  18  -4  925.36   23.46   8
   0 -18  -4  934.23   33.93   7
   0 -18   4 1000.62   33.89   6
   0 -18  -4 1042.92   32.44   6
   0 -18   4  918.54   30.97   7
   0  18  -5  235.75   16.42   2
   0 -18   5  226.02   13.04   3
   0 -18   5  192.78   14.84   2
   0 -18  -5  249.40   15.32   2
   0  18  -5  234.33    8.38  13
   0 -18  -5  223.21   15.20   4
   0 -18  -5  250.73   17.63   5
   0 -18   5  210.73   13.02   5
   0 -18   5  219.31   10.53  10
   0 -18  -5  262.75   17.15   9
   0 -18  -5  226.97    7.89   8
   0  18  -5  233.71   10.70   8
   0 -18   5  224.96   17.49   6
   0 -18   5  274.58   15.92   7
   0 -18  -5  225.98   15.64   6
   0  18  -6   63.53   12.48   2
   0 -18   6   63.70    9.57   3
   0 -18   6   51.27   11.37   2
   0 -18  -6   58.88   11.15   2
   0 -18  -6   55.52    5.13   1
   0  18  -6   55.97    4.99   1
   0  18  -6   64.94    5.78  13
   0 -18   6   59.94    4.93  12
   0  18   6   68.09    4.79  12
   0 -18  -6   53.64   11.15   4
   0 -18  -6   55.17   12.36   5
   0 -18   6   69.09    8.58   5
   0 -18   6   62.45    7.66  10
   0 -18  -6   52.47    5.53   8
   0 -18  -6   70.45   12.84   9
   0  18  -6   56.53    7.63   8
   0 -18   6   42.60    9.91   7
   0 -18  -6   75.60   11.51   6
   0 -18   6   52.64   12.42   6
   0  18   7  319.99   10.23   3
   0 -18   7  337.08   16.55   3
   0  18  -7  335.72   19.23   2
   0 -18  -7  339.98   17.78   2
   0 -18  -7  301.03   11.01   1
   0  18  -7  308.78   10.85   1
   0 -18   7  337.50   18.30   2
   0  18  -7  331.96   11.84  13
   0 -18  -7  331.72   12.12  13
   0 -18   7  336.41   11.38  12
   0  18   7  329.03   11.21  12
   0 -18  -7  327.58   18.08   4
   0 -18   7  327.15   14.02   5
   0 -18  -7  332.01   20.44   5
   0 -18   7  336.87   13.82  10
   0 -18  -7  336.38   11.79   8
   0  18  -7  314.55   14.43   8
   0 -18  -7  318.67   18.99   9
   0 -18  -7  317.03   17.75   6
   0 -18   7  326.16   16.96   7
   0 -18   8   31.84    9.52   3
   0 -18  -8   42.67   11.47   4
   0  18   8   15.94    4.60   3
   0  18  -8   19.27   11.82   2
   0 -18   8   17.10   10.59   2
   0 -18  -8   16.24    9.77   2
   0  18  -8   14.78    5.67  13
   0 -18  -8   21.39    6.86  13
   0  18   8   24.67    5.85  12
   0 -18   8   18.87    5.68  12
   0 -18  -8   22.99   12.10   5
   0 -18   8   11.73    6.61   5
   0 -18  -8   18.83    9.61   6
   0 -18   8   25.87    7.72  10
   0 -18  -8  -13.82   13.90   9
   0  18  -8   21.37    7.85   8
   0 -18  -8   29.35    6.42   8
   0 -18   8   25.33    8.92   7
   0 -18  -9 2434.85   60.59   4
   0 -18  -9 2376.31   58.32   2
   0  18   9 2285.81   50.44   3
   0  18  -9 2272.28   61.17   2
   0 -18   9 2378.28   60.06   2
   0  18  -9 2316.19   52.98  13
   0 -18  -9 2333.54   53.53  13
   0  18   9 2284.42   53.15  12
   0 -18   9 2355.26   53.39  12
   0 -18   9 2276.11   52.30   5
   0 -18  -9 2285.58   58.86   6
   0 -18  -9 2437.29   64.66   5
   0 -18   9 2417.68   55.70  10
   0 -18  -9 2146.07   60.54   9
   0 -18  -9 2404.24   53.53   8
   0 -18   9 2371.94   57.05   7
   0  18  10  884.51   22.71   3
   0 -18 -10  924.20   31.69   4
   0 -18 -10  913.13   29.44   2
   0  18 -10  886.39   32.38   2
   0 -18  10  894.09   30.81   2
   0  18 -10  884.11   25.19  13
   0 -18 -10  866.06   25.66  13
   0 -18  10  928.77   25.97  12
   0  18  10  873.62   25.34  12
   0 -18 -10  882.26   29.70   6
   0 -18 -10  959.04   35.44   5
   0 -18  10  879.33   22.71   5
   0 -18  10  915.21   27.38  10
   0 -18 -10  837.11   31.37   9
   0 -18 -10  920.26   25.92   8
   0 -18  10  912.84   27.38   7
   0 -18  10  882.47   33.21   6
   0 -18 -11  172.48   14.78   4
   0  18  11  196.04    9.15   3
   0 -18 -11  184.99   13.71   2
   0 -18  11  174.33   15.25   2
   0  18 -11  204.36   16.84   2
   0 -18 -11  185.27   12.07  13
   0  18 -11  187.63   11.23  13
   0 -18  11  192.84   11.84  12
   0  18  11  174.08    6.47  11
   0  18  11  192.58   11.40  12
   0 -18 -11  197.64   18.15   5
   0 -18 -11  195.87   14.43   6
   0 -18  11  179.38    6.81   5
   0 -18  11  200.84   12.91  10
   0  18  11  158.00    5.87  11
   0  18  11  167.91   17.05   9
   0  18  11  170.38    7.59  10
   0 -18 -11  184.51   16.33   9
   0  18 -11  182.74   13.78   8
   0 -18 -11  192.87   12.36   8
   0 -18  11  180.99   11.78   7
   0 -18  11  172.62   16.37   6
   0 -18 -12  180.05   13.99   2
   0  18  12  143.22    8.69   3
   0 -18 -12  139.93   14.75   4
   0  18 -12  157.80   16.00   2
   0 -18  12  161.37   15.02   2
   0  18 -12  138.94   10.89  13
   0 -18 -12  152.72   11.72  13
   0  18  12  139.84    7.32  11
   0 -18  12  154.96   11.65  12
   0 -18 -12  156.47   12.92   6
   0 -18 -12  182.26   17.62   5
   0 -18  12  133.85   12.09  10
   0  18  12  156.18   16.96   9
   0  18  12  138.76    7.70  10
   0  18 -12  155.83   14.05   8
   0 -18 -12  159.44   15.31   9
   0 -18 -12  160.43   12.01   8
   0 -18  12  147.95   15.40   6
   0  18  13   64.63    7.49   3
   0 -18 -13   78.74   11.58   2
   0  18 -13   46.97   12.90   2
   0 -18  13   63.21   12.27   2
   0  18 -13   92.01    9.69  13
   0 -18 -13   60.81   10.17  13
   0  18  13   61.98    9.36  12
   0 -18  13   68.63   10.10  12
   0  18  13   69.60    6.83  11
   0 -18 -13   86.53   11.26   6
   0 -18 -13   69.63   15.37   5
   0  18  13   58.37    6.61  10
   0  18  13   45.67   14.01   9
   0 -18  13   81.13   11.09  10
   0  18 -13   66.71   12.25   8
   0 -18 -13   84.56   13.47   9
   0 -18 -13   60.67   10.43   8
   0 -18  13   76.73   13.90   6
   0  18 -13   75.90   11.25   7
   0  18  14   -0.38    6.39   3
   0  18 -14    0.90   12.53   2
   0 -18 -14   13.20    9.44  13
   0  18 -14    7.73    8.00  13
   0 -18  14    3.15    8.48  12
   0  18  14    3.71    8.10  12
   0  18  14    6.50    5.99  11
   0 -18 -14   11.07    9.08   6
   0 -18 -14  -16.14   13.66   5
   0  18  14   -0.31    5.92  10
   0 -18  14    3.97    9.46  10
   0  18  14  -17.97   13.60   9
   0  18 -14   -3.34   11.04   8
   0 -18 -14   31.48   12.09   9
   0  18 -14    2.06    9.37   7
   0 -18 -14   12.75    9.96   8
   0 -18  14    5.70   11.57   6
   0  18  15  133.26    9.90   3
   0  18 -15  125.73   16.16   2
   0  18 -15  139.54   11.82  13
   0 -18 -15  130.49   13.01  13
   0  18  15  149.76    9.79  11
   0  18  15  129.81   12.52  12
   0 -18  15  138.15   12.83  12
   0 -18 -15  173.16   19.27   5
   0 -18 -15  153.21   12.36   6
   0  18  15  130.93   16.68   9
   0  18  15  124.05    8.86  10
   0 -18  15  134.57   13.26  10
   0  18 -15  151.85   15.11   8
   0 -18 -15  183.98   15.26   9
   0 -18  15  133.98   15.53   6
   0  18 -15  124.40   12.71   7
   0 -18 -15  130.28   13.28   8
   0  18  16  186.17   11.22   3
   0  18 -16  176.87   17.36   2
   0 -18 -16  189.26   14.86  13
   0  18 -16  236.91   14.61  13
   0  18  16  175.92   10.98  11
   0  18  16  198.14   14.53  12
   0 -18  16  177.25   14.15  12
   0 -18 -16  180.75   12.92   6
   0 -18 -16  159.22   19.15   5
   0  18  16  173.72   10.41  10
   0 -18  16  156.21   14.10  10
   0  18 -16  172.26   16.39   8
   0  18  16  138.71   17.88   9
   0 -18 -16  184.99   14.87   8
   0 -18  16  184.56   16.81   6
   0  18 -16  179.05   14.31   7
   0 -18 -17  219.67   18.05   4
   0  18  17  221.75   12.69   3
   0  18 -17  201.52   18.86   2
   0  18 -17  210.73   14.66  13
   0 -18 -17  227.90   16.37  13
   0 -18  17  230.48   15.97  12
   0  18  17  202.46   15.18  12
   0 -18 -17  257.38   22.04   5
   0 -18  17  249.83   16.78  10
   0  18  17  206.18   19.61   9
   0  18  17  222.16   11.61  10
   0  18 -17  230.36   18.65   8
   0 -18 -17  223.33   16.33   8
   0 -18  17  219.27   18.02   6
   0  18 -17  203.04   14.90   7
   0 -18 -18  379.72   22.20   4
   0  18  18  387.23   15.86   3
   0  18 -18  363.57   18.73  13
   0 -18 -18  339.43   19.71  13
   0  18  18  350.62   16.04  11
   0  18  18  336.56   19.11  12
   0 -18  18  322.54   19.34  12
   0  18 -18  349.06   22.34   2
   0 -18  18  377.32   20.17  10
   0  18  18  339.73   14.83  10
   0  18  18  314.53   23.40   9
   0  18 -18  335.71   22.20   8
   0  18 -18  326.98   17.83   7
   0 -18  18  317.26   20.41   6
   0 -18 -18  340.95   19.70   8
   0  18  19  200.67   12.79   3
   0 -18 -19  197.18   18.22   4
   0  18 -19  199.91   15.57  13
   0 -18 -19  194.73   16.93  13
   0  18  19  215.10   16.37  12
   0  18  19  204.21   13.52  11
   0 -18  19  196.59   16.29  12
   0  18 -19  194.13   18.89   2
   0 -18  19  219.91   16.94  10
   0  18  19  215.87   12.41  10
   0  18  19  199.41   19.68   9
   0  18 -19  207.15   19.25   8
   0 -18 -19  214.28   17.29   8
   0 -18  19  208.77   17.81   6
   0  18 -19  211.41   15.12   7
   0 -18 -20   -7.62   13.85   4
   0  18  20    8.43    8.41   3
   0  18 -20    0.98   13.66   2
   0  18 -20   -9.91   11.19  13
   0 -18 -20   -2.48   12.45  13
   0  18  20   14.23   11.62  12
   0 -18  20    3.59   11.34  12
   0  18  20   -2.36    9.30  11
   0 -18  20  -11.61   12.07  10
   0  18  20    6.29    7.97  10
   0  18 -20  -10.10   14.03   8
   0  18  20   -1.16   14.77   9
   0 -18 -20   -3.42   12.99   8
   0  18 -20   -6.11   10.33   7
   0 -18  20   22.36   12.68   6
   0  18  21   -5.48    8.66   3
   0 -18 -21    2.90   13.99   4
   0  18 -21   -0.99   14.00   2
   0 -18 -21   17.21   13.41  13
   0  18 -21    0.80   11.73  13
   0  18  21    0.63    9.58  11
   0 -18  21    3.74   11.98  12
   0  18  21    0.93   12.48  12
   0 -18 -21   13.41   16.61   5
   0  18  21    7.15    9.01  10
   0 -18  21   -5.95   12.50  10
   0  18  21    1.18   15.82   9
   0  18 -21  -10.48   15.11   8
   0  18 -21   -6.76   10.68   7
   0 -18 -21   -0.89   13.20   8
   0 -18  21   -0.92   12.29   6
   0  18  22   54.05   10.22   3
   0 -18 -22   39.13   15.37   4
   0 -18 -22   71.56   14.80  13
   0  18 -22   52.08   13.70  13
   0  18  22   43.81   11.33  11
   0 -18  22   39.94   13.85  12
   0  18  22   53.26   14.12  12
   0  18 -22   33.92   14.83   2
   0  18  22   84.53   11.01  10
   0 -18  22   39.20   13.59  10
   0  18  22   47.88   16.58   9
   0  18 -22   50.61   16.12   8
   0 -18  22   31.74   13.60   6
   0 -18 -22   58.06   15.33   8
   0  18 -22   32.97   10.53   7
   0  18  23   30.62   10.04   3
   0 -18  23   33.27   14.44  12
   0  18  23   18.10   13.09  12
   0  18  23   29.97   11.53  11
   0  18 -23   19.70   13.00  13
   0 -18 -23   23.12   13.68  13
   0 -18  23   38.22   13.81  10
   0  18  23   27.44    9.86  10
   0  18 -23   32.32   16.03   8
   0 -18 -23   23.84   14.39   8
   0  18 -23   10.70   10.31   7
   0 -18  23   23.21   12.43   6
   0  18  24   10.91    9.98   3
   0  18  24  -17.61   14.61  12
   0 -18  24    1.04   13.74  12
   0  18  24   -1.46   11.34  11
   0  18 -24   -0.88   12.56  13
   0 -18 -24    4.76   13.76  13
   0  18  24    9.89    9.90  10
   0  18 -24    6.40   15.16   8
   0  18 -24   -0.66   10.57   7
   0 -18 -24    4.92   14.46   8
   0 -18  24    8.74   12.13   6
   0  18 -25  110.36   16.10  13
   0 -18 -25  126.10   17.80  13
   0  18  25  102.58   16.69  12
   0  18  25  134.93   15.20  11
   0 -18  25  108.29   17.31  12
   0 -18  25  138.24   15.92   6
   0  18 -25  130.27   13.18   7
   0 -18 -25  100.11   18.12   8
   0  18  25  153.41   13.54   3
   0  18  25  148.27   12.95  10
   0  18  26   28.25   12.17  11
   0 -18  26   27.34   12.20   6
   0  18  26   40.95   10.95   3
   0  18  26   27.35   10.60  10
   0  18  27   58.18   14.18  11
   0  18  27   59.40   11.50  10
   0 -18  27   58.43   13.37   6
   0  18  27   60.69   11.58   3
   0 -18  28    2.31   11.78   6
   0 -19   0    5.99   10.38   6
   0 -19   0    6.23   11.15   7
   0 -19   0    5.55   11.50   9
   0 -19   0    1.34    9.34   4
   0 -19   0   -2.89    8.67   5
   0 -19   0   -1.38    9.70   2
   0 -19   0    4.48    5.86   3
   0 -19  -1  476.48   22.50   6
   0 -19   1  534.22   23.98   7
   0 -19   1  507.47   23.26   6
   0 -19  -1  488.99   23.84   7
   0 -19  -1  518.71   22.14   5
   0 -19   1  486.02   20.98   5
   0 -19  -1  499.32   21.48   4
   0 -19   1  422.66   11.26  10
   0 -19  -1  505.70   24.22   9
   0 -19   1  478.29   24.40   9
   0 -19   1  502.25   21.47   2
   0 -19  -1  496.02   21.50   2
   0 -19  -1  505.27   14.98   3
   0 -19   1  521.49   16.68   3
   0 -19   2 3179.60   77.90   6
   0 -19  -2 3393.36   79.91   7
   0 -19  -2 3060.30   76.45   6
   0 -19   2 3221.63   77.31   7
   0 -19   2 3005.55   64.13  11
   0 -19   2 3143.80   64.68  11
   0 -19   2 3136.72   78.90   9
   0 -19   2 2897.11   64.03  10
   0 -19  -2 3059.38   77.78   9
   0 -19  -2 3219.54   74.61   2
   0 -19   2 3188.09   74.82   2
   0 -19   2 3162.03   73.76   5
   0 -19  -2 3142.78   74.53   4
   0 -19  -2 3174.78   76.30   5
   0 -19  -2 3126.23   65.36   3
   0 -19   2 3142.94   69.19   3
   0 -19  -3    8.94   10.01   6
   0 -19   3   17.51   10.24   7
   0 -19   3   17.94   11.00   6
   0 -19  -3   26.00   12.24   7
   0 -19   3   -0.62    8.56   5
   0 -19  -3   14.74   10.07   4
   0 -19  -3   15.71   10.34   5
   0 -19  -3   22.26   10.51   2
   0 -19   3   28.26   10.80   2
   0 -19   3  -14.34   12.38   9
   0 -19   3   13.11    4.98  10
   0  19  -3    5.40    4.35   8
   0 -19  -3    7.09   11.51   9
   0 -19   3    3.62    7.65   3
   0 -19   4 2036.76   47.00   3
   0 -19  -4 2096.64   53.96   5
   0 -19   4 2035.87   48.72   5
   0 -19  -4 2134.65   51.70   4
   0 -19  -4 2099.78   50.73   2
   0 -19   4 2056.52   51.24   2
   0 -19   4 2011.37   42.44  10
   0  19  -4 2082.75   42.08   8
   0 -19  -4 2092.10   54.19   9
   0 -19  -4 2047.69   55.71   7
   0 -19   4 2041.53   54.42   6
   0 -19  -4 2139.73   53.18   6
   0 -19   4 2153.01   52.30   7
   0 -19   5 1342.84   36.54   3
   0  19  -5 1250.54   29.24  13
   0 -19  -5 1396.49   40.10   4
   0 -19   5 1358.93   36.68   5
   0 -19  -5 1390.78   42.77   5
   0 -19  -5 1385.03   39.10   2
   0 -19   5 1342.69   39.61   2
   0 -19   5 1294.65   32.46  10
   0  19  -5 1371.16   32.62   8
   0 -19  -5 1368.19   41.95   9
   0 -19  -5 1400.90   40.83   6
   0 -19   5 1342.56   42.57   6
   0 -19   5 1450.12   40.57   7
   0  19  -6  971.22   32.58   2
   0 -19   6  949.53   28.33   3
   0 -19  -6  962.43   30.06   2
   0 -19  -6  837.20   19.71   1
   0  19  -6  813.76   19.49   1
   0 -19  -6  838.59   19.35   1
   0 -19   6  921.50   30.41   2
   0  19  -6  909.55   21.40  13
   0 -19  -6  958.80   31.02   4
   0 -19   6  942.34   26.87   5
   0 -19   6  909.52   24.34  10
   0 -19  -6  918.69   32.22   9
   0  19  -6  926.13   24.78   8
   0 -19  -6  881.43   20.86   8
   0 -19  -6  951.25   31.08   6
   0 -19   6  948.16   30.01   7
   0 -19   6  979.25   33.91   6
   0 -19   7 2941.25   70.36   3
   0  19  -7 2950.34   74.17   2
   0 -19  -7 2858.08   62.22   1
   0  19  -7 2893.63   62.07   1
   0 -19   7 2867.62   72.06   2
   0 -19  -7 3003.92   71.31   2
   0 -19  -7 2909.39   63.63  13
   0  19  -7 2920.41   63.49  13
   0 -19   7 3061.17   62.66  12
   0  19   7 2969.02   62.51  12
   0 -19   7 3065.88   67.69   5
   0 -19  -7 3101.84   77.09   5
   0 -19  -7 3066.32   73.12   4
   0 -19   7 2950.18   66.33  10
   0 -19  -7 2976.81   63.21   8
   0  19  -7 3092.30   67.26   8
   0 -19  -7 2917.28   74.38   9
   0 -19   7 2847.12   70.82   7
   0 -19  -7 2929.80   72.61   6
   0  19  -8  109.26   14.43   2
   0  19   8  104.29    6.06   3
   0 -19   8  118.52   12.04   3
   0 -19  -8   99.69   13.25   4
   0 -19  -8  106.06   12.87   2
   0 -19  -8  115.65    8.02   1
   0  19  -8  120.10    7.69   1
   0 -19   8  120.89   13.84   2
   0 -19  -8  119.58    8.30  13
   0  19  -8  103.61    7.85  13
   0  19   8  110.39    7.64  12
   0 -19   8  113.42    7.87  12
   0 -19  -8  101.27   12.76   6
   0 -19  -8  132.78   16.10   5
   0 -19   8  121.84    9.54   5
   0 -19   8  125.17    9.95  10
   0  19  -8  123.23   10.54   8
   0 -19  -8   72.24   14.49   9
   0 -19  -8  119.44    8.14   8
   0 -19   8  121.35   12.05   7
   0  19  -9  561.52   25.73   2
   0 -19  -9  551.57   22.70   2
   0 -19  -9  581.60   24.72   4
   0 -19   9  569.06   23.42   3
   0  19   9  557.41   15.28   3
   0 -19   9  606.61   24.77   2
   0 -19  -9  567.36   18.46  13
   0  19  -9  588.40   17.98  13
   0  19   9  597.60   18.07  12
   0 -19   9  588.12   18.07  12
   0 -19  -9  507.74   23.23   6
   0 -19  -9  567.66   27.33   5
   0 -19   9  559.37   18.04   5
   0 -19   9  590.23   20.30  10
   0 -19  -9  584.22   18.03   8
   0 -19  -9  603.70   26.09   9
   0 -19   9  550.00   21.36   7
   0 -19 -10  610.23   25.06   4
   0 -19 -10  586.99   23.00   2
   0  19 -10  606.05   26.72   2
   0  19  10  563.36   15.83   3
   0 -19  10  560.26   23.82   3
   0 -19  10  591.40   24.72   2
   0  19 -10  579.77   18.63  13
   0 -19 -10  565.74   19.19  13
   0  19  10  557.06   18.54  12
   0 -19  10  579.56   19.00  12
   0 -19 -10  603.87   28.48   5
   0 -19  10  546.32   16.71   5
   0 -19 -10  543.17   23.16   6
   0 -19  10  576.80   20.61  10
   0 -19 -10  576.35   19.07   8
   0 -19 -10  555.11   25.65   9
   0 -19  10  622.40   21.61   7
   0 -19  10  526.73   26.03   6
   0 -19 -11  102.78   12.17   2
   0  19  11  100.46    7.04   3
   0 -19 -11  124.49   14.51   4
   0  19 -11   85.86   14.32   2
   0 -19  11  112.96   13.41   2
   0 -19 -11  106.18   10.15  13
   0  19 -11  106.83    9.13  13
   0  19  11   90.91    8.90  12
   0 -19  11   92.66    9.33  12
   0 -19  11   94.93    6.04   5
   0 -19 -11  117.44   16.74   5
   0 -19 -11  113.33   13.04   6
   0 -19  11   89.94   10.71  10
   0  19  11   98.09   15.23   9
   0 -19 -11  113.89   10.42   8
   0  19 -11  111.38   12.20   8
   0 -19 -11   93.67   14.24   9
   0 -19  11   91.49   14.50   6
   0 -19  11  117.81   10.60   7
   0 -19 -12    2.49   10.94   4
   0 -19 -12   11.70   10.10   2
   0  19  12   -0.59    5.76   3
   0 -19  12    7.92   11.04   2
   0  19 -12   16.23   12.49   2
   0 -19 -12    6.54    8.25  13
   0  19 -12    0.47    7.34  13
   0  19  12    3.22    3.18  11
   0 -19  12   -1.03    7.57  12
   0 -19 -12    7.97    9.84   6
   0 -19 -12   -7.90   13.69   5
   0  19  12    1.97    4.60  10
   0  19  12    4.24   12.90   9
   0  19  12    3.91    2.93  11
   0 -19  12    8.86    9.18  10
   0 -19 -12   -1.63   11.83   9
   0  19 -12   -0.72    9.29   8
   0 -19 -12   14.00    8.80   8
   0 -19  12   -5.87   11.60   6
   0  19  13 1408.24   34.14   3
   0 -19 -13 1452.01   40.43   2
   0  19 -13 1390.82   44.23   2
   0 -19  13 1421.58   42.54   2
   0  19 -13 1373.44   37.10  13
   0 -19 -13 1386.87   38.07  13
   0  19  13 1345.65   37.78  12
   0 -19  13 1463.49   38.63  12
   0  19  13 1362.51   31.84  11
   0 -19 -13 1435.52   47.90   5
   0 -19 -13 1443.01   40.16   6
   0  19  13 1369.77   32.56  10
   0  19  13 1425.96   46.76   9
   0 -19  13 1431.31   39.42  10
   0 -19 -13 1405.57   38.19   8
   0  19 -13 1415.67   42.05   8
   0 -19 -13 1445.71   42.45   9
   0 -19  13 1502.69   45.49   6
   0  19  14   63.54    7.57   3
   0 -19 -14   73.45   11.66   2
   0  19 -14   66.21   14.01   2
   0 -19 -14   65.66   10.42  13
   0  19 -14   62.21    9.61  13
   0  19  14   54.79    6.63  11
   0 -19  14   83.12   10.68  12
   0  19  14   55.36    9.86  12
   0 -19 -14   55.54   10.65   6
   0 -19 -14   91.86   16.64   5
   0 -19  14   69.71   10.97  10
   0  19  14   57.02   15.00   9
   0  19  14   65.10    6.79  10
   0 -19 -14   88.48   13.63   9
   0  19 -14   62.96   12.16   8
   0 -19  14   63.10   13.85   6
   0 -19 -14   57.71   10.93   8
   0  19 -14   48.39   10.63   7
   0  19  15   -0.39    6.29   3
   0 -19 -15   -3.26   10.02   2
   0  19 -15  -10.43   13.01   2
   0  19 -15   -9.30    8.66  13
   0 -19 -15   13.87    9.55  13
   0 -19  15    3.32    8.99  12
   0  19  15   -0.65    5.89  11
   0  19  15    1.30    8.45  12
   0 -19 -15   -1.22   13.68   5
   0 -19 -15   12.46    9.37   6
   0  19  15   -1.29    6.04  10
   0  19  15   -1.11   13.90   9
   0 -19  15    2.07    9.39  10
   0 -19 -15   55.96   12.77   9
   0  19 -15   -8.80   11.61   8
   0  19 -15   -4.96    9.65   7
   0 -19 -15    3.83    9.51   8
   0 -19  15   -7.89   12.63   6
   0  19  16   -3.78    7.63   3
   0  19 -16   -4.81   13.26   2
   0 -19 -16    0.67    9.57  13
   0  19 -16   -4.33    9.30  13
   0 -19  16   -6.39   10.02  12
   0  19  16    6.97    9.41  12
   0  19  16    0.75    6.38  11
   0 -19 -16   20.40    9.49   6
   0 -19 -16    2.50   14.66   5
   0 -19  16   -2.87   10.09  10
   0  19  16   -1.41    6.42  10
   0  19  16  -10.17   14.24   9
   0  19 -16    1.86   11.54   8
   0 -19  16  -12.82   12.60   6
   0 -19 -16    5.44   10.47   8
   0  19 -16   -2.82    9.89   7
   0  19  17    8.06    7.64   3
   0 -19 -17   15.66   13.31   4
   0  19 -17   21.47   13.82   2
   0 -19 -17   17.70   11.31  13
   0  19 -17    9.87    9.97  13
   0 -19  17    3.02   10.25  12
   0  19  17   13.36   10.59  12
   0 -19 -17    3.84   14.61   5
   0  19  17   11.89    7.20  10
   0 -19  17    5.23   11.24  10
   0  19  17   -1.15   14.55   9
   0  19 -17   25.45   12.39   8
   0  19 -17    7.71   10.15   7
   0 -19 -17   19.40   11.54   8
   0 -19  17    3.93   12.05   6
   0 -19 -18  138.32   16.80   4
   0  19  18  106.14   10.26   3
   0  19 -18  145.06   17.50   2
   0 -19 -18  139.73   14.94  13
   0  19 -18  137.69   13.48  13
   0  19  18  139.98   13.81  12
   0 -19  18  131.70   14.01  12
   0 -19 -18  135.71   19.58   5
   0 -19  18  116.74   13.99  10
   0  19  18  123.36   10.11  10
   0  19  18  129.28   18.04   9
   0  19 -18  111.89   16.21   8
   0 -19  18  126.25   15.87   6
   0 -19 -18  133.76   14.87   8
   0  19 -18  120.98   13.03   7
   0  19  19   13.39    8.37   3
   0 -19 -19    6.70   13.24   4
   0 -19 -19   19.64   12.11  13
   0  19 -19    5.79   10.69  13
   0  19  19   10.79   10.75  12
   0 -19  19   10.08   11.08  12
   0  19  19    9.71    8.63  11
   0  19 -19    5.00   14.25   2
   0  19  19    7.05    7.67  10
   0 -19  19    9.59   11.98  10
   0  19  19    5.90   15.06   9
   0  19 -19   -1.07   13.08   8
   0  19 -19    9.05    9.93   7
   0 -19 -19   17.60   12.52   8
   0 -19  19   29.17   13.61   6
   0  19  20  191.85   12.81   3
   0 -19 -20  178.67   18.46   4
   0 -19 -20  164.75   16.56  13
   0  19 -20  164.68   15.09  13
   0  19  20  183.85   16.67  12
   0  19  20  159.92   12.82  11
   0 -19  20  170.91   16.64  12
   0  19 -20  143.21   18.14   2
   0  19  20  181.15   12.00  10
   0 -19  20  159.30   16.22  10
   0  19  20  173.33   20.16   9
   0  19 -20  202.71   19.92   8
   0  19 -20  153.64   14.31   7
   0 -19  20  176.02   16.98   6
   0 -19 -20  213.91   17.75   8
   0  19  21   -5.37    9.16   3
   0  19  21    4.56   12.12  12
   0 -19  21    2.76   12.34  12
   0  19  21    5.30    9.31  11
   0  19 -21   18.81   11.90  13
   0  19  21   -0.49    8.58  10
   0 -19  21  -13.47   13.16  10
   0  19 -21   -1.16   14.29   8
   0  19  21   -4.85   15.70   9
   0 -19 -21   -2.63   13.43   8
   0 -19  21    1.90   12.80   6
   0  19  22   -1.12    9.59   3
   0  19  22   -3.12   10.04  11
   0 -19  22    1.91   12.59  12
   0  19  22   -7.60   12.74  12
   0 -19 -22   -3.53   13.37  13
   0  19 -22    7.34   12.08  13
   0  19  22    8.27    9.12  10
   0 -19  22  -11.20   13.24  10
   0  19 -22   14.36   15.81   8
   0 -19 -22    7.26   13.93   8
   0 -19  22    6.57   12.69   6
   0  19 -22   -7.48   11.02   7
   0  19  23  123.68   12.26   3
   0  19  23   93.55   15.65  12
   0  19  23  102.50   13.30  11
   0 -19  23  105.29   15.95  12
   0  19 -23  102.24   14.89  13
   0 -19 -23  128.10   16.70  13
   0  19  23  115.79   11.55  10
   0  19 -23  104.85   18.59   8
   0  19 -23  111.67   12.92   7
   0 -19 -23  128.55   17.22   8
   0 -19  23  151.33   16.99   6
   0  19  24    4.16   10.18   3
   0  19  24   22.40   13.49  12
   0  19  24   18.57   11.09  11
   0 -19  24    9.21   13.35  12
   0  19 -24   11.25   12.79  13
   0 -19 -24   26.40   14.44  13
   0  19  24   15.77   10.16  10
   0  19 -24   36.78   17.22   8
   0  19 -24    7.96   10.69   7
   0 -19  24    9.94   12.82   6
   0 -19 -24   33.86   15.17   8
   0  19 -25   91.89   15.89  13
   0 -19 -25   80.99   16.18  13
   0  19  25   72.34   13.06  11
   0 -19  25   54.84   15.00  12
   0  19  25   75.51   16.00  12
   0  19  25   86.88   11.85  10
   0  19  25   77.65   11.46   3
   0 -19  25   73.10   14.51   6
   0 -19  26    1.71   11.98   6
   0  19  26   -1.20    9.96  10
   0 -19  27   81.07   14.36   6
   0 -20   0   83.05   14.19   9
   0 -20   0  108.47   12.63   4
   0 -20   0   96.49   12.77   5
   0 -20   0  125.31   15.10   7
   0 -20   0   85.80   13.04   6
   0 -20   0  123.30    8.37   3
   0 -20  -1   60.65   12.77   6
   0 -20   1   93.14   13.51   7
   0 -20  -1  109.87   14.91   7
   0 -20   1   74.37   13.56   6
   0 -20   1  107.98   12.70   4
   0 -20   1   82.51   12.08   5
   0 -20  -1   87.64   12.03   4
   0 -20  -1  118.40   13.23   5
   0 -20   1   95.04   15.78   9
   0 -20  -1   98.92   14.71   9
   0 -20   1  104.42   12.70   2
   0 -20  -1   90.04   12.93   2
   0 -20  -1  102.04    7.39   3
   0 -20   1  104.50    8.68   3
   0 -20   2  158.99   14.99   7
   0 -20  -2  144.54   16.25   7
   0 -20  -2  175.60   15.67   6
   0 -20   2  148.24   15.91   6
   0 -20   2  137.20    6.24  11
   0 -20   2  138.41    6.44  11
   0 -20  -2  167.35   14.94   5
   0 -20  -2  162.27   14.53   4
   0 -20   2  173.26   13.99   5
   0 -20  -2  190.20   17.55   9
   0 -20   2  158.43   17.06   9
   0 -20   2  142.98    6.15  10
   0 -20  -2  132.44    7.31   3
   0 -20   2  145.16   10.36   3
   0 -20   2  177.29   14.99   2
   0 -20  -2  123.25   13.57   2
   0 -20  -3  175.90   14.97   2
   0 -20   3  183.62   15.06   2
   0 -20   3  167.10   15.29   7
   0 -20  -3  181.82   15.70   6
   0 -20   3  185.14   16.58   6
   0 -20  -3  170.06   16.97   7
   0 -20   3  160.88    8.22  11
   0 -20  -3  191.90   16.00   5
   0 -20  -3  176.17   15.04   4
   0 -20   3  190.37   13.83   5
   0 -20   3  175.25    7.69  11
   0 -20   3  151.98   16.96   9
   0 -20   3  163.91    7.59  10
   0 -20  -3  186.70   17.10   9
   0  20  -3  167.21    6.56   8
   0 -20   3  189.64   11.43   3
   0 -20   4  262.23   18.67   6
   0 -20  -4  285.32   17.71   6
   0 -20   4  236.24   16.26   7
   0 -20  -4  207.72   18.25   7
   0 -20   4  238.72   14.65   5
   0 -20  -4  215.42   16.08   4
   0 -20  -4  202.35   17.13   5
   0 -20  -4  231.62   16.11   2
   0 -20   4  221.77   16.57   2
   0 -20   4  198.46    9.32  10
   0  20  -4  202.59    8.64   8
   0 -20  -4  211.41   17.81   9
   0 -20   4  189.09   12.38   3
   0 -20   5  730.15   23.65   3
   0  20  -5  644.91   15.88  13
   0  20  -5  624.32   15.58  13
   0 -20   5  723.84   23.86   5
   0 -20  -5  727.33   29.13   5
   0 -20  -5  696.95   26.49   4
   0 -20  -5  713.92   25.85   2
   0 -20   5  666.75   26.23   2
   0 -20   5  675.54   19.30  10
   0 -20  -5  677.94   28.05   9
   0  20  -5  681.45   19.09   8
   0 -20   5  704.44   26.55   7
   0 -20  -5  677.81   29.93   7
   0 -20   5  642.31   28.18   6
   0 -20  -5  640.56   26.33   6
   0 -20   6  549.07   20.95   3
   0  20  -6  542.23   14.30  13
   0 -20  -6  577.19   24.14   4
   0 -20  -6  543.37   25.70   5
   0 -20   6  557.58   20.29   5
   0 -20  -6  559.42   22.98   2
   0 -20   6  537.34   23.49   2
   0 -20   6  541.57   17.21  10
   0 -20  -6  581.87   25.67   9
   0  20  -6  549.18   17.40   8
   0 -20  -6  584.66   24.11   6
   0 -20   6  644.79   27.36   6
   0 -20   6  598.49   23.53   7
   0 -20   7  264.24   15.28   3
   0  20  -7  249.64   18.58   2
   0 -20   7  294.50   17.98   2
   0 -20  -7  275.74   17.08   2
   0 -20  -7  237.32    8.51   1
   0  20  -7  233.91    8.32   1
   0  20  -7  231.84    8.73   1
   0 -20  -7  252.14    8.94   1
   0  20  -7  252.79    9.85  13
   0 -20   7  259.48   13.50   5
   0 -20  -7  284.40   17.85   4
   0 -20  -7  268.71   19.96   5
   0 -20   7  262.56   12.29  10
   0 -20  -7  309.73   19.11   9
   0  20  -7  247.26   12.37   8
   0 -20  -7  257.73    9.24   8
   0 -20  -7  254.29   17.12   6
   0 -20   7  263.90   16.15   7
   0 -20   7  298.17   19.96   6
   0 -20   8   10.87    9.32   3
   0  20  -8   10.49   12.35   2
   0 -20  -8    9.57   11.16   4
   0 -20  -8   10.27   10.64   2
   0 -20   8   -0.77   10.42   2
   0  20  -8    6.66    5.24   1
   0 -20  -8    9.32    5.62   1
   0 -20  -8   -0.30    5.96  13
   0  20  -8   10.84    5.80  13
   0  20   8    3.62    4.70  12
   0 -20   8    6.00    4.77  12
   0 -20   8   11.39    7.20   5
   0 -20  -8    3.11   12.64   5
   0 -20  -8   -0.77   10.52   6
   0 -20   8    1.30    7.07  10
   0  20  -8    1.92    7.34   8
   0 -20  -8   -0.27    5.44   8
   0 -20  -8  -12.36   13.59   9
   0 -20   8   -0.67    9.23   7
   0 -20  -9  112.74   14.38   4
   0  20  -9  103.85   14.73   2
   0 -20   9   87.75   12.01   3
   0 -20  -9  121.51   13.22   2
   0 -20   9  124.46   14.16   2
   0 -20  -9   99.47    7.97   1
   0  20  -9   93.73    7.59   1
   0 -20  -9   85.80    8.26  13
   0  20  -9   87.72    7.88  13
   0 -20   9   94.38    7.77  12
   0  20   9   98.95    7.44  12
   0 -20   9  103.53    8.95   5
   0 -20  -9   95.19   12.70   6
   0 -20  -9   77.03   14.92   5
   0 -20   9   96.15    9.86  10
   0 -20  -9  114.09   15.14   9
   0 -20  -9   97.31    8.09   8
   0 -20   9  110.76   11.36   7
   0 -20  10   13.87   10.49   3
   0 -20 -10   10.73   11.17   4
   0  20  10   16.92    4.55   3
   0 -20  10   15.89   11.23   2
   0 -20 -10   18.25   10.49   2
   0  20 -10   -3.62   12.13   2
   0  20 -10    8.65    6.40  13
   0 -20 -10    1.59    7.13  13
   0  20  10    6.27    6.26  12
   0 -20  10   15.33    6.74  12
   0 -20  10    3.10    5.84   5
   0 -20 -10  -11.02   13.40   5
   0 -20 -10   -0.74   10.37   6
   0  20  10   10.62   12.86   9
   0 -20  10   15.88    8.33  10
   0 -20 -10    7.46    6.86   8
   0 -20 -10    7.81   12.47   9
   0 -20  10    6.02   12.18   6
   0 -20  10   13.71    8.64   7
   0  20  11  105.70    6.87   3
   0 -20 -11  123.79   14.72   4
   0 -20  11  120.65   13.81   3
   0  20 -11  124.05   15.30   2
   0 -20 -11  129.57   13.34   2
   0 -20  11   92.77   13.25   2
   0 -20 -11  117.55   10.27  13
   0  20 -11  130.42    9.82  13
   0  20  11  107.30    9.10  12
   0 -20  11  104.40    9.31  12
   0 -20 -11  103.24   13.01   6
   0 -20  11  104.95    6.74   5
   0 -20 -11  108.83   16.31   5
   0 -20  11  122.49   11.15  10
   0  20  11   95.01   15.38   9
   0 -20 -11   94.09   14.71   9
   0  20 -11  106.94   11.95   8
   0 -20 -11  106.33    9.99   8
   0 -20  11  106.05   14.83   6
   0 -20  11  116.99   11.03   7
   0 -20 -12  828.06   28.56   2
   0 -20 -12  819.79   30.87   4
   0  20 -12  803.62   31.89   2
   0  20  12  799.83   21.20   3
   0 -20  12  833.44   30.60   2
   0  20 -12  836.93   24.82  13
   0 -20 -12  799.16   25.20  13
   0 -20  12  837.47   25.43  12
   0 -20 -12  810.09   28.54   6
   0 -20 -12  886.70   35.76   5
   0 -20  12  829.64   26.93  10
   0  20  12  781.16   33.54   9
   0 -20 -12  812.52   25.09   8
   0 -20 -12  826.96   30.74   9
   0  20 -12  792.90   28.73   8
   0 -20  12  830.29   33.06   6
   0 -20 -13   38.51   12.90   4
   0  20  13   60.54    6.71   3
   0 -20 -13   44.92   10.92   2
   0 -20  13   59.07   12.83   2
   0  20 -13   85.14   15.40   2
   0  20 -13   51.89    8.93  13
   0 -20 -13   57.81    9.93  13
   0 -20  13   49.83    8.67  12
   0  20  13   55.97    9.00  12
   0  20  13   37.92    3.19  11
   0  20  13   38.93    3.12  11
   0 -20 -13   55.34   10.89   6
   0 -20 -13   53.99   15.77   5
   0 -20  13   56.26   10.34  10
   0  20  13   56.94   14.42   9
   0 -20 -13   59.02   10.04   8
   0  20 -13   49.71   11.04   8
   0 -20 -13   58.59   13.41   9
   0 -20  13   72.29   14.00   6
   0 -20 -14   68.33   11.78   2
   0  20  14   73.59    7.33   3
   0  20 -14   51.98   14.43   2
   0 -20  14   74.46   13.27   2
   0  20 -14   52.58    9.34  13
   0 -20 -14   83.40   11.28  13
   0 -20  14   72.37   10.22  12
   0  20  14   55.99    5.50  11
   0  20  14   74.62    9.92  12
   0 -20 -14   50.74   10.75   6
   0 -20 -14   71.25   15.85   5
   0  20  14   67.78    6.48  10
   0  20  14   58.53    5.01  11
   0 -20  14   92.50   11.88  10
   0  20  14   62.35   15.57   9
   0  20 -14   70.42   12.15   8
   0 -20 -14   70.18   11.15   8
   0 -20 -14   70.34   13.64   9
   0 -20  14   40.83   13.49   6
   0  20  15   59.76    7.64   3
   0 -20 -15   46.76   11.23   2
   0  20 -15   56.81   13.93   2
   0 -20 -15   77.89   11.38  13
   0  20 -15   69.22   10.56  13
   0  20  15   66.35   10.24  12
   0 -20  15   87.45   10.95  12
   0  20  15   72.07    6.91  11
   0 -20 -15   70.46   15.98   5
   0 -20 -15   64.47   10.99   6
   0  20  15   70.48    6.94  10
   0  20  15   50.62   15.49   9
   0 -20  15   60.04   11.56  10
   0  20 -15   76.54   13.06   8
   0 -20 -15   90.50   13.62   9
   0 -20  15   68.32   14.33   6
   0 -20 -15   71.20   11.37   8
   0  20  16   92.42    8.84   3
   0 -20 -16   75.44   12.38   2
   0  20 -16   59.45   15.03   2
   0 -20 -16   84.01   12.34  13
   0  20 -16   83.69   11.30  13
   0 -20  16  100.54   12.62  12
   0  20  16   92.07   11.72  12
   0  20  16   86.37    7.91  11
   0 -20 -16   79.70   16.78   5
   0 -20 -16  118.71   12.32   6
   0  20  16   87.84    8.02  10
   0 -20  16  103.16   12.58  10
   0  20  16   78.19   16.33   9
   0  20 -16   71.77   13.93   8
   0 -20 -16  133.76   14.98   9
   0 -20  16   84.56   14.58   6
   0 -20 -16   88.94   12.58   8
   0  20  17  239.40   12.38   3
   0 -20 -17  237.29   15.90   2
   0 -20 -17  227.14   19.27   4
   0  20 -17  195.47   18.85   2
   0 -20 -17  227.34   16.32  13
   0  20 -17  243.32   15.19  13
   0  20  17  235.83   11.66  11
   0 -20  17  248.31   16.40  12
   0  20  17  245.24   16.13  12
   0 -20 -17  225.84   22.61   5
   0 -20 -17  260.10   15.00   6
   0  20  17  208.60   20.69   9
   0 -20  17  230.18   16.70  10
   0  20  17  221.79   11.39  10
   0  20 -17  243.04   19.35   8
   0 -20  17  217.13   18.61   6
   0  20 -17  191.93   15.20   7
   0 -20 -17  230.98   16.37   8
   0 -20 -18    1.33   11.06   2
   0  20  18   -0.90    7.96   3
   0 -20 -18    4.80   13.88   4
   0  20 -18    7.11   14.86   2
   0  20 -18   -1.36   11.14  13
   0 -20 -18    5.13   11.53  13
   0  20  18   -3.84   10.53  12
   0 -20  18   -2.35   10.92  12
   0 -20 -18    1.34   15.73   5
   0 -20  18  -10.70   11.70  10
   0  20  18   -0.39    7.26  10
   0  20  18   10.79   15.42   9
   0  20 -18    2.03   13.26   8
   0 -20  18    4.04   12.54   6
   0  20 -18   12.12   10.24   7
   0 -20 -18   -1.48   11.64   8
   0 -20 -19   96.78   16.40   4
   0  20  19   97.59   10.40   3
   0  20 -19   92.27   17.15   2
   0  20 -19   99.32   13.28  13
   0 -20 -19  108.67   14.89  13
   0  20  19   94.85   13.55  12
   0 -20  19   92.11   13.86  12
   0 -20 -19  108.92   19.40   5
   0  20  19  103.25   18.82   9
   0  20  19  103.32    9.95  10
   0 -20  19   78.98   13.33  10
   0  20 -19   89.20   16.60   8
   0 -20 -19  110.95   14.50   8
   0 -20  19   90.14   15.53   6
   0  20 -19   84.08   12.59   7
   0  20  20    7.52    8.78   3
   0  20  20   18.73   11.00  12
   0 -20  20   -0.86   12.56  12
   0  20  20   16.66    8.93  11
   0  20 -20   13.38   11.62  13
   0 -20 -20   -2.42   12.45  13
   0 -20  20    9.74   12.53  10
   0  20  20   -7.37   16.40   9
   0  20  20   10.75    8.30  10
   0  20 -20    7.72   14.55   8
   0 -20  20    8.92   13.79   6
   0 -20 -20   13.93   12.89   8
   0  20  21   48.10   10.19   3
   0  20  21   39.21   12.56  12
   0 -20  21   48.67   13.98  12
   0  20  21   60.72   10.58  11
   0 -20 -21   86.37   15.20  13
   0  20 -21   70.93   13.10  13
   0  20  21   52.03    9.77  10
   0 -20  21   60.85   13.97  10
   0  20 -21   51.52   15.96   8
   0 -20  21   36.30   14.11   6
   0 -20 -21   73.66   15.33   8
   0  20 -21   44.92   11.58   7
   0  20  22  -10.88    9.58   3
   0  20  22    0.58    9.82  11
   0 -20  22   -1.88   13.44  12
   0  20  22    1.86   12.78  12
   0  20 -22   16.83   12.43  13
   0 -20 -22    5.21   13.53  13
   0  20  22   -6.46    8.97  10
   0 -20  22  -10.21   12.38  10
   0  20 -22   -3.55   15.33   8
   0  20 -22   -4.78   10.94   7
   0 -20  22   -1.93   12.78   6
   0  20  23  145.04   12.73   3
   0  20  23  163.86   13.94  11
   0 -20  23  141.17   17.23  12
   0  20  23  143.44   17.02  12
   0 -20 -23  189.10   18.65  13
   0  20 -23  145.17   16.24  13
   0  20  23  133.18   12.20  10
   0  20 -23  157.41   19.87   8
   0 -20  23  148.15   17.14   6
   0  20 -23  133.19   13.68   7
   0  20  24   10.41    9.69   3
   0  20 -24   17.03   12.55  13
   0  20  24    8.68    9.55  10
   0  20 -24    5.02   15.29   8
   0  20  24    9.94   13.02  12
   0  20  24   16.08   10.35  11
   0  20 -24  -11.89   11.50   7
   0  20 -24   25.02   14.25   8
   0 -20  24   -1.86   12.99   6
   0  20  25   28.68   14.54  12
   0  20 -25   23.68   13.20  13
   0 -20  25   35.35   13.27   6
   0 -20  26   15.87   12.60   6
   0 -21   0   10.23   11.99   6
   0 -21   0   22.19   12.35   7
   0 -21   0   21.17   13.55   9
   0 -21   0    7.15   11.04   5
   0 -21   0   18.40   11.40   4
   0 -21   0   15.74   11.22   2
   0 -21   0    7.37    5.98   3
   0 -21   1   38.72   12.25   6
   0 -21   1   52.15   12.90   7
   0 -21  -1   33.76   13.08   7
   0 -21  -1   47.66   13.09   6
   0 -21   1   34.11   11.17   5
   0 -21  -1   46.19   11.92   4
   0 -21  -1   27.41   11.21   5
   0 -21   1   48.05   11.56   4
   0 -21  -1   30.71   12.65   9
   0 -21   1   29.56   13.07   9
   0 -21  -1   23.80   11.32   2
   0 -21   1   51.23   12.19   2
   0 -21  -1   32.27    6.09   3
   0 -21   1   42.13    7.31   3
   0 -21  -2 1688.37   49.12   6
   0 -21   2 1767.60   50.83   6
   0 -21   2 1812.78   50.23   7
   0 -21  -2 1816.41   52.19   7
   0 -21   2 1581.64   35.17  11
   0 -21   2 1636.21   35.52  11
   0 -21  -2 1800.93   47.69   4
   0 -21  -2 1867.13   49.79   5
   0 -21   2 1824.16   47.19   5
   0 -21   2 1728.39   51.89   9
   0 -21   2 1580.15   35.30  10
   0 -21  -2 1777.82   51.24   9
   0 -21   2 1712.06   41.31   3
   0 -21  -2 1769.04   37.43   3
   0 -21  -2 1682.51   47.01   2
   0 -21   2 1749.38   47.54   2
   0 -21   3  975.36   32.89   2
   0 -21  -3  934.18   32.09   2
   0 -21  -3 1033.71   37.50   7
   0 -21   3 1015.15   36.10   6
   0 -21   3  978.09   34.33   7
   0 -21  -3  994.69   34.55   6
   0 -21   3  948.45   23.23  11
   0 -21   3  981.12   23.83  11
   0 -21   3  988.31   31.64   5
   0 -21  -3 1010.99   35.17   5
   0 -21  -3 1028.78   33.41   4
   0 -21   3  942.49   36.56   9
   0 -21   3  956.06   23.03  10
   0 -21  -3 1013.09   36.26   9
   0 -21   3 1008.67   28.16   3
   0 -21   4  794.88   29.64   7
   0 -21  -4  771.72   29.97   6
   0 -21  -4  788.56   32.75   7
   0 -21   4  787.93   31.74   6
   0 -21  -4  772.03   28.88   4
   0 -21  -4  858.42   32.09   5
   0 -21   4  801.31   27.16   5
   0 -21  -4  734.60   27.93   2
   0 -21   4  790.02   29.20   2
   0 -21   4  764.74   20.30  10
   0 -21   4  788.39   20.28  11
   0 -21   4  833.70   33.09   9
   0 -21  -4  762.48   31.01   9
   0  21  -4  787.78   19.16   8
   0 -21   4  798.80   25.00   3
   0 -21   5   52.88   11.84   7
   0 -21  -5   39.31   13.90   7
   0 -21   5   19.91   12.46   6
   0 -21  -5   21.34   11.25   6
   0 -21  -5   33.91   11.91   4
   0 -21  -5   36.86   13.46   5
   0 -21   5   35.07    9.87   5
   0 -21   5   12.38   11.37   2
   0 -21  -5   35.49   11.68   2
   0 -21   5   37.11    6.48  10
   0  21  -5   25.74    5.94   8
   0 -21  -5   35.81   13.17   9
   0 -21   5   34.94    8.43   3
   0 -21   6 2543.19   60.74   3
   0  21  -6 2305.39   51.69  13
   0 -21  -6 2624.06   68.25   5
   0 -21   6 2620.11   60.31   5
   0 -21  -6 2611.32   64.76   4
   0 -21  -6 2523.93   62.79   2
   0 -21   6 2534.61   64.10   2
   0 -21   6 2511.22   55.68  10
   0  21  -6 2518.27   55.60   8
   0 -21  -6 2570.62   66.64   9
   0 -21   6 2540.69   67.60   6
   0 -21   6 2550.30   63.92   7
   0 -21  -6 2486.30   64.42   6
   0 -21  -6 2454.97   69.18   7
   0 -21  -7    3.25   11.49   4
   0 -21   7    9.66    8.78   3
   0  21  -7    7.15   12.78   2
   0 -21  -7    3.57   10.66   2
   0 -21   7   -1.58   11.19   2
   0  21  -7    5.11    4.93  13
   0 -21   7   -4.65    8.31   5
   0 -21  -7    9.87   10.33   6
   0 -21  -7    2.08   12.37   5
   0 -21   7    3.42    6.91  10
   0  21  -7    3.93    6.97   8
   0 -21  -7   -4.62   11.71   9
   0 -21  -7    5.35    3.73   8
   0 -21   7    7.10   11.95   6
   0 -21   7   -2.93    9.92   7
   0 -21   8   46.89   10.74   3
   0  21  -8   48.21   13.88   2
   0 -21  -8   48.78   13.13   4
   0  21  -8   42.07    5.42   1
   0  21  -8   40.66    5.74   1
   0 -21   8   32.73   12.44   2
   0 -21  -8   45.54   11.44   2
   0 -21  -8   33.43    5.57   1
   0 -21  -8   34.49    5.58   1
   0  21  -8   44.07    6.30  13
   0 -21   8   47.00    5.20  12
   0  21   8   44.21    5.00  12
   0 -21   8   27.50    7.91   5
   0 -21  -8   32.22   11.83   6
   0 -21  -8   30.01   13.52   5
   0 -21   8   48.64    8.06  10
   0  21  -8   43.44    8.11   8
   0 -21  -8   37.01    5.64   8
   0 -21  -8   26.62   13.52   9
   0 -21   8   52.99   10.60   7
   0 -21   9   -1.46    9.93   3
   0 -21  -9    0.84   11.36   4
   0  21  -9   -7.38   12.35   2
   0 -21  -9    1.99    5.95   1
   0 -21  -9   -7.07   10.63   2
   0  21  -9   -1.93    5.85   1
   0 -21   9   -7.29   11.36   2
   0 -21  -9    0.32    6.39  13
   0  21  -9    0.94    5.85  13
   0 -21   9   -3.37    5.79  12
   0  21   9    2.44    5.51  12
   0 -21  -9    0.79   11.04   6
   0 -21   9   -2.05    7.28   5
   0 -21  -9  -12.17   14.10   5
   0 -21   9    4.17    7.69  10
   0 -21  -9   -0.29    5.84   8
   0 -21  -9   -6.39   13.32   9
   0  21  -9    3.12    7.80   8
   0 -21   9   -1.32    9.18   7
   0  21 -10    1.87   12.97   2
   0 -21 -10    3.42   11.29   4
   0 -21  10   -0.78   10.35   3
   0 -21 -10   -0.70   10.74   2
   0  21 -10    8.65    6.47   1
   0 -21  10    0.82   11.59   2
   0 -21 -10   11.69    6.68   1
   0 -21 -10    5.25    6.88  13
   0  21 -10   -6.79    6.48  13
   0 -21  10   -4.55    6.29  12
   0  21  10   -1.01    5.74  12
   0 -21 -10  -11.40   13.54   5
   0 -21  10   -4.05    6.29   5
   0 -21 -10    2.32   10.47   6
   0 -21  10    2.02    7.91  10
   0 -21 -10    4.47    6.46   8
   0 -21 -10  -13.52   13.65   9
   0 -21  10   25.98   13.15   6
   0 -21  10    1.87    8.65   7
   0  21  11   32.84    4.90   3
   0 -21 -11   46.10   12.49   4
   0  21 -11   38.94   13.83   2
   0 -21  11   35.37   11.14   3
   0 -21 -11   34.94   11.37   2
   0 -21  11   15.83   11.53   2
   0 -21 -11   29.34    7.69   1
   0 -21 -11   32.25    8.33  13
   0  21 -11   27.71    7.50  13
   0 -21  11   32.17    7.51  12
   0  21  11   37.12    7.44  12
   0 -21 -11   16.42   14.35   5
   0 -21 -11   12.85   10.88   6
   0 -21  11   28.29    5.84   5
   0 -21  11   25.97    8.99  10
   0  21 -11   26.16    9.30   8
   0 -21 -11   15.07   12.91   9
   0 -21 -11   41.34    7.94   8
   0 -21  11   10.44   12.48   6
   0 -21  11   30.59    8.92   7
   0 -21 -12    7.10   11.77   4
   0 -21  12   -5.20   11.58   3
   0  21  12    7.05    4.68   3
   0 -21  12   12.68   11.90   2
   0  21 -12   21.21   13.72   2
   0 -21 -12    5.56   10.63   2
   0  21 -12   -3.11    7.29  13
   0 -21 -12    2.83    8.14  13
   0 -21  12    0.94    7.10  12
   0 -21  12    2.75    2.85   5
   0 -21 -12    5.12   10.40   6
   0 -21 -12   -4.82   14.73   5
   0 -21  12   13.84    9.08  10
   0  21  12    4.53   13.42   9
   0  21 -12  -10.42   10.17   8
   0 -21 -12   -6.26    8.25   8
   0 -21 -12    4.38   12.53   9
   0 -21  12    7.34   12.98   6
   0 -21  12    7.21    7.91   7
   0  21  13   66.07    6.40   3
   0 -21 -13   74.01   13.53   4
   0 -21  13   63.58   13.38   3
   0 -21  13   64.25   13.50   2
   0  21 -13   74.36   14.70   2
   0 -21 -13   71.13   12.48   2
   0  21 -13   87.29    9.78  13
   0 -21 -13   63.54   10.25  13
   0 -21  13   77.99    9.91  12
   0 -21 -13   89.15   12.43   6
   0 -21 -13   70.32   16.32   5
   0  21  13   34.48   14.47   9
   0 -21  13   56.78   10.63  10
   0 -21 -13   92.75   14.65   9
   0 -21 -13   62.29   10.08   8
   0  21 -13   78.66   12.54   8
   0 -21  13   51.50   13.59   6
   0  21  14   51.65    6.60   3
   0 -21 -14   29.59   11.57   2
   0 -21  14   53.09   13.85   2
   0  21 -14   35.58   14.00   2
   0 -21 -14   53.07   10.27  13
   0  21 -14   53.93    9.51  13
   0  21  14   48.55    9.54  12
   0 -21  14   58.12   10.01  12
   0 -21 -14   27.31   10.50   6
   0 -21 -14   46.74   15.52   5
   0 -21  14   55.90   10.83  10
   0  21  14   58.43   15.30   9
   0  21 -14   67.38   12.73   8
   0 -21 -14   82.91   14.39   9
   0 -21 -14   46.02   10.33   8
   0 -21  14   36.84   13.73   6
   0 -21 -15    3.42   10.33   2
   0  21  15   11.67    6.41   3
   0  21 -15   -1.00   13.27   2
   0 -21 -15    4.84   10.11  13
   0  21 -15    5.59    8.98  13
   0  21  15    1.22    8.71  12
   0 -21  15    8.12    8.82  12
   0  21  15   -1.16    4.29  11
   0 -21 -15   -2.58   14.63   5
   0 -21 -15    5.91    9.83   6
   0  21  15   -2.28    3.98  11
   0  21  15    1.21    5.63  10
   0 -21  15   13.44   10.41  10
   0  21  15   -2.37   14.48   9
   0 -21 -15   35.47   13.26   9
   0  21 -15    9.40   11.49   8
   0 -21 -15   -3.58    9.82   8
   0 -21  15  -11.57   13.21   6
   0 -21 -16  208.59   15.91   2
   0  21  16  232.35   11.33   3
   0  21 -16  214.93   19.74   2
   0  21 -16  226.83   14.69  13
   0 -21 -16  228.90   15.52  13
   0  21  16  229.74    9.63  11
   0 -21  16  265.71   16.03  12
   0  21  16  263.85   15.38  12
   0 -21 -16  234.47   15.38   6
   0 -21 -16  197.88   21.30   5
   0 -21  16  226.13   16.17  10
   0  21  16  213.48    8.67  11
   0  21  16  229.74   10.35  10
   0  21  16  192.38   20.30   9
   0 -21 -16  275.39   18.60   9
   0  21 -16  226.16   18.11   8
   0 -21 -16  229.97   15.83   8
   0 -21  16  252.10   20.20   6
   0  21  17  368.61   14.38   3
   0  21 -17  339.74   22.76   2
   0 -21 -17  325.01   18.49   2
   0  21 -17  355.01   17.74  13
   0 -21 -17  357.05   18.92  13
   0  21  17  332.17   12.74  11
   0  21  17  346.34   18.32  12
   0 -21  17  354.91   18.80  12
   0 -21 -17  336.27   25.70   5
   0 -21 -17  349.46   17.48   6
   0  21  17  303.03   24.26   9
   0  21  17  367.82   13.44  10
   0 -21  17  351.77   19.17  10
   0  21 -17  358.31   22.01   8
   0 -21 -17  305.54   18.31   8
   0 -21  17  341.59   22.44   6
   0 -21 -18   34.34   14.55   4
   0 -21 -18   39.09   11.99   2
   0  21  18   42.90    8.26   3
   0  21 -18   27.92   10.90  13
   0 -21 -18   46.19   12.72  13
   0 -21  18   39.71   11.61  12
   0  21  18   40.35   11.69  12
   0  21  18   49.94    8.05  11
   0  21 -18   35.33   16.29   2
   0  21  18   45.93    7.97  10
   0 -21  18   40.01   11.92  10
   0  21  18   29.57   15.72   9
   0  21 -18   35.03   14.22   8
   0 -21  18   37.40   13.81   6
   0 -21 -18   45.42   13.26   8
   0  21  19  367.12   15.38   3
   0 -21 -19  356.37   19.30   2
   0 -21  19  409.14   21.22  12
   0  21  19  371.28   20.12  12
   0 -21 -19  368.21   20.41  13
   0  21 -19  338.60   19.04  13
   0  21  19  354.01   14.78  10
   0 -21  19  394.37   20.90  10
   0  21  19  305.46   24.54   9
   0  21 -19  380.37   23.68   8
   0 -21  19  306.89   21.89   6
   0 -21 -19  339.71   20.18   8
   0  21  20  988.46   28.28   3
   0 -21  20  944.56   33.99  12
   0  21  20  963.69   27.64  11
   0  21  20 1005.28   34.17  12
   0 -21 -20 1012.54   33.71  13
   0  21 -20  946.07   32.23  13
   0  21  20  953.70   27.26  10
   0 -21  20  969.35   33.53  10
   0  21 -20  964.20   37.59   8
   0 -21  20  903.14   35.58   6
   0  21  21  -13.96    9.41   3
   0  21  21    5.39    8.69  11
   0  21  21   -2.61   12.94  12
   0  21 -21   -7.60   12.24  13
   0  21  21   -2.68    8.62  10
   0 -21  21    4.91   12.62  10
   0  21 -21   -4.52   14.76   8
   0  21 -21   -1.39   10.03   7
   0 -21  21    1.01   13.90   6
   0  21  22  224.95   14.22   3
   0  21  22  244.82   14.24  11
   0  21  22  256.33   19.43  12
   0  21 -22  227.09   17.40  13
   0  21  22  254.34   13.80  10
   0  21 -22  245.17   22.13   8
   0 -21  22  195.49   18.89   6
   0  21 -22  246.87   16.28   7
   0  21  23   -3.24    9.12   3
   0  21 -23    7.33   12.35  13
   0  21  23   -8.91    9.28  10
   0  21 -23   -7.21   15.84   8
   0  21  23   -0.56    9.54  11
   0  21  23  -22.55   14.13  12
   0  21 -23   -3.68   13.28   8
   0 -21  23  -10.73   13.38   6
   0  21 -23   -8.02   11.25   7
   0  21  24   37.88   14.23  12
   0  21 -24   33.94   14.39   8
   0 -21  24   31.46   13.74   6
   0  21 -24   61.49   14.29  13
   0  21  25   41.94   14.37  12
   0 -22   0  676.36   26.65   4
   0 -22   0  702.34   27.65   5
   0 -22   0  716.15   29.84   7
   0 -22   0  662.77   28.85   6
   0 -22   0  644.44   29.85   9
   0 -22   0  713.74   27.21   2
   0 -22   0  680.89   19.61   3
   0 -22   1  324.35   18.95   5
   0 -22  -1  311.13   19.25   5
   0 -22  -1  323.77   18.76   4
   0 -22   1  321.99   18.51   4
   0 -22   1  326.19   20.90   6
   0 -22  -1  306.22   20.07   6
   0 -22   1  335.78   21.08   7
   0 -22  -1  334.70   21.76   7
   0 -22  -1  327.18   21.67   9
   0 -22   1  354.68   22.55   9
   0 -22  -1  339.29   11.78   3
   0 -22   1  349.92   13.56   3
   0 -22  -1  305.44   18.82   2
   0 -22   1  316.80   18.92   2
   0 -22   2   54.18   12.72   2
   0 -22  -2   30.64   11.51   2
   0 -22  -2   35.60   12.12   6
   0 -22   2   31.80   12.47   6
   0 -22  -2   27.46   12.93   7
   0 -22   2   52.14   12.76   7
   0 -22   2   42.13   11.20   4
   0 -22   2   39.19   11.24   5
   0 -22  -2   42.48   11.71   4
   0 -22  -2   24.34   11.64   5
   0 -22   2   24.71    3.06  10
   0 -22   2   30.01   13.67   9
   0 -22  -2   26.39   12.83   9
   0 -22   2   28.41    7.48   3
   0 -22  -2   34.81    5.06   3
   0 -22   3   41.89   12.02   2
   0 -22  -3   52.56   12.33   2
   0 -22  -3   58.53   14.01   7
   0 -22  -3   48.85   12.91   6
   0 -22   3   45.78   12.13   7
   0 -22   3   78.46   14.54   6
   0 -22   3   46.35    5.02  11
   0 -22   3   56.72    5.54  11
   0 -22   3   58.62   10.99   5
   0 -22  -3   52.46   13.12   5
   0 -22  -3   53.36   12.14   4
   0 -22   3   43.48    4.81  10
   0 -22   3   39.05   14.27   9
   0 -22  -3   48.25   13.96   9
   0 -22   3   45.67    8.47   3
   0 -22  -4  576.49   23.91   2
   0 -22   4  574.37   24.66   2
   0 -22   4  581.77   27.03   6
   0 -22  -4  609.79   26.27   6
   0 -22  -4  595.14   27.91   7
   0 -22   4  574.40   24.72   7
   0 -22   4  576.95   16.48  11
   0 -22  -4  605.20   24.91   4
   0 -22  -4  600.52   26.95   5
   0 -22   4  610.15   22.97   5
   0 -22   4  565.17   15.51  11
   0 -22   4  590.33   28.60   9
   0 -22   4  576.05   15.52  10
   0  22  -4  501.00   13.06   8
   0 -22  -4  588.68   27.05   9
   0 -22   4  644.29   20.64   3
   0 -22   5   29.83   13.65   6
   0 -22   5    6.66   10.44   7
   0 -22  -5    8.00   10.47   6
   0 -22  -5   -1.13   12.39   7
   0 -22   5   10.16    9.38   5
   0 -22  -5   17.18   11.36   4
   0 -22  -5   11.09   12.73   5
   0 -22  -5   21.75   11.43   2
   0 -22   5    4.81   11.68   2
   0 -22   5   16.71    5.77  10
   0 -22  -5   14.67   12.67   9
   0  22  -5    9.78    5.11   8
   0 -22   5   21.80    8.73   3
   0 -22   6 1051.85   29.64   3
   0 -22   6 1018.05   29.49   5
   0 -22  -6 1088.31   33.99   4
   0 -22  -6 1056.53   36.59   5
   0 -22  -6 1093.70   32.62   2
   0 -22   6 1060.41   33.53   2
   0 -22   6 1069.36   24.79  10
   0 -22  -6 1025.73   35.23   9
   0  22  -6 1055.98   24.27   8
   0 -22  -6  976.09   37.06   7
   0 -22  -6 1042.60   33.71   6
   0 -22   6 1082.87   33.14   7
   0 -22   6 1017.48   36.24   6
   0 -22  -7  105.10   14.22   4
   0 -22   7  143.76   12.69   3
   0  22  -7  121.76    6.64  13
   0 -22   7  144.02   11.82   5
   0 -22  -7  126.00   17.14   5
   0 -22   7  135.65   15.51   2
   0 -22  -7  156.53   14.57   2
   0 -22   7  136.89    9.42  10
   0  22  -7  128.62    9.19   8
   0 -22  -7  126.38   15.44   9
   0 -22  -7  175.56   15.64   6
   0 -22  -7  127.38   16.80   7
   0 -22   7  146.69   16.56   6
   0 -22   7  136.53   13.61   7
   0  22  -8  746.44   29.90   2
   0 -22   8  747.04   25.47   3
   0 -22  -8  793.15   28.74   4
   0 -22   8  724.15   27.68   2
   0 -22  -8  718.56   26.35   2
   0  22  -8  713.69   17.77  13
   0 -22  -8  737.44   31.34   5
   0 -22   8  736.02   22.60   5
   0 -22   8  729.08   21.06  10
   0  22  -8  752.02   21.49   8
   0 -22  -8  772.77   30.38   9
   0 -22  -8  619.39   15.62   8
   0 -22  -8  726.41   28.18   6
   0 -22   8  749.24   26.08   7
   0 -22  -9   96.43   13.56   4
   0 -22   9   75.37   11.83   3
   0  22  -9   92.70   14.93   2
   0 -22  -9   74.56    6.94   1
   0 -22  -9   85.67   12.99   2
   0 -22  -9   65.97    6.65   1
   0  22  -9   76.34    6.47   1
   0  22  -9   73.82    6.75   1
   0 -22   9   99.72   14.35   2
   0  22  -9   85.88    7.63  13
   0  22   9   78.34    6.14  12
   0 -22   9   89.04    6.46  12
   0 -22  -9   96.38   13.67   6
   0 -22  -9   84.69   16.15   5
   0 -22   9   78.65    9.02   5
   0 -22   9   69.93    9.28  10
   0 -22  -9   77.38    6.79   8
   0  22  -9   92.23    9.85   8
   0 -22  -9   64.22   14.71   9
   0 -22   9   92.63   11.73   7
   0 -22 -10   23.81   12.37   4
   0  22 -10   26.18   13.60   2
   0 -22  10   21.91   10.74   3
   0 -22 -10   19.75    6.66   1
   0 -22 -10   39.32   12.01   2
   0  22 -10   19.19    6.41   1
   0 -22  10   22.04   12.10   2
   0  22 -10   21.78    6.92  13
   0 -22 -10   22.62    7.18  13
   0 -22  10   24.44    6.21  12
   0  22  10   27.08    6.06  12
   0 -22 -10   24.20   11.34   6
   0 -22 -10   15.28   13.47   5
   0 -22  10   21.37    7.19   5
   0 -22  10   33.89    8.56  10
   0 -22 -10   21.78    6.42   8
   0 -22 -10   10.26   13.33   9
   0 -22  10   23.33    9.79   7
   0 -22 -11  504.01   24.50   4
   0  22 -11  532.71   26.36   2
   0 -22  11  517.37   23.27   3
   0 -22  11  505.23   24.16   2
   0 -22 -11  449.52   21.66   2
   0  22 -11  460.71   16.02   1
   0 -22 -11  496.60   16.49   1
   0  22 -11  478.66   17.00  13
   0 -22 -11  488.24   17.31  13
   0 -22  11  515.51   17.12  12
   0  22  11  494.66   16.60  12
   0 -22 -11  497.42   22.97   6
   0 -22 -11  528.60   28.23   5
   0 -22  11  485.37   15.12   5
   0 -22  11  485.19   19.30  10
   0 -22 -11  479.99   16.57   8
   0  22 -11  472.24   20.48   8
   0 -22 -11  502.18   25.13   9
   0 -22  11  500.47   26.10   6
   0 -22  11  524.52   20.44   7
   0 -22  12  232.26   17.40   3
   0 -22 -12  239.39   18.58   4
   0 -22 -12  206.44   16.24   2
   0  22  12  220.90    7.55   3
   0  22 -12  239.37   19.71   2
   0 -22 -12  262.97   12.49   1
   0  22 -12  213.49   11.65   1
   0 -22  12  244.39   18.50   2
   0 -22 -12  238.39   12.89  13
   0  22 -12  232.02   12.52  13
   0  22  12  255.60   12.38  12
   0 -22  12  249.69   12.40  12
   0 -22 -12  237.50   16.67   6
   0 -22  12  211.28    7.46   5
   0 -22 -12  237.72   21.46   5
   0 -22  12  245.46   14.72  10
   0 -22 -12  226.12   18.47   9
   0  22 -12  250.20   15.96   8
   0 -22 -12  262.15   12.59   8
   0 -22  12  255.19   14.29   7
   0 -22  12  199.83   19.13   6
   0 -22 -13   16.70   12.64   4
   0  22 -13   28.19   14.31   2
   0  22  13   27.39    5.07   3
   0 -22 -13   11.42   11.05   2
   0 -22  13   17.63   12.53   2
   0  22 -13   37.39    8.53  13
   0 -22 -13   10.42    8.66  13
   0 -22  13   39.14    8.57  12
   0 -22 -13   34.70   11.61   6
   0 -22 -13   20.28   15.11   5
   0  22  13   23.65   14.76   9
   0 -22  13   27.52    9.85  10
   0  22 -13   25.61   11.12   8
   0 -22 -13   61.61   14.70   9
   0 -22 -13   22.38    8.39   8
   0 -22  13   31.40   13.74   6
   0  22  14   64.88    6.20   3
   0 -22  14   54.48   12.93   3
   0 -22 -14   60.91   12.57   2
   0 -22  14   78.64   14.96   2
   0  22 -14   53.05   15.80   2
   0  22 -14   48.34    9.51  13
   0 -22  14   62.57    9.70  12
   0  22  14   58.22    9.51  12
   0 -22 -14   50.61   16.78   5
   0 -22 -14   68.56   12.16   6
   0  22  14   52.76   15.75   9
   0 -22  14   56.17   10.89  10
   0 -22 -14   82.97   14.86   9
   0  22 -14   73.79   13.02   8
   0 -22 -14   79.88   10.64   8
   0 -22  14   75.84   15.53   6
   0 -22  15    1.00   12.67   3
   0  22  15    5.97    5.82   3
   0 -22 -15    4.92   11.19   2
   0  22 -15   14.47   13.83   2
   0 -22  15    4.53   12.74   2
   0  22 -15    2.72    8.84  13
   0 -22 -15   -1.17   10.06  13
   0  22  15   -2.33    8.82  12
   0 -22  15   -0.60    9.36  12
   0 -22 -15  -10.60   16.12   5
   0 -22 -15   17.18   11.12   6
   0 -22  15   -2.65   10.03  10
   0  22  15    8.52   14.61   9
   0  22 -15   -6.67   11.60   8
   0 -22 -15   -6.22   10.17   8
   0 -22 -15   45.24   13.79   9
   0 -22  15    3.24   12.98   6
   0  22  16   30.63    6.85   3
   0 -22 -16   16.75   11.33   2
   0  22 -16   16.69   14.99   2
   0 -22 -16   24.40   10.85  13
   0  22 -16   10.45    9.28  13
   0  22  16   15.19    3.22  11
   0 -22  16   31.13   10.05  12
   0  22  16   32.73    9.94  12
   0  22  16   10.42    3.14  11
   0 -22 -16   51.46   11.61   6
   0 -22 -16   20.27   16.35   5
   0 -22  16   31.09   11.44  10
   0  22  16   14.79   14.96   9
   0 -22 -16   11.00   10.63   8
   0  22 -16   27.46   12.38   8
   0 -22 -16   72.73   14.61   9
   0 -22  16   26.93   14.14   6
   0 -22 -17    7.61   11.18   2
   0  22  17   -5.16    7.03   3
   0 -22 -17   -4.63   11.21  13
   0  22 -17   -2.46    9.92  13
   0 -22  17   -5.55   11.02  12
   0  22  17    6.07    9.99  12
   0  22  17    1.68    5.64  11
   0 -22 -17   24.49   11.08   6
   0  22  17    7.50   16.15   9
   0  22  17   -2.20    6.41  10
   0  22  17   -2.84    5.13  11
   0 -22  17   -5.02   11.12  10
   0  22 -17   -9.35   13.33   8
   0 -22 -17   37.85   13.92   9
   0 -22  17    3.22   13.97   6
   0  22  18   44.54    8.25   3
   0 -22 -18   37.06   12.37   2
   0  22  18   39.85    7.03  11
   0 -22  18   56.08   12.03  12
   0  22  18   35.97   10.94  12
   0 -22 -18   37.22   12.35  13
   0  22 -18   37.76   10.91  13
   0 -22  18   28.23   12.20  10
   0  22  18   40.28    7.46  10
   0  22  18   41.24    6.18  11
   0  22  18   26.51   16.95   9
   0  22 -18   33.44   13.87   8
   0 -22  18   43.71   15.53   6
   0 -22 -19   -8.83   11.86   2
   0  22  19    2.86    7.48   3
   0  22  19   -3.05   10.82  12
   0  22  19   -1.00    7.13  11
   0  22 -19   -5.46   10.95  13
   0  22  19    8.07    6.09  11
   0  22  19    8.51    7.41  10
   0 -22  19   -6.89   12.27  10
   0  22 -19    3.08   14.46   8
   0 -22  19   21.16   14.06   6
   0  22  20   15.68    8.12   3
   0  22  20   11.24   11.83  12
   0  22 -20   32.00   11.72  13
   0  22  20    8.48    7.39  10
   0 -22  20   12.62   12.04  10
   0  22 -20    1.07   14.16   8
   0 -22  20    2.09   13.96   6
   0  22  21   -0.46    8.33   3
   0  22 -21   -2.23   11.14  13
   0 -22  21   10.51   13.03  10
   0  22  21    0.41    8.34  10
   0  22 -21    4.44   15.09   8
   0  22 -21    5.12   12.59   8
   0 -22  21   -4.13   14.09   6
   0  22  21   -1.27    8.16  11
   0  22  21   14.30   12.11  12
   0  22 -22   37.93   12.51  13
   0  22 -22   52.77   16.52   8
   0  22 -22   68.36   14.53   8
   0  22  22   79.78   14.47  12
   0  22 -23   78.06   14.05  13
   0  22 -23   89.73   18.59   8
   0  22  23  106.46   15.57  12
   0  22 -23   80.12   15.48   8
   0  22  24   36.65   14.50  12
   0  22 -24   27.15   13.05  13
   0  22  25   85.17   15.61  12
   0 -23   0    5.16   10.30   5
   0 -23   0   11.17   10.83   4
   0 -23   0   13.37   12.19   7
   0 -23   0   -5.00   11.75   6
   0 -23   0   -1.08   13.32   9
   0 -23   0    4.64    5.90   3
   0 -23   0   19.27   11.56   2
   0 -23   1   12.11   10.91   2
   0 -23  -1   16.73   11.43   2
   0 -23   1   18.94   11.07   4
   0 -23  -1   13.74   10.75   4
   0 -23   1   32.10   10.86   5
   0 -23  -1   23.35   11.64   5
   0 -23  -1   27.59   12.77   6
   0 -23   1   31.44   13.02   6
   0 -23  -1   11.69   12.29   7
   0 -23   1   15.95   12.53   7
   0 -23   1   17.56   13.76   9
   0 -23  -1   21.28   13.11   9
   0 -23   1   24.05    6.86   3
   0 -23  -1   23.64    5.61   3
   0 -23  -2  138.65   14.51   2
   0 -23   2  125.91   14.65   2
   0 -23   2  115.06   15.70   6
   0 -23  -2  113.55   14.95   6
   0 -23  -2  134.20   16.32   7
   0 -23   2  135.81   15.67   7
   0 -23   2  126.22   13.84   5
   0 -23  -2  129.80   14.35   4
   0 -23   2  132.12   13.97   4
   0 -23  -2  116.86   15.09   5
   0 -23   2  132.12   17.24   9
   0 -23  -2  131.40   16.06   9
   0 -23   2  142.62    9.94   3
   0 -23  -2  119.57    6.44   3
   0 -23  -3   -5.51   11.33   2
   0 -23   3   -8.98   11.57   2
   0 -23  -3    2.87   11.10   6
   0 -23   3   13.02   11.25   7
   0 -23  -3    6.72   12.56   7
   0 -23   3   -7.29   12.27   6
   0 -23   3    0.57    3.74  11
   0 -23   3    2.14    3.92  11
   0 -23  -3    0.83   10.73   4
   0 -23   3    0.75    9.77   5
   0 -23  -3   -7.76   12.50   5
   0 -23   3    7.42    3.84  10
   0 -23   3   25.87   13.82   9
   0 -23  -3    2.08   12.78   9
   0 -23   3   -3.25    7.31   3
   0 -23   4   51.71   12.79   2
   0 -23  -4   57.78   12.43   2
   0 -23   4   49.41   14.07   6
   0 -23  -4   43.16   12.43   6
   0 -23   4   71.64   13.00   7
   0 -23  -4   60.71   14.63   7
   0 -23   4   41.32    6.11  11
   0 -23  -4   55.34   13.75   5
   0 -23   4   53.64   11.36   5
   0 -23  -4   71.04   13.44   4
   0 -23   4   42.40    5.40  11
   0 -23   4   64.73   15.16   9
   0 -23   4   51.76    5.60  10
   0 -23  -4   45.18   14.03   9
   0 -23   4   40.97    8.75   3
   0 -23   5   70.38   13.02   2
   0 -23  -5   73.67   13.26   2
   0 -23  -5   53.85   13.71   7
   0  23  -5   63.92    5.11   8
   0 -23   5   70.13   14.99   6
   0 -23  -5   51.69   12.35   6
   0 -23   5   97.43   13.67   7
   0 -23   5   75.96    7.42  11
   0 -23  -5   95.64   13.69   4
   0 -23  -5   77.09   14.70   5
   0 -23   5   73.00   11.04   5
   0 -23   5   75.62    6.82  10
   0 -23   5   69.37    6.31  11
   0 -23   5   83.75   15.74   9
   0  23  -5   67.84    5.28   8
   0 -23  -5   76.91   14.25   9
   0 -23   5   61.64    9.45   3
   0 -23  -6   23.85   13.59   7
   0  23  -6   21.32    5.34   8
   0 -23   6   13.20   10.93   7
   0 -23   6   22.51   12.74   6
   0 -23   6    9.91    8.99   5
   0 -23  -6   32.58   12.33   4
   0 -23  -6   29.90   11.95   6
   0 -23  -6   18.30   12.86   5
   0 -23  -6   35.46   11.81   2
   0 -23   6    2.50   11.32   2
   0 -23   6   19.87    6.29  10
   0  23  -6   16.38    5.70   8
   0 -23  -6   37.03   13.08   9
   0 -23   6   21.27    9.32   3
   0 -23   7  227.08   14.46   3
   0  23  -7  163.57    6.48  13
   0 -23  -7  203.27   19.26   5
   0 -23   7  199.48   12.95   5
   0 -23  -7  204.79   16.98   4
   0 -23   7  213.28   16.97   2
   0 -23  -7  215.98   16.38   2
   0 -23   7  189.90   10.36  10
   0  23  -7  202.15   10.18   8
   0 -23  -7  231.67   18.10   9
   0 -23  -7  203.25   19.20   7
   0 -23  -7  175.07   16.51   6
   0 -23   7  173.85   17.65   6
   0 -23   7  174.06   15.00   7
   0 -23  -8   37.96   12.97   4
   0 -23   8   20.21   10.24   3
   0  23  -8   15.10    5.10  13
   0 -23  -8   23.56   12.07   6
   0 -23  -8   28.62   15.06   5
   0 -23   8   28.53    8.91   5
   0 -23   8   35.79   12.63   2
   0 -23  -8   26.63   11.70   2
   0 -23   8   25.39    7.42  10
   0  23  -8   26.18    7.63   8
   0 -23  -8    7.87   14.27   9
   0 -23  -8   17.38   14.11   7
   0 -23   8   28.58   10.65   7
   0  23  -9  680.98   29.43   2
   0 -23  -9  732.53   28.75   4
   0 -23   9  722.22   26.11   3
   0  23  -9  629.07   15.37   1
   0 -23  -9  624.64   15.66   1
   0 -23  -9  686.18   26.43   2
   0 -23   9  698.38   27.57   2
   0 -23  -9  580.34   15.21   1
   0  23  -9  624.65   14.99   1
   0  23  -9  663.28   18.21  13
   0 -23   9  706.85   21.76   5
   0 -23  -9  739.67   32.48   5
   0 -23  -9  621.52   26.94   6
   0 -23   9  720.33   21.51  10
   0 -23  -9  580.67   15.83   8
   0 -23  -9  681.62   29.81   9
   0  23  -9  690.70   21.59   8
   0 -23   9  684.09   25.35   7
   0 -23  10  297.50   18.16   3
   0 -23 -10  319.67   20.14   4
   0  23 -10  274.78   20.87   2
   0  23 -10  293.30   10.64   1
   0 -23 -10  296.81   11.02   1
   0  23 -10  301.19   11.54   1
   0 -23  10  314.28   19.83   2
   0 -23 -10  317.15   11.61   1
   0 -23 -10  290.63   18.18   2
   0  23 -10  297.73   12.18  13
   0 -23  10  298.79   10.94  12
   0  23  10  291.16   10.70  12
   0 -23 -10  321.52   23.38   5
   0 -23  10  305.92   13.37   5
   0 -23 -10  269.97   18.95   6
   0 -23  10  290.82   14.56  10
   0 -23 -10  262.72   20.44   9
   0 -23 -10  298.39   10.95   8
   0 -23  10  316.29   17.07   7
   0  23 -11  265.98   20.40   2
   0 -23 -11  251.96   18.93   4
   0 -23  11  293.23   18.44   3
   0  23 -11  251.21   11.14   1
   0 -23 -11  248.03   11.46   1
   0 -23  11  273.00   19.39   2
   0  23 -11  256.47   12.09  13
   0 -23 -11  272.86   12.39  13
   0 -23  11  266.69   11.43  12
   0  23  11  272.09   11.43  12
   0 -23 -11  242.36   17.94   6
   0 -23  11  249.18   11.04   5
   0 -23 -11  236.88   21.63   5
   0 -23  11  272.02   14.40  10
   0  23 -11  274.67   15.10   8
   0 -23 -11  271.80   20.02   9
   0 -23 -11  253.09   11.33   8
   0 -23  11  257.69   20.84   6
   0 -23  11  294.44   15.76   7
   0  23 -12   19.47   13.63   2
   0 -23 -12   17.84   13.19   4
   0 -23  12   24.46   12.49   3
   0  23 -12   25.97    7.51   1
   0 -23  12   38.43   13.08   2
   0 -23 -12   19.96   11.47   2
   0 -23 -12   33.58    7.91   1
   0  23 -12   15.49    7.59  13
   0 -23 -12   19.43    7.98  13
   0  23  12   11.79    6.53  12
   0 -23  12   12.67    7.14  12
   0 -23 -12   12.71   14.82   5
   0 -23  12   24.84    4.57   5
   0 -23 -12   19.04   11.90   6
   0 -23  12   21.45    9.43  10
   0  23 -12   18.74    9.78   8
   0 -23 -12   23.31   13.74   9
   0 -23 -12   18.14    7.40   8
   0 -23  12   32.24    9.41   7
   0 -23  12   -5.55   13.67   6
   0  23 -13   20.73   14.45   2
   0 -23 -13   15.24   13.71   4
   0 -23  13   13.72   11.96   3
   0 -23 -13   10.76    8.20   1
   0  23 -13   23.37    8.09   1
   0 -23  13   19.00   13.10   2
   0 -23 -13   13.96   11.90   2
   0  23 -13   13.43    7.83  13
   0 -23 -13   12.16    8.36  13
   0 -23  13   25.63    8.19  12
   0 -23 -13   19.50   14.90   5
   0 -23 -13    6.14   11.26   6
   0 -23  13   22.25    9.67  10
   0  23 -13   18.27   10.43   8
   0 -23 -13   19.40    7.97   8
   0 -23 -13   28.52   14.25   9
   0 -23  13    5.55   13.24   6
   0  23  14    6.64    3.86   3
   0 -23 -14   -0.96   13.53   4
   0 -23  14    4.78   12.22   3
   0  23 -14   -9.42   14.53   2
   0 -23 -14    2.91   11.49   2
   0 -23  14   -5.50   13.41   2
   0 -23 -14    1.32    8.74   1
   0  23 -14   12.97    8.44   1
   0 -23 -14   -6.72    9.36  13
   0  23 -14    9.29    8.29  13
   0  23  14    4.46    8.41  12
   0 -23  14    8.22    8.20  12
   0 -23 -14   11.96   15.48   5
   0 -23 -14    7.43   10.93   6
   0  23  14    7.37   15.05   9
   0 -23  14    6.18    9.74  10
   0 -23 -14    8.17   13.72   9
   0  23 -14    9.90   10.55   8
   0 -23  14    8.89   13.69   6
   0 -23  15    4.99   12.53   3
   0  23  15    4.35    5.13   3
   0  23 -15   15.88   15.32   2
   0 -23 -15    0.72   11.44   2
   0 -23  15   13.91   13.78   2
   0  23 -15   12.66    8.82  13
   0  23  15   11.49    8.87  12
   0 -23 -15    9.48   16.31   5
   0 -23 -15   15.02   11.69   6
   0  23  15    3.73   15.39   9
   0 -23  15    5.82    9.82  10
   0  23 -15   14.63   11.95   8
   0 -23 -15   51.84   14.55   9
   0 -23  15   13.30   14.25   6
   0  23  16  167.62    8.72   3
   0 -23  16  176.57   18.39   3
   0 -23 -16  160.02   15.43   2
   0  23 -16  177.23   13.33  13
   0  23  16  191.34   13.78  12
   0 -23 -16  198.71   15.34   6
   0  23  16  169.85   20.40   9
   0  23 -16  183.04   16.89   8
   0 -23  16  158.09   19.13   6
   0  23  17   15.97    6.56   3
   0 -23  17   16.13   14.61   3
   0 -23 -17   15.48   11.83   2
   0  23 -17   25.16   10.92  13
   0  23  17   34.16   10.75  12
   0 -23 -17   28.17   11.34   6
   0 -23  17   21.13   11.62  10
   0  23 -17   16.40   13.17   8
   0 -23  17    4.40   14.86   6
   0 -23  18  129.94   18.52   3
   0  23  18  150.74    9.41   3
   0  23 -18  147.22   13.57  13
   0  23  18  162.28   14.13  12
   0 -23 -18  157.35   15.08   2
   0  23  18  131.82    8.24  10
   0 -23  18  159.05   14.89  10
   0  23 -18  139.01   16.98   8
   0 -23  18  179.26   19.11   6
   0  23  19  108.69    9.25   3
   0  23  19  107.55    7.63  11
   0  23  19  109.81   13.86  12
   0  23  19  102.63    6.94  11
   0  23 -19  138.86   13.79  13
   0  23  19  105.26    8.85  10
   0 -23  19  117.54   14.60  10
   0  23 -19  137.32   17.47   8
   0 -23  19  133.30   17.72   6
   0  23 -19  100.90   14.35   8
   0  23  20   -0.38    7.39   3
   0  23 -20   -7.67   10.41  13
   0  23  20   -1.36    7.29  10
   0 -23  20   -6.98   11.85  10
   0  23  20   -6.16   12.02  12
   0  23 -20   -5.23   13.66   8
   0  23 -20  -12.05   12.83   8
   0  23 -21   22.60   12.08  13
   0 -23  21   27.85   12.22  10
   0  23 -21   35.77   15.61   8
   0  23 -21   34.08   13.15   8
   0  23  21   36.45   12.70  12
   0  23 -22   -5.26   11.77  13
   0  23 -22  -11.23   15.89   8
   0  23 -22    0.86   12.59   8
   0  23  22    9.31   12.42  12
   0  23 -23   -2.34   12.14  13
   0  23 -23    2.31   15.48   8
   0  23  23    4.39   12.12  12
   0  23 -23   10.56   13.06   8
   0  23  24   -3.63   13.53  12
   0  23 -24    8.01   12.62  13
   0 -24   0   12.48   11.52   5
   0 -24   0   30.61   11.56   4
   0 -24   0   40.26   13.19   6
   0 -24   0    6.37   12.27   7
   0 -24   0   23.40   12.96   9
   0 -24   0   21.49   11.84   2
   0 -24   0   19.01    6.03   3
   0 -24   1  559.57   24.91   5
   0 -24  -1  564.74   25.05   4
   0 -24   1  566.22   24.88   4
   0 -24  -1  555.52   25.69   5
   0 -24   1  551.88   26.65   7
   0 -24  -1  573.95   26.65   6
   0 -24  -1  578.33   27.74   7
   0 -24   1  519.90   26.50   6
   0 -24   1  536.83   27.77   9
   0 -24  -1  526.02   27.45   9
   0 -24  -1  564.15   15.67   3
   0 -24   1  562.09   17.78   3
   0 -24   1  540.07   24.44   2
   0 -24  -1  566.66   24.74   2
   0 -24  -2  439.22   22.14   2
   0 -24   2  414.67   21.83   2
   0 -24   2  418.20   21.53   4
   0 -24  -2  431.57   22.03   4
   0 -24   2  458.06   21.86   5
   0 -24  -2  439.41   23.24   5
   0 -24   2  391.80   22.82   7
   0 -24  -2  443.97   24.92   7
   0 -24  -2  383.88   22.43   6
   0 -24   2  420.89   24.01   6
   0 -24   2  409.29   24.95   9
   0 -24  -2  409.57   24.37   9
   0 -24   2  447.56   16.09   3
   0 -24   3   54.63   13.04   2
   0 -24  -3   63.30   12.99   2
   0 -24   3   52.53   14.06   6
   0 -24  -3   50.30   13.20   6
   0 -24  -3   65.68   15.05   7
   0 -24   3   56.48   13.50   7
   0 -24  -3   50.17   13.54   5
   0 -24   3   54.21   11.75   5
   0 -24   3   66.86   12.79   4
   0 -24  -3   47.03   12.87   4
   0 -24   3   44.19   14.42   9
   0 -24   3   34.27    3.50  10
   0 -24  -3   55.89   14.50   9
   0 -24   3   46.56    8.36   3
   0 -24  -4  344.87   19.27   2
   0 -24   4  328.14   19.70   2
   0 -24  -4  307.59   22.15   7
   0 -24   4  291.28   21.00   6
   0 -24  -4  263.02   19.30   6
   0 -24   4  325.29   19.94   7
   0 -24   4  306.47   10.42  11
   0 -24   4  292.80    9.98  11
   0 -24  -4  293.41   19.03   4
   0 -24   4  303.25   17.81   5
   0 -24  -4  305.61   20.94   5
   0 -24   4  291.63    9.76  10
   0 -24   4  287.73   21.86   9
   0 -24  -4  302.01   21.18   9
   0 -24   4  314.53   14.73   3
   0 -24   5   14.50   12.21   2
   0 -24  -5    4.80   11.55   2
   0 -24   5    5.48   12.98   6
   0 -24  -5   -3.61   13.55   7
   0 -24   5    8.00   10.98   7
   0 -24   5    3.89    5.84  11
   0 -24  -5   -1.91   11.17   6
   0 -24  -5    9.62   11.38   4
   0 -24   5   -3.45    9.74   5
   0 -24  -5   -3.22   13.36   5
   0 -24   5   -2.37   14.00   9
   0 -24   5    4.09    5.01  11
   0 -24   5    3.32    5.08  10
   0 -24  -5   11.50   12.82   9
   0 -24   5    3.34    8.29   3
   0 -24   6   36.11   12.29   2
   0 -24  -6   29.36   11.61   2
   0 -24  -6    7.37   13.21   7
   0 -24   6   29.85   11.64   7
   0 -24   6   15.47   13.20   6
   0  24  -6   16.98    4.99   8
   0 -24   6   30.48    7.14  11
   0 -24  -6   26.62   13.94   5
   0 -24  -6   13.12   11.86   6
   0 -24   6   12.92    9.26   5
   0 -24   6   13.18   13.85   9
   0 -24   6   24.84    6.16  10
   0 -24   6   21.87    5.93  11
   0 -24  -6   18.57   12.97   9
   0  24  -6   23.78    5.18   8
   0 -24  -6   21.26   12.50   4
   0 -24   6   16.35    8.76   3
   0 -24   7  114.60   16.38   6
   0 -24   7  112.70   13.96   7
   0  24  -7   94.02    7.18   8
   0 -24  -7   90.07   16.98   7
   0 -24  -7   91.45   16.16   5
   0 -24   7  100.60   11.29   5
   0 -24  -7   63.47   13.77   6
   0 -24  -7  102.37   14.20   2
   0 -24   7   89.39   14.06   2
   0 -24   7  101.48    8.40  10
   0  24  -7   95.83    7.69   8
   0 -24  -7  104.55   16.18   9
   0 -24  -7   83.47   14.11   4
   0 -24   7   76.16   11.29   3
   0 -24   8   -2.09    9.61   3
   0 -24  -8   -3.64   11.83   4
   0  24  -8    8.95    4.10  13
   0 -24  -8   -1.81   12.87   6
   0 -24   8   -0.54    8.59   5
   0 -24  -8   -2.35   13.91   5
   0 -24  -8   -1.57   11.33   2
   0 -24   8    1.76   12.02   2
   0 -24   8    4.57    6.94  10
   0 -24  -8  -14.19   15.94   9
   0  24  -8   -7.52    6.75   8
   0 -24   8    0.78   10.42   7
   0 -24  -8   -6.38   13.84   7
   0  24  -8    3.96    6.42   8
   0 -24  -9  243.96   18.76   4
   0 -24   9  294.47   17.33   3
   0  24  -9  209.98    9.41  13
   0 -24  -9  246.70   21.26   5
   0 -24   9  251.83   13.62   5
   0 -24  -9  237.53   18.45   6
   0 -24   9  316.86   19.75   2
   0 -24  -9  267.33   18.04   2
   0 -24   9  238.05   12.60  10
   0 -24  -9  245.27   20.30   9
   0  24  -9  243.15   12.47   8
   0 -24   9  252.54   16.58   7
   0 -24  -9  195.28   21.26   7
   0  24  -9  233.50   11.66   8
   0 -24 -10   10.28   13.07   4
   0 -24  10    8.64   10.86   3
   0  24 -10   -2.06   14.27   2
   0  24 -10    7.82    4.02   1
   0  24 -10   -0.16    4.27   1
   0 -24 -10    8.48   11.90   2
   0 -24  10   14.37   12.81   2
   0  24 -10    8.78    6.30  13
   0 -24 -10  -11.28   13.29   6
   0 -24  10    2.03    7.75   5
   0 -24 -10    2.48   14.55   5
   0 -24  10   -2.77    8.04  10
   0 -24 -10    0.99   14.34   9
   0  24 -10    4.07    7.70   8
   0 -24  10   13.16    9.82   7
   0 -24  11   97.09   14.21   3
   0  24 -11  100.93   17.23   2
   0 -24 -11  102.32   15.64   4
   0  24 -11   79.32    8.01   1
   0 -24 -11   78.71   13.37   2
   0  24 -11   70.38    7.15   1
   0 -24  11   72.52   14.91   2
   0  24 -11   93.29    8.75  13
   0  24  11   77.96    6.87  12
   0 -24 -11   61.88   13.52   6
   0 -24 -11   95.42   18.59   5
   0 -24  11  112.38   11.07  10
   0 -24 -11   70.12   15.91   9
   0  24 -11   98.63   11.22   8
   0 -24  11   76.10   16.07   6
   0 -24  11   98.37   11.81   7
   0 -24 -12    5.78   12.88   4
   0 -24  12   -0.87   11.51   3
   0  24 -12    5.27   14.71   2
   0  24 -12   -2.65    6.94   1
   0 -24  12    1.83   12.58   2
   0 -24 -12   -1.52   12.20   2
   0  24 -12    2.68    7.19  13
   0  24  12    0.98    6.30  12
   0 -24 -12   -2.47   12.17   6
   0 -24 -12   -2.60   15.56   5
   0 -24  12   -2.15    9.15  10
   0  24 -12    2.46    9.84   8
   0 -24 -12   -1.92   13.98   9
   0 -24  12    6.17    9.27   7
   0 -24  12   -5.69   14.33   6
   0 -24 -13   38.07   14.62   4
   0  24 -13   15.95   15.12   2
   0 -24  13   34.72   12.39   3
   0 -24 -13   27.83   12.31   2
   0  24 -13   27.83    8.23   1
   0 -24  13   39.88   14.53   2
   0  24 -13   22.55    8.24  13
   0  24  13   24.56    7.39  12
   0 -24 -13   23.87   12.10   6
   0 -24 -13   53.20   16.56   5
   0 -24  13   30.87   10.07  10
   0 -24 -13   29.23   14.73   9
   0  24 -13   28.88   10.47   8
   0 -24  13   59.20   16.06   6
   0 -24  14   56.43   13.80   3
   0 -24 -14   56.68   13.06   2
   0  24 -14   54.45    9.45   1
   0  24 -14   37.53    9.14  13
   0 -24 -14   53.09   12.79   6
   0 -24 -14   46.15   17.45   5
   0 -24  14   41.08   10.61  10
   0 -24 -14   47.49   14.97   9
   0  24 -14   76.45   12.56   8
   0 -24  14   31.88   15.49   6
   0 -24  15   86.64   15.52   3
   0  24 -15  102.77   10.88   1
   0 -24 -15   88.51   13.75   2
   0  24 -15   87.05   10.64  13
   0  24  15   93.58   10.42  12
   0 -24 -15   73.39   12.65   6
   0 -24  15   69.86   12.13  10
   0 -24 -15   94.25   16.40   9
   0 -24  15   77.22   16.01   6
   0 -24  16  187.47   18.55   3
   0  24 -16  148.63   12.48   1
   0 -24 -16  209.06   16.62   2
   0  24 -16  196.79   13.47  13
   0  24  16  213.19   13.56  12
   0 -24 -16  133.98   15.07   6
   0 -24  16  167.92   14.93  10
   0  24 -16  167.98   16.85   8
   0 -24  16  166.34   19.52   6
   0  24 -16  179.73   15.12   8
   0  24  17   13.06    5.41   3
   0 -24  17   15.03   14.31   3
   0 -24 -17   19.44   12.28   2
   0  24 -17   30.91   10.53   1
   0  24 -17   18.54   10.17  13
   0  24  17    7.92    9.95  12
   0 -24 -17   26.52   12.01   6
   0 -24  17   17.28   11.36  10
   0  24 -17   21.23   13.06   8
   0  24 -17    6.89   11.17   8
   0  24  18   75.92    7.06   3
   0 -24  18   96.74   17.08   3
   0  24  18   74.47   12.00  12
   0  24 -18   92.53   12.16  13
   0 -24  18  106.75   13.94  10
   0  24 -18   73.50   14.97   8
   0  24 -18   94.71   13.55   8
   0 -24  19   12.58   14.64   3
   0  24 -19    6.48   10.31  13
   0 -24  19   -9.60   11.76  10
   0  24  19   -1.39   10.33  12
   0  24 -19   17.52   13.08   8
   0  24 -19   -6.77   12.00   8
   0  24 -20    1.36   10.75  13
   0 -24  20   -8.37   12.02  10
   0  24 -20   -3.04   13.97   8
   0  24 -20    1.57   12.11   8
   0  24  20    5.15   10.73  12
   0  24 -21  167.26   15.19  13
   0  24 -21  168.66   19.23   8
   0  24 -21  157.11   16.46   8
   0  24  21  195.53   16.39  12
   0  24 -22   37.44   12.46  13
   0  24 -22   22.85   14.33   8
   0  24 -22   45.13   13.21   8
   0  24  22   47.75   12.69  12
   0  24 -23   46.99   12.99  13
   0  24 -23   31.40   15.62   8
   0  24 -23   22.43   13.06   8
   0 -25   0    5.11   11.67   2
   0 -25   0    8.28   11.85   5
   0 -25   0   -4.29   11.66   4
   0 -25   0    4.25   12.08   6
   0 -25   0   -3.26   12.81   7
   0 -25   0   -4.59   13.53   9
   0 -25   0   -1.95    5.81   3
   0 -25   1  162.16   16.09   2
   0 -25  -1  192.51   17.04   2
   0 -25  -1  153.01   15.72   4
   0 -25   1  166.67   15.86   5
   0 -25   1  140.56   14.98   4
   0 -25  -1  162.88   16.52   5
   0 -25   1  180.92   18.10   7
   0 -25  -1  172.94   17.81   6
   0 -25  -1  151.07   17.44   7
   0 -25   1  166.92   17.32   6
   0 -25   1  152.63   18.13   9
   0 -25  -1  160.88   18.59   9
   0 -25   1  156.48    9.49   3
   0 -25  -1  142.24    7.30   3
   0 -25   2   63.51   13.74   2
   0 -25  -2   63.03   13.50   2
   0 -25  -2   55.82   13.65   4
   0 -25  -2   35.86   12.59   5
   0 -25   2   48.86   11.99   5
   0 -25   2   41.16   12.97   4
   0 -25   2   65.36   14.08   6
   0 -25  -2   41.52   14.94   7
   0 -25  -2   69.15   14.45   6
   0 -25   2   59.13   14.30   7
   0 -25   2   42.48   14.86   9
   0 -25  -2   71.62   15.78   9
   0 -25   2   47.68    7.97   3
   0 -25   3  270.18   18.79   2
   0 -25  -3  312.16   19.56   2
   0 -25   3  289.09   19.80   7
   0 -25  -3  287.81   20.35   6
   0 -25   3  312.27   21.78   6
   0 -25  -3  300.54   22.32   7
   0 -25  -3  295.29   20.59   5
   0 -25   3  280.52   18.35   4
   0 -25   3  276.60   17.66   5
   0 -25  -3  296.50   19.71   4
   0 -25   3  240.28   21.63   9
   0 -25  -3  311.34   22.01   9
   0 -25   3  271.61   13.38   3
   0 -25  -4   -4.97   11.50   2
   0 -25   4   -3.48   12.07   2
   0 -25  -4    2.42   13.44   7
   0 -25   4    5.57   13.48   6
   0 -25  -4   -1.00   11.87   6
   0 -25   4   16.15   12.14   7
   0 -25   4   -1.34    3.89  11
   0 -25   4   -5.09    4.25  11
   0 -25  -4    1.07   13.00   5
   0 -25   4   -3.80   10.29   5
   0 -25   4    0.83   11.37   4
   0 -25  -4   -0.89   12.37   4
   0 -25   4    5.19    3.95  10
   0 -25   4    8.47   14.52   9
   0 -25  -4   16.37   13.54   9
   0 -25   4    6.07    7.95   3
   0 -25  -5  497.90   23.81   2
   0 -25   5  500.85   24.33   2
   0 -25   5  503.95   27.02   6
   0 -25  -5  540.26   25.60   6
   0 -25  -5  513.67   28.41   7
   0 -25   5  568.37   25.33   7
   0 -25   5  508.03   15.41  11
   0 -25   5  489.45   14.80  11
   0 -25  -5  512.62   27.05   5
   0 -25   5  491.94   22.03   5
   0 -25  -5  588.54   25.96   4
   0 -25   5  501.65   14.47  10
   0 -25   5  482.85   27.89   9
   0 -25  -5  553.11   27.09   9
   0 -25   5  516.95   19.83   3
   0 -25  -6   13.86   11.72   2
   0 -25   6    6.19   12.00   2
   0  25  -6    8.04    3.05   8
   0 -25   6   18.13   13.96   6
   0 -25  -6   27.79   14.97   7
   0 -25   6    8.55    6.49  11
   0 -25   6    4.69    9.95   5
   0 -25  -6    3.87   12.58   6
   0 -25  -6   12.54   14.15   5
   0 -25   6   13.11    5.84  10
   0 -25   6    4.94   15.13   9
   0 -25   6   19.70    6.05  11
   0  25  -6    2.42    2.98   8
   0 -25  -6   13.83   13.30   9
   0 -25   6   11.42    8.81   3
   0 -25  -6    5.46   12.34   4
   0 -25   7  370.09   21.50   2
   0 -25  -7  402.56   21.00   2
   0 -25  -7  408.52   26.01   7
   0 -25  -7  330.56   21.63   6
   0  25  -7  331.70   11.51   8
   0 -25   7  384.90   23.91   6
   0 -25   7  372.97   20.46   7
   0 -25   7  376.06   15.06  11
   0 -25  -7  399.61   22.31   4
   0 -25   7  368.92   18.00   5
   0 -25  -7  343.82   24.21   5
   0 -25   7  370.44   13.66  11
   0 -25   7  393.77   13.78  10
   0 -25  -7  347.43   22.80   9
   0  25  -7  380.86   11.90   8
   0 -25   7  385.38   18.37   3
   0 -25   8   36.71   11.99   7
   0  25  -8   20.76    6.28   8
   0 -25  -8   20.93   14.55   7
   0 -25  -8    2.80   13.85   6
   0 -25   8   12.95    9.24   5
   0 -25  -8   12.07   14.81   5
   0 -25   8   36.05   13.12   2
   0 -25  -8   28.93   12.13   2
   0 -25   8   35.96    7.44  10
   0  25  -8   22.09    6.54   8
   0 -25  -8   19.79   15.02   9
   0 -25  -8   22.45   13.12   4
   0 -25   8   13.88    9.93   3
   0 -25   9  220.41   16.01   3
   0 -25  -9  198.83   17.85   4
   0  25  -9  171.61    7.44  13
   0 -25  -9  174.75   17.17   6
   0 -25  -9  206.87   21.09   5
   0 -25   9  200.84   12.72   5
   0 -25   9  221.16   18.27   2
   0 -25  -9  176.91   16.53   2
   0 -25   9  218.03   11.72  10
   0 -25  -9  145.62   18.42   9
   0  25  -9  188.14   10.85   8
   0  25  -9  194.59   10.53   8
   0 -25  -9  181.35   20.16   7
   0 -25   9  190.32   15.43   7
   0 -25 -10  109.17   16.15   4
   0 -25  10  105.96   14.04   3
   0  25 -10  103.18    7.69  13
   0 -25 -10  134.44   16.34   6
   0 -25 -10  120.71   18.57   5
   0 -25  10  131.60   16.34   2
   0 -25 -10  110.04   14.40   2
   0 -25  10  129.69   10.69  10
   0 -25 -10  114.97   17.50   9
   0 -25 -10  137.03   19.52   7
   0 -25  10  128.27   13.11   7
   0  25 -10  119.97    9.79   8
   0  25 -11  687.39   31.42   2
   0 -25 -11  709.75   30.33   4
   0 -25  11  690.23   27.32   3
   0  25 -11  663.27   19.10  13
   0 -25 -11  706.65   28.94   6
   0 -25 -11  726.70   34.22   5
   0  25 -11  598.46   15.82   1
   0  25 -11  635.55   16.36   1
   0 -25 -11  734.82   27.65   2
   0 -25  11  713.97   29.87   2
   0 -25  11  679.43   22.43  10
   0 -25 -11  687.36   30.53   9
   0 -25 -11  694.78   34.34   7
   0 -25  11  715.56   25.35   7
   0  25 -11  720.22   21.66   8
   0 -25  11  689.94   31.98   6
   0 -25  12  296.03   19.56   3
   0  25 -12  263.88   11.42   1
   0  25 -12  254.00   10.63   1
   0 -25 -12  275.64   18.57   2
   0  25 -12  271.68   12.47  13
   0 -25 -12  282.04   23.84   5
   0 -25 -12  242.15   18.17   6
   0 -25  12  273.64   15.11  10
   0  25 -12  267.71   15.29   8
   0 -25 -12  205.43   20.05   9
   0  25 -12  267.65   14.21   8
   0 -25  12  295.24   16.18   7
   0 -25  12  241.27   21.36   6
   0 -25  13  418.94   22.55   3
   0  25 -13  402.69   14.08   1
   0 -25 -13  386.86   20.99   2
   0  25 -13  384.67   15.51  13
   0  25  13  379.02   14.18  12
   0 -25 -13  338.47   20.55   6
   0 -25  13  386.71   17.71  10
   0 -25 -13  382.64   23.40   9
   0  25 -13  352.55   18.28   8
   0  25 -13  367.11   16.97   8
   0 -25  13  426.63   25.85   6
   0 -25  14   28.58   13.44   3
   0 -25 -14   30.44   13.17   2
   0  25 -14   25.87    8.51   1
   0  25 -14   27.95    9.06  13
   0 -25 -14   29.34   12.84   6
   0 -25  14   31.20   11.01  10
   0  25 -14   31.18   10.81   8
   0  25 -14   29.58   10.05   8
   0 -25  15  329.03   21.66   3
   0 -25 -15  330.55   19.38   2
   0  25 -15  306.36   14.57   1
   0  25 -15  279.09   14.83  13
   0  25  15  306.32   14.61  12
   0 -25 -15  300.12   19.11   6
   0 -25  15  278.74   16.70  10
   0  25 -15  251.64   18.29   8
   0  25 -15  318.15   16.72   8
   0 -25  16  203.18   19.10   3
   0  25 -16  242.16   13.88   1
   0 -25 -16  234.44   17.73   2
   0  25 -16  213.67   14.14  13
   0  25  16  212.80   13.54  12
   0 -25 -16  228.17   17.08   6
   0 -25  16  208.09   15.44  10
   0  25 -16  177.10   16.60   8
   0  25 -16  196.33   15.08   8
   0 -25  17  584.70   28.64   3
   0  25  17  499.04   20.50  12
   0  25 -17  516.45   20.84  13
   0  25 -17  532.92   19.97   1
   0  25 -17  519.81   24.73   8
   0  25 -17  521.89   22.28   8
   0 -25  18  115.87   17.61   3
   0  25 -18   90.66   12.00   1
   0  25 -18   84.56   12.07  13
   0  25 -18  106.95   15.49   8
   0  25 -18   93.65   13.22   8
   0  25  18   77.35   11.71  12
   0  25 -19   15.88   10.88   1
   0  25 -19   16.94   10.45  13
   0  25 -19    7.55   13.68   8
   0  25 -19   -5.12   11.71   8
   0  25  19   14.36   10.42  12
   0  25 -20    7.22   10.85  13
   0  25  20    1.39   10.57  12
   0  25 -20   -3.93   13.62   8
   0  25 -20    3.80   11.82   8
   0  25 -21   13.26   14.28   8
   0  25 -21   41.07   13.28   8
   0  25 -22    6.33   14.29   8
   0  25 -22   25.96   12.86   8
   0 -26   0  284.18   19.03   4
   0 -26   0  285.19   19.81   5
   0 -26   0  273.25   18.86   2
   0 -26   0  303.76   22.84   9
   0 -26   0  231.94   19.89   7
   0 -26   0  340.56   22.15   6
   0 -26   0  264.21   10.50   3
   0 -26  -1  529.26   25.31   4
   0 -26  -1  582.99   26.94   5
   0 -26   1  552.15   25.46   4
   0 -26   1  549.48   25.69   5
   0 -26   1  564.83   25.79   2
   0 -26  -1  582.72   25.56   2
   0 -26   1  532.41   29.14   9
   0 -26  -1  547.51   28.25   9
   0 -26   1  617.02   28.62   6
   0 -26  -1  562.88   28.39   7
   0 -26  -1  626.57   28.56   6
   0 -26   1  595.26   28.20   7
   0 -26   1  521.46   17.07   3
   0 -26  -2  684.09   31.94   7
   0 -26   2  683.72   31.26   6
   0 -26  -2  682.63   30.07   6
   0 -26   2  750.58   30.86   7
   0 -26   2  683.59   28.06   5
   0 -26   2  716.11   28.72   4
   0 -26  -2  680.76   29.80   5
   0 -26  -2  719.08   29.37   4
   0 -26   2  620.60   28.10   2
   0 -26  -2  655.02   27.99   2
   0 -26   2  683.43   32.66   9
   0 -26  -2  703.06   31.82   9
   0 -26   2  707.99   20.96   3
   0 -26  -3  522.00   26.43   6
   0 -26   3  533.42   27.33   6
   0 -26  -3  477.21   27.49   7
   0 -26   3  451.91   24.49   7
   0 -26  -3  471.98   24.68   4
   0 -26   3  495.80   23.84   4
   0 -26  -3  502.92   26.16   5
   0 -26   3  487.41   23.38   5
   0 -26  -3  510.64   24.14   2
   0 -26   3  501.36   24.57   2
   0 -26   3  464.92   27.61   9
   0 -26  -3  504.99   27.27   9
   0 -26   3  508.64   17.99   3
   0 -26   4  100.28   14.74   7
   0 -26   4  143.82   18.18   6
   0 -26  -4  117.59   17.71   7
   0 -26   4  109.04   14.65   4
   0 -26  -4   87.35   15.46   6
   0 -26  -4   84.46   15.19   4
   0 -26   4   94.75   13.47   5
   0 -26  -4   97.63   15.78   5
   0 -26   4  106.98   15.14   2
   0 -26  -4  114.66   15.37   2
   0 -26   4   85.67   16.88   9
   0 -26  -4  117.36   17.02   9
   0 -26   4  112.07   10.64   3
   0 -26  -5    2.53   14.48   7
   0 -26   5    2.81   12.04   7
   0 -26   5   -4.61   14.45   6
   0 -26  -5    5.66   13.24   5
   0 -26  -5    6.49   12.47   4
   0 -26   5   -1.69   11.89   4
   0 -26   5    3.70   10.81   5
   0 -26  -5   20.25   13.23   6
   0 -26  -5    1.69   12.20   2
   0 -26   5   26.95   13.26   2
   0 -26   5   18.85   14.77   9
   0 -26  -5   26.48   14.48   9
   0 -26   5  -12.52    8.68   3
   0 -26   6   -0.90   12.17   7
   0 -26   6    5.81   14.24   6
   0 -26  -6   -6.46   15.59   7
   0 -26  -6    9.35   13.99   5
   0 -26  -6  -14.92   14.34   6
   0 -26   6    1.38   10.00   5
   0 -26  -6   10.88   12.17   2
   0 -26   6   -5.43   12.60   2
   0 -26   6  -10.14   14.85   9
   0 -26  -6   19.62   14.50   9
   0 -26   6    1.78    9.09   3
   0 -26  -6   -4.68   12.79   4
   0 -26  -7  111.99   18.40   7
   0  26  -7   75.50    4.90   8
   0 -26   7  109.92   17.25   6
   0 -26   7   76.54   13.42   7
   0 -26   7   88.63   11.65   5
   0 -26  -7   85.05   14.94   6
   0 -26  -7   78.14   17.03   5
   0 -26   7   88.59   15.02   2
   0 -26  -7  132.94   15.27   2
   0 -26   7  117.69   18.35   9
   0  26  -7   73.23    4.92   8
   0 -26  -7  114.47   17.47   9
   0 -26   7  109.16   12.02   3
   0 -26  -7  125.91   16.33   4
   0 -26   8  239.14   18.90   2
   0 -26  -8  236.03   17.70   2
   0  26  -8  198.18    9.50   8
   0 -26  -8  242.45   22.36   7
   0 -26   8  247.20   17.62   7
   0 -26   8  230.64   14.28   5
   0 -26  -8  234.37   18.84   6
   0 -26  -8  221.00   21.51   5
   0 -26  -8  182.26   20.23   9
   0  26  -8  232.47    9.81   8
   0 -26  -8  235.91   19.30   4
   0 -26   8  241.22   15.93   3
   0 -26  -9    1.63   12.06   2
   0 -26   9   24.24   13.59   2
   0 -26  -9   -1.36   15.37   7
   0  26  -9   15.69    6.90   8
   0 -26   9    5.42   10.88   7
   0 -26  -9    3.77   12.80   6
   0 -26  -9   10.14   15.73   5
   0  26  -9   16.09    7.08   8
   0 -26  -9    1.06   15.77   9
   0 -26   9   22.77   10.97   3
   0 -26  -9   24.22   14.15   4
   0 -26  10  333.29   19.01   3
   0 -26 -10  314.86   19.63   2
   0  26 -10  281.04    9.86  13
   0 -26 -10  354.35   25.36   5
   0 -26 -10  355.90   21.80   6
   0  26 -10  341.70   14.27   8
   0 -26 -10  346.92   23.61   9
   0 -26 -10  358.53   26.21   7
   0 -26  10  351.52   18.46   7
   0  26 -10  305.49   13.20   8
   0 -26  11   -1.65   11.64   3
   0 -26 -11   -3.20   12.56   2
   0  26 -11    7.57    6.28  13
   0 -26 -11  -16.15   13.29   6
   0 -26 -11  -10.62   17.43   5
   0 -26 -11  -18.39   16.07   9
   0 -26  11    4.15   10.04   7
   0  26 -11   -1.99    8.16   8
   0 -26  12    6.92   12.20   3
   0  26 -12    3.25    4.36   1
   0  26 -12    3.97    4.20   1
   0 -26 -12    3.96   12.51   2
   0  26 -12    6.16    7.11  13
   0 -26 -12   13.93   13.25   6
   0  26 -12    4.29    9.03   8
   0  26 -12    8.03    8.59   8
   0 -26  12   21.45   10.24   7
   0 -26  13   23.60   13.05   3
   0  26 -13   22.07    7.96  13
   0  26 -13   25.51    6.63   1
   0 -26 -13   30.53   13.18   2
   0  26 -13   15.86    6.91   1
   0 -26 -13   23.62   13.50   6
   0  26 -13   20.34    9.70   8
   0  26 -13   18.04    9.26   8
   0 -26  14   64.39   14.46   3
   0  26 -14   53.08    9.18  13
   0  26  14   56.35    7.77  12
   0 -26 -14   35.91   13.22   6
   0  26 -14   44.67   10.22   8
   0  26 -14   52.94   11.68   8
   0  26 -14   46.56    8.70   1
   0 -26 -14   51.80   13.25   2
   0  26 -14   39.50    7.90   1
   0 -26  15   47.32   14.12   3
   0  26 -15   61.59    9.89  13
   0 -26 -15   54.96   13.70   2
   0  26 -15   40.00    8.85   1
   0 -26 -15   70.07   14.34   6
   0  26 -15   49.51   11.75   8
   0  26 -15   40.60   11.18   8
   0 -26  16  -12.27   13.91   3
   0  26 -16   13.32    9.62  13
   0  26  16    7.83    8.44  12
   0  26 -16   -3.68    9.19   1
   0 -26 -16   12.87   11.89   6
   0  26 -16   -8.32   12.03   8
   0  26 -16   10.96   10.11   8
   0 -26  17   38.10   14.79   3
   0  26 -17   26.01   10.10  13
   0  26 -17   35.51   12.35   8
   0  26 -17   16.74   11.12   8
   0  26  17   29.86    9.28  12
   0 -26  18   -5.48   14.09   3
   0  26 -18   -6.79    9.83  13
   0  26 -18   -5.15   12.60   8
   0  26 -18   -4.72   11.00   8
   0  26 -19   27.93   13.67   8
   0  26 -19   18.44   11.48   8
   0  26 -20   90.57   15.27   8
   0  26 -20   65.70   13.19   8
   0 -27   0   18.14   12.86   4
   0 -27   0    8.75   12.95   5
   0 -27   0   -1.21   14.85   9
   0 -27   0   21.24   14.28   6
   0 -27   0    5.66   13.74   7
   0 -27   0    0.89   12.59   2
   0 -27   1    4.50   12.51   4
   0 -27  -1   13.14   13.35   5
   0 -27  -1   10.98   13.10   4
   0 -27   1    3.73   12.02   5
   0 -27   1    7.16   12.99   2
   0 -27  -1    6.19   12.64   2
   0 -27   1   -3.67   14.69   9
   0 -27  -1    7.15   14.90   9
   0 -27   1   18.70   13.55   7
   0 -27  -1   11.03   13.31   6
   0 -27  -1   -4.66   13.88   7
   0 -27   1   27.18   14.23   6
   0 -27   2   54.36   13.95   4
   0 -27   2   81.93   14.16   5
   0 -27  -2   86.89   15.25   4
   0 -27  -2   77.67   15.38   5
   0 -27   2   75.53   14.70   2
   0 -27  -2   70.35   13.96   2
   0 -27   2  105.38   18.04   9
   0 -27  -2   88.30   17.05   9
   0 -27   2   97.30   16.99   6
   0 -27  -2   96.80   15.76   6
   0 -27   2   94.72   15.95   7
   0 -27  -2   44.30   15.20   7
   0 -27   3   44.91   12.65   5
   0 -27  -3   36.44   13.85   4
   0 -27  -3   57.80   14.75   6
   0 -27  -3   47.80   14.17   5
   0 -27   3   44.08   13.03   4
   0 -27  -3   35.82   13.48   2
   0 -27   3   66.99   14.32   2
   0 -27   3   67.90   17.55   9
   0 -27  -3   54.67   15.60   9
   0 -27  -3   57.87   16.19   7
   0 -27   3   48.61   15.36   6
   0 -27   3   56.70   14.60   7
   0 -27  -4  -10.36   12.76   4
   0 -27   4   -1.75   11.99   4
   0 -27   4    4.82   11.16   5
   0 -27  -4    5.27   12.93   6
   0 -27  -4   -2.24   13.69   5
   0 -27  -4   13.89   13.04   2
   0 -27   4   -0.91   13.33   2
   0 -27   4   -6.36   15.70   9
   0 -27  -4   10.31   14.04   9
   0 -27   4   12.94   12.59   7
   0 -27   4    4.67   13.95   6
   0 -27  -4  -12.63   15.24   7
   0 -27   5   15.32   14.91   6
   0 -27  -5  -16.75   16.35   7
   0 -27   5   -1.91   13.20   7
   0 -27   5   11.37   10.91   5
   0 -27   5    5.21   12.27   4
   0 -27  -5  -15.55   15.77   6
   0 -27  -5  -11.58   14.79   5
   0 -27   5    6.43   13.03   2
   0 -27  -5   -3.45   12.57   2
   0 -27   5   11.59   15.90   9
   0 -27  -5    6.77   14.01   9
   0 -27  -5    4.76   13.19   4
   0 -27   6    1.84   12.46   7
   0 -27  -6   10.54   15.18   7
   0 -27   6   13.04   14.39   6
   0 -27  -6    5.96   14.91   5
   0 -27  -6  -14.29   15.53   6
   0 -27   6   16.96   10.84   5
   0 -27   6   24.14   12.72   4
   0 -27  -6   20.50   12.41   2
   0 -27   6   23.15   13.76   2
   0 -27   6   20.78   16.24   9
   0 -27  -6   31.24   15.24   9
   0 -27   6   21.65    9.32   3
   0 -27  -6   27.81   14.20   4
   0 -27   7  172.15   17.48   2
   0 -27  -7  164.21   16.09   2
   0 -27   7  150.17   15.71   7
   0 -27  -7  167.78   21.01   7
   0 -27  -7  109.37   16.56   6
   0 -27  -7  158.36   19.28   5
   0 -27  -7  135.19   19.11   9
   0 -27   7  171.44   13.43   3
   0 -27  -8   36.95   13.71   2
   0 -27  -8   12.31   15.76   7
   0  27  -8   20.87    4.47   8
   0 -27   8   15.90   11.46   7
   0 -27  -8   21.41   15.56   5
   0 -27  -8    4.93   14.14   6
   0 -27  -8    4.38   16.64   9
   0  27  -8   12.46    4.32   8
   0 -27   8   31.20   10.95   3
   0 -27  -9   56.46   13.90   2
   0 -27   9   56.03   12.76   7
   0  27  -9   50.56    7.01   8
   0 -27  -9   64.58   17.97   5
   0 -27  -9   56.97   14.61   6
   0  27  -9   59.21    7.13   8
   0 -27   9   64.56   12.24   3
   0 -27 -10   -4.12   13.16   2
   0  27 -10    1.24    7.14   8
   0 -27  10   17.16   10.82   7
   0 -27 -10   -7.55   14.53   6
   0  27 -10   -1.37    7.57   8
   0 -27  10   -3.85   11.09   3
   0 -27 -11   33.34   13.50   2
   0  27 -11   20.31    5.01  13
   0 -27 -11   23.93   13.87   6
   0  27 -11   24.13    7.92   8
   0 -27  11   18.34   11.20   7
   0 -27  11   17.11   11.39   3
   0 -27  12  336.40   20.23   3
   0  27 -12  263.11   11.18  13
   0 -27 -12  309.81   20.83   6
   0  27 -12  300.25   15.04   8
   0  27 -12  292.49   13.99   8
   0 -27  12  297.11   16.96   7
   0 -27  13   -9.88   12.78   3
   0  27 -13    4.30    3.43   1
   0 -27 -13   17.49   13.12   2
   0  27 -13    1.28    3.66   1
   0  27 -13    2.80    7.14  13
   0 -27 -13    0.86   13.48   6
   0  27 -13    8.22    9.64   8
   0  27 -13    5.52    8.86   8
   0 -27 -14  108.30   15.04   2
   0  27 -14  121.91   10.21  13
   0  27 -14  117.35   12.40   8
   0  27 -14  122.47   11.79   8
   0 -27 -14  126.30   15.48   6
   0  27 -15   10.77    8.47  13
   0  27 -15   16.58   10.90   8
   0 -27 -15   20.99   13.16   6
   0  27 -15   12.51    9.94   8
   0  27 -16  125.93   14.18   8
   0  27 -16  119.24   12.58   8
   0  27 -17   14.54   12.11   8
   0  27 -17   16.06   10.53   8
   0 -28   0  196.03   18.59   5
   0 -28   0  224.21   18.57   4
   0 -28   0  236.37   20.85   6
   0 -28   0  201.75   19.58   7
   0 -28   0  198.44   18.10   2
   0 -28   1  100.07   15.42   5
   0 -28  -1  123.04   15.94   4
   0 -28   1  105.12   15.57   4
   0 -28  -1  110.57   16.16   5
   0 -28   1   97.32   16.43   7
   0 -28  -1  108.26   17.31   6
   0 -28  -1  125.63   17.85   7
   0 -28  -1   97.28   15.61   2
   0 -28   1   80.35   14.92   2
   0 -28  -2   75.06   15.26   5
   0 -28   2   73.74   13.71   5
   0 -28  -2   79.94   16.12   6
   0 -28  -2   65.37   14.59   4
   0 -28   2   54.94   14.64   4
   0 -28  -2   59.72   16.67   7
   0 -28   2   64.99   15.33   7
   0 -28  -2   75.25   14.49   2
   0 -28   2   62.38   14.29   2
   0 -28  -3   75.40   15.73   5
   0 -28   3   72.40   14.50   4
   0 -28  -3   86.51   15.76   6
   0 -28   3   68.55   14.05   5
   0 -28   3   52.51   14.90   7
   0 -28  -3   65.01   16.89   7
   0 -28  -3   86.37   14.68   2
   0 -28   3   61.89   14.62   2
   0 -28  -4    5.73   14.12   5
   0 -28   4   13.46   12.34   4
   0 -28   4   29.67   12.38   5
   0 -28  -4   -1.08   14.17   6
   0 -28  -4    7.71   14.89   7
   0 -28   4   26.31   13.34   7
   0 -28   4   39.08   14.39   2
   0 -28  -4   18.54   13.03   2
   0 -28  -5   -6.37   15.58   6
   0 -28   5   21.66   11.50   5
   0 -28   5   -0.89   12.64   4
   0 -28  -5    9.45   14.60   5
   0 -28   5   10.70   13.54   7
   0 -28  -5   -9.18   16.86   7
   0 -28  -5    5.27   13.00   2
   0 -28   6   22.98   12.89   4
   0 -28  -6   17.76   14.93   6
   0 -28  -6   28.00   15.41   5
   0 -28  -6   16.07   15.61   7
   0 -28   6   27.12   13.29   7
   0 -28  -6   33.98   14.00   2
   0 -28  -7   -8.22   15.34   6
   0 -28  -7    5.00   15.97   5
   0 -28   7   21.04   12.78   4
   0 -28   7   10.73   12.41   7
   0 -28  -7    6.90   13.04   2
   0 -28  -8    7.05   14.71   6
   0 -28  -8   12.83   16.15   5
   0 -28   8  -11.01   12.50   7
   0 -28  -8    1.71   13.03   2
   0 -28  -9   85.96   15.94   6
   0  28  -9   51.93    5.21   8
   0 -28   9   93.95   14.06   7
   0  28  -9   55.51    5.16   8
   0 -28  -9  102.29   15.14   2
   0 -28 -10   22.21   13.96   6
   0  28 -10   16.19    6.67   8
   0 -28  10   27.28   11.38   7
   0  28 -10   21.95    6.65   8
   0 -28 -10   25.11   13.31   2
   0 -28 -11   17.82   13.78   6
   0  28 -11   28.16    7.82   8
   0  28 -11   23.09    7.56   8
   0 -28 -11   32.21   13.39   2
   0 -28 -12    8.18   13.30   6
   0  28 -12    6.80    8.07   8
   0 -28 -12   -3.26   13.33   2
   0 -28 -13   52.02   14.53   6
   0  28 -13   46.23    9.16   8
   0  28 -13   50.07   10.05   8
   0 -28 -13   85.19   14.81   2
   0 -28 -14   13.66   13.18   6
   0 -29   0   -8.19   14.30   7
   0 -29   0   -3.69   13.41   2
   0 -29   0    1.01   14.08   5
   0 -29   1   21.53   14.65   7
   0 -29  -1   10.81   14.24   7
   0 -29  -1    6.41   13.93   2
   0 -29  -1   12.64   13.80   5
   0 -29   1   14.55   12.76   5
   0 -29  -2   48.21   16.31   7
   0 -29   2   34.08   14.69   7
   0 -29  -2   20.94   13.59   2
   0 -29  -2   49.14   14.41   5
   0 -29   2   26.01   12.68   5
   0 -29   3    9.58   13.79   7
   0 -29  -3    2.54   15.50   7
   0 -29  -3    3.61   13.47   2
   0 -29   3    6.20   12.26   5
   0 -29  -3    1.13   14.13   5
   0 -29  -4   12.96   15.43   7
   0 -29   4   -1.03   13.10   7
   0 -29  -4    4.49   13.11   2
   0 -29  -4   10.50   14.55   5
   0 -29   5   -2.96   13.71   7
   0 -29  -5   -7.12   13.45   2
   0 -29  -5   -1.20   14.95   5
   0 -29   6  267.36   19.51   7
   0 -29  -6  282.41   19.97   2
   0 -29  -6  253.50   22.76   5
   0 -29   7   -9.94   13.72   7
   0 -29  -7   -0.87   13.01   2
   0 -29   8   59.30   13.47   7
   0 -29  -8   66.74   14.77   2
   0 -29   9   -0.81   11.79   7
   0 -29  -9  -11.14   12.75   2
   0 -29 -10   17.77   12.98   2
   0 -29 -11   21.75   13.12   2
   0 -29 -12   19.81   13.17   2
   0 -30   0   33.09   15.34   7
   0 -30   0   -1.03   13.73   5
   0 -30  -1   -4.86   15.11   7
   0 -30   1  -10.30   14.82   7
   0 -30   1    4.93   13.61   5
   0 -30  -1   -3.21   14.63   5
   0 -30   2   40.05   14.56   7
   0 -30  -2   34.33   14.68   5
   0 -30   2   36.78   13.27   5
   0 -30   3    4.31   14.17   7
   0 -30  -3    2.29   13.88   5
   0 -30   4   25.97   14.27   7
   0 -30  -4   50.90   15.93   5
   0 -30   5    1.00   13.65   7
   0 -30  -5   14.62   14.32   5
   0 -30   6  -10.52   13.74   7
   0 -30   7   -0.91   12.78   7
   0 -31   0   13.51   13.88   5
   0 -31  -1   -2.16   14.39   5
   0 -31   2   85.21   17.02   7
   0 -31  -2   80.57   16.39   5
   0 -31   3   -2.17   13.45   7
   0 -31  -3    5.79   14.27   5
   0 -31   4  -17.75   15.68   7
   0 -31   5  323.77   22.18   7
   0 -31   6   14.45   12.70   7
   1   0 -31    3.64   11.23   5
  -1   0  31    2.31   12.10   4
   1   0 -30   -1.48   11.21   5
   1   0 -30   -5.32   11.06   2
  -1   0  30   -0.77   12.06   4
   1   0 -29    4.46   11.61   5
   1   0 -29   -3.30   11.20   2
  -1   0  29  -15.18   12.25   4
   1   0 -28    5.98   11.70   5
  -1   0  28    5.26   12.08   4
   1   0 -28   15.65   10.84   2
   1   0 -27 1261.57   43.01  13
  -1   0  27 1318.96   46.26  12
   1   0 -27 1207.12   37.87   5
  -1   0  27 1293.56   41.82  10
  -1   0  27 1139.84   37.31   4
   1   0 -27 1218.13   36.27   2
   1   0 -26   35.52   13.05  12
   1   0 -26   36.15   14.03  13
  -1   0  26   30.88   15.26  12
   1   0 -26   19.93   11.50   5
  -1   0  26   35.31   13.91  10
  -1   0  26   11.65   11.56   4
   1   0 -26   24.61   10.83   2
   1   0 -25  354.71   22.13  13
   1   0 -25  373.16   21.49  12
  -1   0  25  399.10   24.85  12
   1   0 -25  371.01   19.49   5
  -1   0  25  366.42   21.58  10
  -1   0  25  333.95   18.45   4
   1   0 -25  333.20   17.37   2
   1   0 -24   11.87   11.31  12
   1   0 -24    7.77   11.87  13
  -1   0  24  -15.02   13.87  12
   1   0 -24    5.71   10.11   5
  -1   0  24    0.89   11.40  10
  -1   0  24   11.91   10.46   4
   1   0 -24   13.93   10.09   2
   1   0 -23  324.00   20.39  13
   1   0 -23  307.52   19.04  12
   1   0 -23  301.65   17.39   5
  -1   0  23  336.97   22.33  12
  -1   0  23  314.56   17.50   4
   1   0 -23  266.58   15.56   2
   1   0 -22    2.72   11.27  13
   1   0 -22   -5.99   10.62  12
   1   0 -22    7.48    9.28   5
  -1   0  22  -11.74   12.13  12
  -1   0  22    7.99    9.96   4
   1   0 -22    6.89    9.12   2
  -1   0  21   33.73   12.09  12
  -1   0  21   32.27   10.29   4
   1   0 -21   22.71   11.65  13
   1   0 -21   23.13   10.78  12
   1   0 -21   15.19    9.15   5
  -1   0  20    5.86   10.90  12
  -1   0  20    5.61    9.50   4
   1   0 -20    3.18    9.77  12
   1   0 -20   -0.84   10.21  13
   1   0 -20   -0.64    9.12   5
  -1   0  19  578.64   25.88  12
   1   0 -19  583.31   23.83  12
   1   0 -19  583.57   24.29  13
  -1   0  19  519.43   21.34   4
  -1   0  18   38.83   11.79  12
   1   0 -18   21.15    9.84  12
   1   0 -18   20.67   10.26  13
  -1   0  18   24.83    9.72   4
  -1   0  17 9075.02  190.02  12
  -1   0  17 8636.70  184.06   4
   1   0 -17 8559.99  187.33  13
   1   0 -17 8901.19  187.11  12
  -1   0  16   46.26   11.00  12
  -1   0  16   25.80    8.87   4
   1   0 -16   23.80    9.39  12
   1   0 -16   23.59    9.45  13
   1   0 -16   20.36    8.75   5
  -1   0  15 6192.92  134.35  12
   1   0 -15 5976.56  129.56   5
   1   0 -15 6215.59  132.20  12
   1   0 -15 6123.14  132.71  13
  -1   0  15 5901.31  129.39   4
   1   0 -14    6.67    6.71   5
  -1   0  14    8.02    6.95   4
   1   0 -14   -1.23    7.79  13
   1   0 -14    9.42    7.33  12
   1   0 -13   99.05    8.58   5
  -1   0  13  113.74    9.19   4
   1   0 -13   80.13    8.99  12
   1   0 -13   82.88    9.52  13
  -1   0  13   95.47   10.09  10
   1   0 -12   -5.82    5.74   5
  -1   0  12    6.61    6.01   4
   1   0 -12   -1.08    6.42  13
   1   0 -12    3.61    6.44  12
  -1   0  12   -6.47    7.54  10
   1   0 -11 3749.09   81.84   5
  -1   0  11 3754.61   81.82   4
   1   0 -11 3775.31   83.63  12
   1   0 -11 3808.40   84.12  13
  -1   0  11 3739.18   84.05  10
  -1   0  10   -5.56    6.60  10
   1   0 -10    3.69    6.05  13
   1   0 -10    6.65    5.67  12
   1   0 -10    1.77    4.71   5
  -1   0   9 5302.37  111.92  10
   1   0  -9 5291.42  111.85  13
   1   0  -9 5169.06  111.38  12
   1   0  -9 5219.18  109.83   5
   1   0  -8   -0.37    4.13  12
  -1   0   8    0.38    5.13  10
   1   0  -725601.63  514.64  12
  -1   0   725863.29  512.99   5
   1   0  -6    1.73    3.14  12
  -1   0   6    8.80    3.09   5
   1   0  -5 9844.06  203.45  12
  -1   0   510244.27  202.58   5
   1   0  -4   -0.21    2.31  12
  -1   0   4    3.59    2.45   5
   1   0  -371126.65 1423.84  12
   1   0  -373014.19 1423.30   5
  -1   0   371703.58 1423.24   5
   1   0  -2    4.29    1.55   5
  -1   0   1  590.72   13.59   3
   1   0   3 7849.79  157.42  10
  -1   0  -3 7948.39  158.06  13
  -1   0  -3 7728.80  158.18   8
  -1   0  -4    8.15    1.65   2
   1   0   4    1.86    2.44  10
  -1   0  -4    0.20    2.71  13
   1   0   4    2.60    1.59   4
  -1   0  -4    5.07    2.93   8
  -1   0  -5 1952.22   40.93   2
   1   0   5 1913.93   42.85  10
  -1   0  -5 1875.44   43.37  13
  -1   0  -5 1949.94   43.86   8
  -1   0  -6    4.46    3.71  13
  -1   0  -6    3.44    2.17   2
   1   0   6    1.96    3.09  10
  -1   0  -7 6367.33  130.06  13
   1   0   7 6259.28  127.20   4
  -1   0  -7 6311.40  126.66   2
   1   0   7 6094.97  129.09  10
  -1   0  -8    8.32    5.09  13
   1   0   8   16.35    4.25   4
  -1   0  -8    7.34    3.99   2
   1   0   8   -0.32    4.74  10
  -1   0  -9 1428.96   36.03  13
  -1   0  -9 1414.13   35.45  12
   1   0   9 1496.71   33.42   4
  -1   0  -9 1468.45   32.65   2
  -1   0  -9 1404.58   36.25  10
   1   0   9 1375.35   35.14  10
  -1   0 -10    6.65    6.42  13
  -1   0 -10    9.90    5.62  12
   1   0  10    2.16    4.41   4
  -1   0 -10   10.10    4.41   2
   1   0  10    3.20    5.44  10
  -1   0 -1145250.71  893.16  13
  -1   0 -1143774.74  892.22  12
   1   0  1145100.46  889.36   4
  -1   0 -1144636.88  888.37   2
   1   0  1145048.61  892.22  10
  -1   0 -12    8.31    6.29  12
  -1   0 -12    2.63    6.66  13
   1   0  12    2.62    5.46   4
  -1   0 -12    8.36    5.01   2
   1   0  12    9.02    6.78  10
  -1   0 -1312099.15  251.61  13
  -1   0 -1312486.26  251.00  12
   1   0  1312102.86  247.37   4
  -1   0 -1312008.58  246.27   2
   1   0  1312332.23  250.68  10
  -1   0 -14   -3.66    8.09  13
   1   0  14    1.15    6.31   4
  -1   0 -14    3.91    5.50   2
   1   0  14   -2.18    7.03  10
  -1   0 -14   -6.79    8.63  10
  -1   0 -15 2768.12   68.87  13
   1   0  15 2946.81   70.00  12
   1   0  15 2884.21   64.89   4
  -1   0 -15 2839.22   63.65   2
  -1   0 -15 2908.23   70.67  10
   1   0  15 2916.05   68.08  10
  -1   0 -16   -3.46    9.40  13
   1   0  16    5.18    8.87  12
   1   0  16    1.30    6.83   4
  -1   0 -16    8.90    6.32   2
  -1   0 -16    1.56    9.75  10
   1   0  17  895.44   30.90  12
  -1   0 -17  948.87   30.77  13
  -1   0 -17  847.19   24.72   2
   1   0  17  863.49   25.98   4
   1   0  18    6.70   10.27  12
  -1   0 -18   -5.40    9.96  13
  -1   0 -18    0.83    6.83   2
   1   0  18   -5.80    7.93   4
   1   0  19   78.75   12.35  12
  -1   0 -19   73.32   12.33  13
   1   0  19   71.27   10.09   4
  -1   0 -19   77.46    9.25   2
  -1   0 -20    1.81    7.63   2
  -1   0 -20    1.22    8.66   5
  -1   0 -20    1.69   11.21  13
   1   0  20   -3.72   11.63  12
   1   0  20    0.53    8.84   4
  -1   0 -20   13.66   11.90   8
  -1   0 -21  766.85   24.31   2
  -1   0 -21  827.19   27.25   5
  -1   0 -21  837.93   31.04  13
   1   0  21  805.82   31.90  12
   1   0  21  775.43   26.00   4
  -1   0 -21  801.16   31.81   8
  -1   0 -22    9.27    7.83   2
  -1   0 -22   20.35    9.94   5
  -1   0 -22   20.22   12.33  13
   1   0  22    9.20   11.82  12
   1   0  22   11.37    8.89   4
  -1   0 -22   12.78   12.76   8
  -1   0 -23 1114.90   32.44   2
  -1   0 -23 1214.65   39.95  13
   1   0  23 1220.39   41.45  12
  -1   0 -23 1145.00   35.31   5
   1   0  23 1151.80   34.06   4
  -1   0 -23 1300.58   41.91   8
  -1   0 -24   18.69    9.13   2
  -1   0 -24   25.64   13.31  13
   1   0  24   39.87   14.18  12
   1   0  24    6.53    4.87   6
  -1   0 -24   34.74   14.76   8
   1   0  24   20.52    9.83   4
  -1   0 -24   19.52   10.09   5
  -1   0 -25 1537.70   36.99   2
  -1   0 -25 1648.87   46.58  13
   1   0  25 1669.97   48.40  12
  -1   0 -25 1625.26   40.96   5
   1   0  25 1664.61   43.87  10
   1   0  25 1547.15   38.57   4
  -1   0 -25 1736.28   48.54   8
  -1   0 -26    8.17    9.49   2
  -1   0 -26   13.74   13.99  13
   1   0  26   10.71   13.94  12
  -1   0 -26    3.63   10.59   5
   1   0  26    6.20   12.37  10
   1   0  26   12.69   10.02   4
  -1   0 -26   -5.58   14.87   8
  -1   0 -27    2.79    9.61   2
  -1   0 -27    9.82   14.63  13
   1   0  27    2.45   13.72  12
   1   0  27    7.25   13.08  10
   1   0  27   11.02   10.44   4
  -1   0 -27  -16.08   16.17   8
  -1   0 -27   -1.47   10.66   5
  -1   0 -28   14.17   10.27   2
  -1   0 -28    0.74   10.97   5
  -1   0 -29  371.68   20.16   5
   1   0  29  333.43   18.64   4
  -1   0 -30   14.02   11.79   5
  -1   0 -31  234.55   17.22   5
   1  -1 -32   17.87   12.34   5
   1  -1 -31   19.74   12.24   5
   1   1 -31   15.27   11.34   5
  -1   1  31   34.28   12.81   4
  -1  -1  31   16.05   12.53   4
   1  -1 -30   13.58   11.83   5
   1   1 -30   21.61   11.07   5
   1   1 -30   -2.72   11.74   2
   1  -1 -30   25.41   11.45   2
  -1   1  30   14.71   12.20   4
  -1  -1  30    9.13   11.86   4
   1   1 -29  101.75   13.51   5
   1  -1 -29   77.76   13.81   5
  -1   1  29  113.56   14.33   4
  -1  -1  29  100.22   14.47   4
   1  -1 -29   95.53   12.90   2
   1   1 -29   70.80   13.09   2
   1  -1 -28  113.05   14.87   5
   1   1 -28  128.44   13.51   5
  -1   1  28  125.11   17.00  10
  -1  -1  28  111.28   14.64   4
  -1   1  28  134.36   14.83   4
   1  -1 -28  112.37   13.03   2
   1   1 -28  117.33   13.73   2
   1   1 -27   31.93   15.01  13
   1  -1 -27   56.06   15.20  13
  -1  -1  27   63.58   17.01  12
  -1   1  27   50.88   16.46  12
   1   1 -27   63.82   12.51   5
   1  -1 -27   55.82   13.36   5
  -1   1  27   51.39   14.27  10
  -1  -1  27   34.50   14.68  10
  -1  -1  27   26.51   12.26   4
  -1   1  27   69.59   13.39   4
   1   1 -27   43.37   12.14   2
   1  -1 -27   45.36   11.35   2
   1   1 -26  840.14   33.16  13
   1  -1 -26  823.78   32.82  13
   1  -1 -26  847.33   32.01  12
   1   1 -26  817.55   31.93  12
  -1  -1  26  813.85   35.15  12
  -1   1  26  885.90   36.47  12
   1  -1 -26  774.90   29.26   5
   1   1 -26  789.92   27.93   5
  -1   1  26  754.19   30.95  10
  -1  -1  26  802.11   31.92  10
  -1   1  26  748.13   28.36   4
  -1  -1  26  793.31   28.47   4
   1   1 -26  735.50   26.80   2
   1  -1 -26  744.50   26.65   2
   1   1 -25   41.24   12.66  12
   1  -1 -25   41.88   14.31  13
   1  -1 -25   34.68   12.80  12
   1   1 -25   55.89   13.79  13
  -1   1  25   20.32   13.94  12
  -1  -1  25   51.37   15.93  12
   1  -1 -25   16.33   11.27   5
   1   1 -25   33.64   10.41   5
  -1   1  25   29.61   12.91  10
  -1  -1  25   32.76   11.01   4
  -1   1  25   41.09   11.68   4
   1   1 -25   24.02   10.72   2
   1  -1 -25   20.65   10.21   2
   1  -1 -24  103.37   14.91  13
   1   1 -24   97.67   14.45  12
   1   1 -24   85.27   14.49  13
   1  -1 -24   88.47   13.44  12
  -1   1  24   81.96   15.55  12
  -1  -1  24   92.24   15.24  12
   1  -1 -24  110.88   13.40   5
   1   1 -24   86.17   11.75   5
  -1   1  24   93.61   14.15  10
  -1   1  24   93.68   12.59   4
  -1  -1  24   90.00   12.62   4
   1  -1 -24   86.67   11.51   2
   1   1 -24   97.69   12.07   2
   1  -1 -23  433.09   23.09  13
   1   1 -23  400.39   21.89  12
   1   1 -23  427.00   22.79  13
   1  -1 -23  407.38   22.19  12
  -1   1  23  411.54   24.50  12
  -1  -1  23  414.68   24.26  12
   1  -1 -23  401.53   20.19   5
   1   1 -23  418.63   19.27   5
  -1   1  23  415.10   21.46  10
  -1   1  23  469.06   20.59   4
  -1  -1  23  394.14   19.38   4
   1  -1 -23  400.42   18.11   2
   1   1 -23  410.85   18.60   2
   1  -1 -22  633.00   26.35  12
   1   1 -22  656.91   26.83  12
   1  -1 -22  658.65   27.42  13
   1   1 -22  675.61   27.62  13
  -1   1  22  689.92   29.74  12
  -1  -1  22  611.64   28.66  12
   1   1 -22  665.36   23.97   5
   1  -1 -22  631.75   24.97   5
  -1   1  22  678.72   26.70  10
  -1   1  22  620.78   24.25   4
  -1  -1  22  545.11   23.20   4
   1   1 -22  590.07   22.55   2
   1   1 -21   27.93   11.59  13
   1   1 -21   30.55   11.52  12
   1  -1 -21   37.15   11.50  12
   1  -1 -21   35.53   11.97  13
  -1   1  21   41.92   13.10  12
  -1  -1  21   13.28   11.20  12
   1  -1 -21   17.64    9.68   5
   1   1 -21   19.54    9.12   5
  -1   1  21   25.66   10.56  10
  -1  -1  21   36.55   10.77   4
  -1   1  21   29.81   10.36   4
   1   1 -21   29.57    9.52   2
  -1  -1  20  114.27   14.55  12
  -1   1  20  111.39   14.95  12
   1   1 -20   93.84   13.14  13
   1  -1 -20  120.73   13.18  12
   1   1 -20   84.26   12.62  12
   1  -1 -20   85.15   12.58  13
   1  -1 -20  104.45   11.85   5
  -1  -1  20   87.49   11.15   4
  -1   1  20   99.51   11.78   4
   1   1 -20  106.12   11.28   2
   1   1 -19  229.88   15.54  12
   1   1 -19  256.16   16.44  13
   1  -1 -19  242.97   15.96  13
   1  -1 -19  211.52   15.56  12
   1  -1 -19  213.27   14.11   5
  -1  -1  19  216.34   14.01   4
  -1   1  19  221.56   14.12   4
  -1  -1  19  240.72   17.53  12
  -1   1  19  239.15   17.46  12
   1   1 -18 1967.74   51.06  12
   1   1 -18 2109.62   52.66  13
   1  -1 -18 2093.03   51.86  12
   1  -1 -18 1964.50   51.57  13
  -1  -1  18 2115.79   54.49  12
  -1   1  18 2021.26   54.01  12
  -1   1  18 1914.79   48.48   4
  -1  -1  18 1850.82   47.94   4
  -1  -1  18 1761.02   39.23   6
   1  -1 -17  155.78   13.54  12
   1   1 -17  135.38   13.00  13
   1   1 -17  148.15   13.09  12
   1  -1 -17  157.98   13.66  13
  -1   1  17  164.96   14.88  12
  -1  -1  17  152.41   14.44  12
   1   1 -17  135.88   10.71   5
  -1  -1  17  159.37   13.79  10
  -1   1  17  154.06   12.25   4
  -1  -1  17  132.79   11.85   4
  -1  -1  17  136.93    5.72   6
   1  -1 -16   59.41    9.51  12
   1   1 -16   66.08   10.03  12
   1  -1 -16   78.81   10.98  13
   1   1 -16   66.83   10.51  13
  -1  -1  16   74.48   11.52  12
  -1   1  16   57.25   11.05  12
   1   1 -16   83.53    9.11   5
  -1  -1  16   69.26   10.86  10
  -1   1  16   57.06    9.70   4
  -1  -1  16   51.37    9.28   4
  -1  -1  16   43.58    4.04   6
   1  -1 -15  922.92   29.25  13
   1   1 -15  995.97   29.88  13
   1  -1 -15  949.88   28.90  12
   1   1 -15  952.69   29.03  12
  -1   1  15  941.47   30.65  12
  -1  -1  15  949.39   30.57  12
   1   1 -15  925.18   26.39   5
   1  -1 -15  897.07   27.54   5
  -1  -1  15  932.47   29.34  10
  -1  -1  15  822.94   26.23   4
  -1   1  15  863.39   26.70   4
  -1  -1  15  811.27   20.22   6
   1   1 -14  144.22   11.23  12
   1  -1 -14  142.42   11.27  12
   1   1 -14  113.80   10.77  13
   1  -1 -14  138.21   11.32  13
  -1   1  14  140.51   12.05  12
  -1  -1  14  116.43   10.80  10
   1   1 -14  114.88    9.13   5
   1  -1 -14  129.61   10.34   5
  -1   1  14   95.07    9.44   4
  -1  -1  14   94.51    9.21   4
  -1  -1  14   94.54    5.00   6
   1   1 -13  326.69   15.76  13
   1  -1 -13  359.89   15.70  12
   1   1 -13  354.17   15.66  12
   1  -1 -13  366.76   16.38  13
  -1  -1  13  348.93   16.19  10
   1  -1 -13  359.03   14.95   5
   1   1 -13  360.59   13.98   5
  -1   1  13  338.34   14.58   4
  -1  -1  13  341.89    9.78   6
   1   1 -12   66.45    8.76  13
   1  -1 -12   67.92    8.18  12
   1   1 -12   73.64    8.17  12
   1  -1 -12   51.98    8.08  13
  -1  -1  12   54.64    8.56  10
   1   1 -12   76.08    7.27   5
   1  -1 -12   67.17    7.55   5
  -1   1  12   83.35    8.35   4
  -1  -1  12   80.28    4.31   6
   1   1 -11  947.82   27.63  13
   1   1 -11  971.57   27.31  12
   1  -1 -11  979.40   27.70  13
   1  -1 -11  986.02   27.50  12
  -1  -1  11  936.23   27.75  10
   1  -1 -11  965.77   26.40   5
   1   1 -11  946.22   25.01   5
  -1   1  11  923.87   25.74   4
  -1  -1  11  882.43   20.99   6
   1  -1 -1021643.45  438.28  12
   1   1 -1022130.40  438.84  13
   1  -1 -1022289.62  438.71  13
   1   1 -1022087.70  438.34  12
   1  -1 -1021162.83  437.15   5
   1   1 -1021576.67  435.65   5
  -1   1  1021750.30  438.50  10
  -1  -1  1022054.49  439.11  10
  -1   1  1021980.33  436.77   4
  -1  -1  1021577.73  431.87   6
   1  -1  -9  413.60   15.34  13
   1  -1  -9  415.23   15.15  12
   1   1  -9  411.74   15.39  13
   1   1  -9  420.82   15.16  12
  -1   1   9  433.54   15.86  12
   1   1  -9  422.67   13.53   5
  -1  -1   9  421.08   15.70  10
  -1   1   9  409.17   15.47  10
  -1   1   9  448.86   14.84   4
  -1  -1   9  413.38   10.74   6
   1  -1  -8   68.27    6.33  12
   1  -1  -8   59.23    6.48  13
   1   1  -8   77.11    6.35  12
  -1   1   8   69.12    6.85  12
  -1   1   8   66.67    6.77  10
  -1  -1   8   64.97    7.19  10
  -1   1   8   69.06    6.22   4
  -1  -1   8   77.69    3.66   6
   1  -1  -7    8.83    4.02  12
   1   1  -7   15.07    4.40  12
  -1   1   7   16.15    4.62  12
  -1  -1   7   16.26    3.50   5
  -1   1   7   10.84    4.80  10
  -1   1   7   17.70    4.92   4
  -1  -1   7    8.85    2.15   6
  -1   1   612978.32  267.15   5
  -1  -1   613193.40  265.93   5
   1   1  -613022.03  267.87  12
   1  -1  -613391.03  267.96  12
  -1   1   613814.77  267.22   4
  -1   1   613371.19  268.35  12
  -1   1   5 6306.22  131.82  12
   1   1  -5 6450.51  131.69  12
   1  -1  -5 6500.28  131.70  12
   1  -1  -5 6439.93  131.38   5
  -1   1   5 6451.63  131.29   5
  -1  -1   5 6279.10  129.94   5
   1   1  -5 6411.11  128.70   6
  -1   1   5 6617.91  131.06   4
  -1   1   4 5148.71  103.99   5
   1  -1  -4 4951.69  104.04   5
   1   1  -4 5057.73  102.68   5
  -1  -1   4 5080.35  102.76   5
   1  -1  -4 4853.11  103.95  12
  -1   1   4 5037.57  104.24  12
   1   1  -4 5065.06  104.12  12
   1   1  -4 5108.90  101.75   6
  -1   1   4 5219.00  103.58   4
  -1  -1   3  446.72   10.87   5
  -1   1   3  451.16   12.16   5
   1   1  -3  448.95   10.76   5
  -1  -1   3  423.03   10.20   6
   1  -1  -3  442.53   11.93   5
  -1   1   3  389.73   11.54  12
   1  -1  -3  424.47   11.61  12
   1   1  -3  437.92   11.74  12
   1   1  -3  389.84   10.03   6
  -1   1   2 5544.52  114.18  12
  -1   1   2 5573.40  113.99  11
   1   1  -2 5708.64  113.19   5
  -1  -1   2 5715.11  113.04   6
   1  -1  -2 5627.52  114.41   5
  -1   1   112649.42  253.48  11
  -1   1   112892.88  253.63  12
   1   1  -112597.02  253.86   1
   1  -1  -112828.60  253.59   7
  -1   1   010026.80  196.71  11
   1   1   0 9725.67  196.72   1
  -1   1  -1 5729.52  116.60  10
  -1  -1  -1 6048.84  116.56   9
   1   1   1 5671.58  116.90   1
  -1   1  -2  597.99   13.68  10
   1  -1   2  573.31   13.11   2
  -1  -1  -2  592.47   12.90   4
   1  -1   3 7431.65  148.40   2
  -1   1  -3 7411.20  148.49   2
   1   1   3 7468.93  148.30   4
   1   1   3 7300.12  149.17  10
   1  -1   3 7360.59  149.35  10
  -1  -1  -3 7414.40  150.01  13
  -1   1  -3 7538.62  149.83  13
  -1  -1  -3 7389.21  148.29   4
  -1   1  -3 7627.73  150.09   8
   1   1   3 7534.79  150.14   8
  -1  -1  -3 7355.56  150.19   8
  -1   1  -423085.33  450.72   2
   1  -1   422855.65  450.56   2
   1  -1   421931.65  451.85  10
   1   1   421473.34  451.52  10
  -1  -1  -422209.66  451.75  10
  -1   1  -423409.73  452.45  13
  -1  -1  -422117.05  452.45  13
   1   1   423179.87  450.62   4
  -1  -1  -422739.49  450.63   4
   1   1   423586.52  452.80   8
  -1   1  -423055.10  452.66   8
  -1  -1  -423074.61  452.86   8
  -1   1  -524793.09  487.28   2
   1   1   524677.63  488.65  10
  -1  -1  -524164.15  488.89  10
   1  -1   524348.14  488.92  10
   1   1   523671.40  489.00  12
  -1  -1  -524160.28  489.47  13
  -1   1  -525396.02  489.50  13
   1   1   524530.02  487.33   4
  -1  -1  -525415.36  489.98   8
  -1   1  -6  445.03   11.68   2
   1  -1   6  439.15   13.33  10
   1   1   6  451.35   13.16  10
  -1  -1  -6  440.69   13.36  10
  -1  -1  -6  461.87   13.91  13
  -1   1  -6  464.81   13.77  13
   1   1   6  437.36   13.41  12
   1   1   6  445.87   11.85   4
  -1  -1  -6  460.96   14.15   8
  -1   1  -7  961.58   22.55   2
   1  -1   7 1028.47   24.94  10
  -1  -1  -7  953.63   24.79  10
   1   1   7  957.18   24.30  10
   1   1   7  987.07   24.99  12
  -1  -1  -7  954.52   25.03  13
  -1   1  -7  992.42   25.07  13
   1   1   7  974.95   22.83   4
   1  -1   7  894.30   22.23   4
  -1  -1  -7 1065.32   26.07   8
  -1   1  -812582.29  250.07  13
   1   1   812411.96  250.02  12
  -1  -1  -812326.15  250.03  13
   1  -1   812271.74  246.80   4
   1   1   812055.45  247.14   4
  -1   1  -812369.15  246.79   2
   1  -1   812264.48  249.47  10
   1   1   812401.40  249.15  10
  -1  -1  -812177.21  249.84  10
  -1   1  -9 5010.86  103.41  13
  -1  -1  -9 4807.89  103.22  13
  -1   1  -9 5029.82  102.86  12
   1   1   9 4875.62  103.24  12
   1  -1   9 4784.96   99.78   4
   1   1   9 4837.70  100.30   4
  -1   1  -9 4695.06   99.64   2
  -1  -1  -9 4905.04  103.46  10
   1  -1   9 4777.54  102.52  10
   1   1   9 4667.40  101.98  10
  -1  -1 -10  968.01   26.05  12
  -1   1 -10  882.50   25.50  12
  -1  -1 -10  909.90   26.29  13
  -1   1 -10  947.91   26.39  13
   1   1  10  894.43   23.52   4
   1  -1  10  921.82   23.27   4
  -1   1 -10  925.23   23.13   2
   1  -1  10  883.67   25.52  10
   1   1  10  954.32   25.69  10
  -1  -1 -10  913.28   26.50  10
  -1  -1 -11  125.18    9.36  12
  -1   1 -11  128.45    9.41  12
  -1  -1 -11  118.29    9.72  13
  -1   1 -11  129.26    9.86  13
   1   1  11  132.08    8.02   4
   1  -1  11  130.22    7.86   4
  -1   1 -11  137.75    7.96   2
   1   1  11  128.16    9.38  10
  -1  -1 -11  123.41    9.79  10
   1  -1  11  129.03    9.49  10
  -1  -1 -12 1649.19   41.44  12
  -1   1 -12 1644.07   41.50  12
  -1   1 -12 1636.29   42.09  13
  -1  -1 -12 1621.36   42.06  13
   1  -1  12 1614.36   38.43   4
   1   1  12 1640.88   38.83   4
  -1   1 -12 1617.27   38.00   2
   1  -1  12 1614.82   41.38  10
  -1  -1 -12 1675.83   42.90  10
   1   1  12 1620.64   41.02  10
  -1  -1 -13 4063.85   92.93  12
  -1  -1 -13 4205.22   94.18  13
  -1   1 -13 4189.11   93.23  12
  -1   1 -13 4334.47   94.39  13
   1  -1  13 4272.44   90.08   4
   1   1  13 4226.06   90.28   4
  -1   1 -13 4180.43   89.40   2
  -1  -1 -13 4182.73   94.93  10
   1  -1  13 4188.86   93.27  10
   1   1  14 1204.67   34.44  12
  -1  -1 -14 1194.82   34.29  13
  -1   1 -14 1108.74   33.43  13
   1   1  14 1189.64   34.95  13
   1  -1  14 1116.00   29.84   4
   1   1  14 1120.90   30.12   4
  -1   1 -14 1122.08   29.26   2
  -1   1 -14 1203.20   35.42  10
  -1  -1 -14 1141.77   34.47  10
   1  -1  14 1152.31   32.99  10
  -1  -1 -15 1142.75   34.76  13
  -1   1 -15 1202.01   35.09  13
   1   1  15 1185.00   35.45  12
   1  -1  15 1195.00   35.60  12
   1   1  15 1191.39   36.00  13
   1  -1  15 1160.20   33.97  10
  -1   1 -15 1227.21   36.70  10
  -1  -1 -15 1237.78   36.51  10
   1  -1  15 1183.52   30.98   4
   1   1  15 1187.83   31.37   4
  -1   1 -15 1139.79   30.24   2
  -1  -1 -15 1120.39   29.53   2
  -1   1 -16 1430.72   36.14   5
   1  -1  16 1441.18   40.77  12
   1   1  16 1460.97   41.14  12
  -1   1 -16 1385.69   39.78  13
  -1  -1 -16 1401.06   40.06  13
   1  -1  16 1450.16   39.28  10
  -1  -1 -16 1405.30   41.18  10
  -1   1 -16 1418.79   41.83  10
   1   1  16 1356.62   35.69   4
   1  -1  16 1338.67   35.40   4
  -1   1 -16 1309.13   34.67   2
  -1  -1 -16 1330.57   34.18   2
  -1   1 -17 1619.17   40.92   5
   1  -1  17 1754.46   46.89  12
  -1  -1 -17 1721.98   45.83  13
  -1   1 -17 1672.25   45.32  13
   1   1  17 1695.73   46.37  12
   1  -1  17 1640.15   44.17  10
   1  -1  17 1535.46   40.06   4
   1   1  17 1507.02   40.24   4
  -1  -1 -17 1554.60   38.88   2
  -1   1 -17 1545.03   39.41   2
  -1   1 -18  261.07   13.70   5
  -1   1 -18  259.80   16.75  13
  -1  -1 -18  273.81   17.01  13
   1   1  18  270.66   17.49  12
   1  -1  18  261.38   17.45  12
   1  -1  18  270.93   16.20  10
   1  -1  18  239.24   13.34   4
   1   1  18  237.86   13.53   4
  -1   1 -18  226.28   12.42   2
  -1  -1 -18  244.30   12.26   2
  -1  -1 -19   10.82    7.72   2
  -1   1 -19   22.59    8.19   2
  -1  -1 -19   13.06    9.40   5
   1  -1  19   25.66   11.15  12
   1   1  19   -6.19   10.54  12
  -1   1 -19   22.62   11.04  13
  -1  -1 -19   12.97   10.85  13
   1  -1  19   17.20   10.75  10
   1  -1  19    6.49    8.10   4
   1   1  19   14.40    8.35   4
  -1  -1 -19   15.64   11.99   8
  -1   1 -20 1895.42   47.61   2
  -1  -1 -20 1851.42   46.78   2
  -1   1 -20 1981.90   54.40  13
   1  -1  20 1969.60   55.60  12
  -1  -1 -20 2055.44   54.77  13
   1   1  20 2037.19   56.12  12
   1   1  20 1987.08   49.11   4
   1  -1  20 1918.20   48.52   4
  -1  -1 -20 2053.72   56.10   8
  -1  -1 -20 1992.25   51.24   5
  -1  -1 -21   32.60    8.17   2
  -1   1 -21   38.68    8.91   2
  -1  -1 -21   29.09    9.96   5
  -1   1 -21   48.81    9.96   5
   1  -1  21   36.15   12.90  12
   1   1  21   28.33   12.62  12
  -1  -1 -21   60.19   13.02  13
  -1   1 -21   32.58   12.41  13
   1   1  21   44.72    9.71   4
   1  -1  21   31.43    9.34   4
  -1   1 -21   20.92   12.85   8
  -1  -1 -21   50.99   13.23   8
  -1  -1 -22  138.62   10.82   2
  -1   1 -22  142.46   11.14   2
  -1   1 -22  126.00   15.19  13
   1  -1  22  136.95   15.96  12
   1   1  22  133.92   16.24  12
  -1  -1 -22  130.31   15.81  13
  -1   1 -22  129.98   12.21   5
  -1  -1 -22  126.92   12.94   5
   1   1  22  169.85   14.69  10
   1   1  22  142.31   12.37   4
   1  -1  22  141.74   12.18   4
  -1  -1 -22  144.84   16.63   8
  -1   1 -22  140.93   16.67   8
  -1   1 -23   52.80    9.64   2
  -1  -1 -23   50.56    9.13   2
  -1   1 -23   54.15   13.36  13
  -1  -1 -23   65.95   13.52  13
   1  -1  23   37.30   12.57  12
   1   1  23   46.90   13.85  12
   1   1  23   51.85    4.92   6
  -1   1 -23   73.12   10.77   5
  -1  -1 -23   52.74   11.19   5
   1   1  23   68.50   12.80  10
   1  -1  23   52.13   10.42   4
   1   1  23   62.22   10.61   4
  -1   1 -23   66.31   14.83   8
  -1  -1 -23   69.11   14.67   8
  -1  -1 -24   16.54    8.65   2
  -1   1 -24    0.54    8.88   2
  -1   1 -24   14.82   13.11  13
  -1  -1 -24    6.95   12.85  13
   1  -1  24    3.32   13.30  12
   1   1  24   -1.11   12.95  12
  -1   1 -24   -1.94    9.33   5
   1   1  24    2.85    3.60   6
  -1  -1 -24    6.70   10.67   5
   1   1  24    5.82   10.91  10
   1  -1  24   -0.60    9.13   4
   1   1  24   12.30    9.77   4
  -1  -1 -24    3.17   13.19   8
  -1   1 -24    6.31   13.46   8
   1   1  24   -5.46    4.02   6
   1  -1  24   -1.02    5.32   6
  -1  -1 -25    3.60    9.03   2
  -1   1 -25    1.66    9.01   2
  -1  -1 -25   11.32   12.96  13
  -1   1 -25   -6.13   13.33  13
   1   1  25    3.45   13.58  12
   1  -1  25   -9.20   13.40  12
  -1  -1 -25   -6.85   11.26   5
  -1   1 -25   -1.32    9.64   5
   1   1  25   18.79   12.25  10
   1  -1  25    4.90    9.91   4
   1   1  25    3.16    9.81   4
  -1  -1 -25    6.50   13.52   8
  -1   1 -25    2.17   13.81   8
   1  -1  25    3.89    5.21   6
  -1  -1 -26   -7.90    9.20   2
  -1   1 -26   -1.70    9.65   2
  -1  -1 -26   -8.46   13.81  13
  -1   1 -26   -1.05   13.41  13
   1  -1  26    8.33   14.06  12
   1   1  26   -8.33   14.88  12
  -1  -1 -26    0.77   11.31   5
  -1   1 -26   11.42   10.14   5
   1   1  26    0.88   12.10  10
   1  -1  26   13.75   10.26   4
   1   1  26    9.03    9.99   4
  -1  -1 -26   13.43   15.04   8
  -1   1 -26   -5.60   14.47   8
   1  -1  26   -0.80    4.36   6
  -1  -1 -27   15.04    9.75   2
  -1   1 -27   20.24   10.20   2
  -1  -1 -27   -2.18   14.44  13
  -1   1 -27   16.25   15.27  13
   1   1  27    2.45   14.10  12
   1  -1  27    1.23   14.30  12
   1   1  27   13.46   12.77  10
   1  -1  27   16.59   10.72   4
   1   1  27   17.74   10.64   4
  -1  -1 -27   32.29   16.69   8
  -1   1 -27   21.92   15.37   8
  -1  -1 -27    8.66   11.33   5
  -1   1 -27   -4.08   10.69   5
  -1   1 -28  763.35   27.18   5
  -1  -1 -28  750.13   28.73   5
  -1  -1 -28  679.84   24.36   2
  -1   1 -28  710.29   25.20   2
   1  -1  28  725.30   26.21   4
  -1  -1 -29  106.62   14.88   5
  -1   1 -29   94.79   13.22   5
  -1   1 -29  109.47   13.16   2
   1  -1  29  104.54   13.49   4
   1   1  29  105.23   13.40   4
  -1   1 -30   41.41   11.64   5
  -1  -1 -30   54.09   13.45   5
   1   1  30   51.09   12.20   4
  -1   1 -31  100.08   13.17   5
  -1  -1 -31   76.49   13.64   5
  -1  -1 -32   -3.89   11.45   5
   1  -2 -32    2.50   12.92   5
   1   2 -31    9.50   10.01   5
   1  -2 -31   -8.46   12.31   5
  -1   2  31   -9.42   12.63   4
  -1  -2  31   -4.55   11.71   4
   1   2 -30   15.80   10.39   5
   1  -2 -30   20.49   12.87   5
   1   2 -30   28.52   11.95   2
  -1  -2  30   27.96   12.41   4
  -1   2  30   59.39   13.19   4
   1  -2 -29  104.49   15.34   5
   1   2 -29   89.51   12.29   5
  -1  -2  29   75.67   13.55   4
  -1   2  29   92.21   14.14   4
   1   2 -29   80.00   13.03   2
   1  -2 -29   94.40   12.92   2
   1  -2 -28   40.15   13.24   5
   1   2 -28   35.37   11.02   5
  -1   2  28   61.57   15.14  10
  -1  -2  28   37.15   12.28   4
  -1   2  28   62.99   13.46   4
   1   2 -28   46.41   12.16   2
   1  -2 -27  105.05   17.05  13
   1   2 -27  103.70   16.27  13
  -1   2  27   95.42   17.67  12
  -1  -2  27  112.02   17.95  12
   1  -2 -27   99.20   14.55   5
   1   2 -27   82.20   11.72   5
  -1   2  27   90.97   15.04  10
  -1   2  27  112.59   14.42   4
  -1  -2  27  103.37   14.08   4
   1  -2 -27   99.74   12.66   2
   1   2 -27   94.78   13.04   2
   1   2 -26   72.84   14.90  12
   1  -2 -26   40.25   13.37  12
   1   2 -26   58.68   14.77  13
   1  -2 -26   44.37   14.80  13
  -1  -2  26   53.10   15.58  12
  -1   2  26   45.69   15.58  12
   1   2 -26   42.85   10.73   5
   1  -2 -26   45.30   12.94   5
  -1   2  26   50.53   13.85  10
  -1   2  26   68.43   12.98   4
  -1  -2  26   47.03   12.34   4
   1  -2 -26   47.45   11.13   2
   1   2 -26   40.31   11.25   2
   1   2 -25   56.16   13.50  12
   1  -2 -25   50.56   13.25  12
   1   2 -25   72.05   14.45  13
   1  -2 -25   24.01   12.84  13
  -1  -2  25   47.79   15.46  12
  -1   2  25   39.42   14.89  12
   1  -2 -25   26.49   11.94   5
   1   2 -25   32.49   10.15   5
  -1   2  25   35.33   13.15  10
  -1   2  25   45.19   12.18   4
  -1  -2  25   29.08   11.61   4
   1  -2 -25   57.31   11.35   2
   1   2 -25   45.97   11.00   2
   1  -2 -24  399.93   21.79  12
   1   2 -24  361.60   20.95  12
   1  -2 -24  385.18   22.32  13
   1   2 -24  411.70   22.80  13
  -1  -2  24  393.39   24.12  12
  -1   2  24  399.23   24.15  12
   1  -2 -24  405.92   20.77   5
   1   2 -24  376.15   17.99   5
  -1   2  24  366.99   20.90  10
  -1   2  24  368.72   19.17   4
  -1  -2  24  373.84   19.25   4
   1   2 -24  366.42   18.42   2
   1   2 -23  237.91   18.15  12
   1  -2 -23  219.36   17.58  12
   1  -2 -23  279.72   19.38  13
   1   2 -23  277.02   19.15  13
  -1   2  23  235.85   19.96  12
  -1  -2  23  227.85   19.40  12
   1   2 -23  242.47   14.59   5
   1  -2 -23  276.23   17.79   5
  -1   2  23  309.52   18.71  10
  -1   2  23  236.18   15.83   4
  -1  -2  23  256.00   16.16   4
   1   2 -23  246.80   15.18   2
   1   2 -22    4.54   11.67  13
   1  -2 -22   -0.85   10.74  12
   1   2 -22    1.71   10.92  12
   1  -2 -22   18.05   12.13  13
  -1  -2  22   11.73   12.19  12
  -1   2  22    2.14   12.86  12
   1  -2 -22   -6.96   10.86   5
  -1  -2  22    1.78    2.44   6
  -1   2  22   13.02   11.27  10
  -1  -2  22   12.50   10.17   4
  -1   2  22    4.05   10.17   4
   1   2 -22    1.20    9.00   2
   1   2 -21  106.58   11.27   2
   1   2 -21  143.47   14.27  12
   1   2 -21  154.95   14.84  13
   1  -2 -21  127.49   13.99  13
   1  -2 -21  140.86   14.58  12
  -1   2  21  122.74   15.51  12
  -1  -2  21  120.57   15.03  12
   1  -2 -21  134.78   13.33   5
  -1   2  21  154.55   14.30  10
  -1   2  21   86.59   11.75   4
  -1  -2  21  110.90   12.72   4
   1   2 -20  435.53   18.45   2
   1  -2 -20  486.17   22.24  13
   1  -2 -20  482.22   21.84  12
   1   2 -20  463.93   21.65  12
   1   2 -20  471.90   22.02  13
  -1  -2  20  427.67   22.78  12
  -1   2  20  443.73   23.21  12
   1  -2 -20  423.41   20.30   5
  -1  -2  20  490.91   22.33  10
  -1   2  20  466.37   21.32  10
  -1  -2  20  408.93   19.03   4
  -1   2  20  436.68   19.54   4
  -1  -2  20  372.52   11.31   6
   1   2 -19  112.14   11.35   2
   1   2 -19  118.19   12.79  12
   1   2 -19  130.28   13.86  13
   1  -2 -19  142.80   14.19  13
   1  -2 -19  122.65   13.42  12
  -1   2  19  147.89   15.12  12
  -1  -2  19  138.47   14.67  12
   1   2 -19  125.67   10.91   5
   1  -2 -19  112.13   12.28   5
  -1   2  19  135.13   13.25  10
  -1  -2  19  129.98   13.83  10
  -1  -2  19  103.54   11.87   4
  -1   2  19  133.72   12.38   4
  -1  -2  19  125.35    6.15   6
   1   2 -18  334.65   15.96   2
   1   2 -18  355.17   19.02  13
   1   2 -18  301.18   17.34  12
   1  -2 -18  317.11   17.66  12
   1  -2 -18  360.11   18.96  13
  -1  -2  18  345.83   19.67  12
  -1   2  18  340.55   19.47  12
   1  -2 -18  345.63   17.55   5
   1   2 -18  350.83   15.42   5
  -1   2  18  332.13   17.70  10
  -1  -2  18  371.49   19.28  10
  -1   2  18  371.93   17.30   4
  -1  -2  18  335.45   16.65   4
  -1  -2  18  348.33   10.55   6
   1   2 -17  483.94   18.88   2
   1  -2 -17  547.29   22.36  13
   1   2 -17  511.78   21.99  13
   1   2 -17  514.30   21.63  12
   1  -2 -17  497.53   21.31  12
  -1  -2  17  517.65   23.28  12
  -1   2  17  559.70   23.96  12
   1   2 -17  526.28   18.85   5
   1  -2 -17  521.65   20.98   5
  -1  -2  17  548.79   22.70  10
  -1   2  17  518.31   20.33   4
  -1  -2  17  495.73   19.63   4
  -1  -2  17  472.96   13.78   6
   1  -2 -16 4554.29  102.73  12
   1   2 -16 4716.35  103.21  12
   1   2 -16 4741.34  104.02  13
   1  -2 -16 4761.80  103.86  13
  -1   2  16 4750.17  105.57  12
  -1  -2  16 4692.17  105.43  12
   1   2 -16 4450.51   98.66   5
  -1  -2  16 4600.06  103.76  10
  -1   2  16 4373.73  100.24   4
  -1  -2  16 4434.01   93.79   6
   1   2 -15  537.50   20.82  12
   1  -2 -15  494.14   20.18  12
   1  -2 -15  526.70   21.03  13
   1   2 -15  521.75   21.08  13
  -1   2  15  483.08   21.36  12
  -1  -2  15  535.46   22.27  12
   1   2 -15  483.36   17.50   5
  -1  -2  15  488.34   20.79  10
  -1   2  15  513.15   19.21   4
  -1  -2  15  513.19   14.07   6
   1  -2 -14 9096.55  190.97  12
   1   2 -14 8939.54  191.47  13
   1   2 -14 8940.61  190.74  12
   1  -2 -14 9115.50  191.52  13
  -1   2  14 9218.76  192.98  12
  -1  -2  14 9331.50  193.16  12
   1  -2 -14 8964.84  190.10   5
   1   2 -14 8963.77  187.00   5
  -1  -2  14 8975.65  191.79  10
  -1   2  14 9209.71  189.17   4
  -1  -2  14 9137.32  183.26   6
   1   2 -13  354.58   15.60  12
   1   2 -13  357.78   16.24  13
   1  -2 -13  334.67   15.79  13
   1  -2 -13  366.42   16.03  12
  -1   2  13  344.52   17.04  12
  -1  -2  13  383.86   17.08  10
   1   2 -13  355.26   13.43   5
   1  -2 -13  337.50   15.32   5
  -1   2  13  352.00   15.14   4
  -1  -2  13  330.04   10.63   6
   1   2 -12 1412.22   37.39  12
   1  -2 -12 1423.08   37.83  13
   1  -2 -12 1431.92   37.50  12
   1   2 -12 1462.10   38.27  13
  -1  -2  12 1440.36   38.45  10
   1  -2 -12 1475.06   37.32   5
   1   2 -12 1355.61   34.06   5
  -1   2  12 1428.15   36.26   4
  -1  -2  12 1373.02   31.65   6
   1  -2 -11   57.08    7.97  13
   1  -2 -11   46.31    7.24  12
   1   2 -11   43.52    7.02  12
   1   2 -11   52.86    7.77  13
   1   2 -11   53.06    5.89   5
   1  -2 -11   48.64    7.27   5
  -1  -2  11   49.47    8.06  10
  -1   2  11   60.03    7.47   4
  -1  -2  11   47.95    4.33   6
   1  -2 -10 2839.22   63.47  13
   1   2 -10 2801.58   63.12  12
   1   2 -10 2743.82   63.47  13
   1  -2 -10 2744.66   63.00  12
  -1   2  10 2716.70   63.90  12
   1   2 -10 2732.38   59.88   5
  -1  -2  10 2685.41   63.74  10
  -1   2  10 2901.79   62.27   4
  -1  -2  10 2725.75   58.05   6
   1   2  -9 2414.39   54.22  13
   1   2  -9 2354.89   53.46  12
   1  -2  -9 2365.26   53.74  13
   1  -2  -9 2265.02   53.24  12
  -1   2   9 2283.10   54.05  12
  -1  -2   9 2264.28   53.99  12
   1   2  -9 2327.13   50.41   5
  -1  -2   9 2321.08   54.27  10
  -1   2   9 2297.43   52.39   4
  -1  -2   9 2257.80   48.93   6
   1  -2  -8  128.37    8.32  13
   1   2  -8  142.01    8.10  12
   1  -2  -8  140.23    8.23  12
  -1  -2   8  145.32    8.70  12
  -1   2   8  159.28    8.97  12
   1   2  -8  134.18    6.53   5
  -1  -2   8  145.01    6.31   5
  -1  -2   8  148.71    9.25  10
  -1   2   8  137.20    8.31   4
  -1  -2   8  117.60    5.52   6
  -1  -2   7   69.38    4.49   5
   1   2  -7   66.04    6.07  12
   1  -2  -7   60.31    5.82  12
   1  -2  -7   61.43    5.84  13
  -1  -2   7   64.16    6.27  12
  -1   2   7   60.04    6.15  12
   1  -2  -6   10.82    4.03   5
  -1  -2   6    6.70    2.55   5
   1   2  -6    5.76    3.20  12
   1  -2  -6    4.30    3.36  12
  -1   2   6   10.64    3.66   4
  -1  -2   6    1.53    3.31  12
  -1   2   6    3.97    3.46  12
  -1   2   5  983.25   24.79  12
  -1  -2   5  946.92   24.73  12
   1  -2  -5  987.77   24.57  12
   1   2  -5  994.07   24.65  12
  -1   2   5 1021.11   25.00   5
   1  -2  -5 1013.54   25.10   5
  -1  -2   5  993.77   22.66   5
   1   2  -5 1006.21   22.85   6
  -1   2   5 1103.37   24.71   4
   1  -2  -5 1104.48   24.72   4
  -1   2   437619.21  766.09  12
  -1  -2   438130.41  766.14  12
   1  -2  -437989.83  765.88  12
   1   2  -437711.47  765.91  12
   1   2  -439609.90  764.60   6
  -1  -2   438317.92  764.02   5
   1  -2  -438089.12  766.58   5
  -1   2   437712.70  766.36   5
  -1   2   439197.46  764.53   9
  -1   2   440944.75  765.83   4
  -1  -2   3 4278.08   93.05  12
  -1   2   3 4422.34   92.71  11
   1   2  -3 4453.28   93.13  12
   1  -2  -3 4535.12   93.13  12
  -1   2   3 4478.03   93.20  12
  -1  -2   3 4549.06   92.18   6
   1   2  -3 4626.40   92.34   6
  -1  -2   3 4608.02   91.55   5
   1   2  -3 4604.06   91.35   5
  -1   2   3 4546.33   93.83   5
   1  -2  -3 4560.48   93.90   5
   1   2  -3 4356.83   93.90   8
  -1   2   3 4650.56   92.11   9
   1  -2  -3 4487.64   91.79   9
  -1   2   3 4909.48   93.16   4
  -1  -2   2 2556.49   53.62   6
  -1  -2   2 2775.17   52.91   5
  -1   2   2 2584.89   54.85   5
  -1   2   2 2607.58   54.07  12
  -1   2   2 2603.90   53.79  11
   1   2  -2 2494.62   53.92  12
  -1  -2   2 2501.43   53.96  12
   1  -2  -2 2521.38   53.88   8
  -1   2   2 2651.21   53.29   9
   1   2  -2 2526.84   54.75   8
  -1  -2   2 2547.16   54.84   8
   1  -2  -2 2597.59   53.14   9
  -1   2   2 2678.06   53.90   4
  -1   2   1 8249.37  169.18  11
  -1   2   1 8467.10  169.36  12
  -1  -2   1 8625.64  169.49  11
   1   2  -1 8545.93  169.39  12
   1   2  -1 7966.42  169.28  11
  -1  -2   1 8549.66  169.40  12
  -1  -2   1 8910.24  169.60   6
   1   2  -1 8456.78  170.07   8
   1  -2  -1 8675.71  169.64   1
   1   2  -1 8399.04  169.59   1
   1  -2   0 2682.23   54.46   4
   1   2   0 2687.64   54.78  11
  -1   2   0 2615.11   54.77  11
  -1  -2   0 2596.14   54.74  11
  -1   2   0 2684.19   54.44   4
  -1  -2   0 2670.28   55.25   9
   1   2   0 2641.77   55.34   8
   1   2   0 2711.45   54.87   1
  -1   2   0 2777.89   54.95   1
   1  -2   0 2717.65   54.84   1
   1   2   0 2685.81   54.43   2
  -1  -2   0 2745.56   54.45   2
   1  -2   1 1797.80   37.34   1
  -1   2  -1 1808.81   37.37   1
   1   2   1 1801.06   37.38   1
  -1   2  -1 1832.14   37.17  13
   1  -2   1 1727.93   37.03  13
   1   2   1 1778.09   37.71  13
  -1  -2  -1 1742.51   36.95  11
   1   2   1 1786.70   37.08  11
  -1   2  -1 1820.28   37.39   5
   1  -2   1 1787.19   37.27   5
   1   2   1 1808.26   37.46  10
  -1  -2  -1 1833.55   37.42  10
  -1   2  -1 1782.94   37.01  10
   1   2   1 1808.82   37.93   8
  -1  -2  -1 1873.04   37.85   9
   1  -2   1 1748.80   37.19   8
  -1   2  -1 1820.12   37.27   8
  -1   2  -2 3186.73   66.29   2
   1   2   2 3269.22   66.40   3
   1   2   2 3112.24   66.64  13
  -1   2  -2 3174.87   66.25  13
   1  -2   2 3222.53   66.23  13
  -1  -2  -2 3234.09   66.81  13
   1   2   2 3244.60   66.24   6
   1  -2   2 3228.87   66.30   2
  -1  -2  -2 3185.49   66.02  10
  -1   2  -2 3193.17   66.17  10
   1  -2   2 3243.74   66.16  10
   1   2   2 3284.23   66.16  10
  -1  -2  -2 3332.03   66.69   9
   1   2   2 3550.97   66.98   9
  -1   2  -2 3226.38   66.47   8
  -1   2  -2 3302.44   66.66   7
  -1  -2  -2 3259.63   67.05   8
   1  -2   2 3232.09   66.39   8
   1   2   2 3179.18   66.90   8
  -1   2  -318726.84  376.17  13
  -1  -2  -319380.56  376.68  13
   1  -2   318763.56  376.07  13
   1   2   318623.33  376.45  13
   1   2   319200.43  375.42   4
  -1  -2  -319001.33  375.43   4
   1  -2   318596.79  375.62   2
  -1   2  -318850.20  375.73   2
   1   2   318861.09  375.68  10
   1  -2   318769.19  375.96  10
  -1   2  -319063.89  376.19  10
  -1  -2  -319019.78  375.65  10
   1   2   319637.65  376.46   9
   1   2   318509.10  376.65   8
  -1   2  -319290.06  376.45   8
  -1  -2  -318201.57  376.75   8
  -1  -2  -4 3076.83   62.40   4
   1  -2   4 2973.24   63.30  13
  -1  -2  -4 2974.71   63.69  13
   1   2   4 2928.44   63.47  13
  -1   2  -4 2963.98   63.34  13
   1   2   4 3126.79   62.38   4
   1  -2   4 3118.30   62.43   2
  -1   2  -4 3126.91   62.59   2
  -1   2  -4 3029.67   63.47  10
   1  -2   4 2987.63   63.17  10
  -1  -2  -4 2927.09   62.71  10
   1   2   4 2914.88   62.61  10
   1   2   4 3114.95   63.26   9
  -1  -2  -4 2900.80   63.84   8
   1   2   4 3055.76   63.83   8
   1   2   518286.10  370.94   4
  -1  -2  -518604.00  371.98  10
  -1   2  -518354.81  372.62  10
   1  -2   519122.41  372.45  10
   1   2   518453.05  371.64  10
  -1  -2  -518908.54  372.87  13
   1   2   518469.21  372.63  13
   1  -2   518689.05  372.32  12
   1   2   518552.33  372.35  12
   1  -2   519193.58  372.69  13
  -1   2  -518166.60  372.37  13
  -1  -2  -518930.51  373.20   8
  -1   2  -518861.09  371.19   2
  -1   2  -6 3528.88   74.95   2
   1   2   6 3644.15   75.90  10
  -1  -2  -6 3590.09   76.23  10
  -1   2  -6 3766.03   77.34  10
   1  -2   6 3672.54   76.65  10
   1   2   6 3671.61   77.00  13
   1  -2   6 3690.49   76.74  12
   1   2   6 3571.41   76.56  12
  -1   2  -6 3543.01   76.60  13
  -1  -2  -6 3582.78   76.94  13
   1  -2   6 3651.67   76.92  13
   1   2   6 3554.89   74.97   4
  -1  -2  -6 3648.42   77.36   8
  -1   2  -7  164.23    7.13   2
   1  -2   7  160.28    8.26  10
  -1  -2  -7  164.81    8.14  10
   1   2   7  150.38    7.64  10
  -1   2  -7  189.16    8.62  13
   1   2   7  183.60    8.54  12
  -1  -2  -7  164.24    8.49  13
   1  -2   7  169.39    8.52  13
   1   2   7  162.07    8.37  13
   1  -2   7  167.70    8.15  12
   1   2   7  180.71    7.27   4
  -1  -2  -7  172.83    8.79   8
  -1   2  -8 6028.10  123.92   2
  -1  -2  -8 6122.01  126.27  10
   1  -2   8 6198.39  126.32  10
   1   2   8 6039.53  125.38  10
  -1  -2  -8 5967.67  126.60  13
   1   2   8 5952.50  126.30  12
  -1   2  -8 6092.88  126.51  13
   1  -2   8 5993.84  126.85  13
   1   2   8 5912.31  126.70  13
   1  -2   8 5911.77  126.33  12
   1   2   8 6108.89  124.12   4
  -1  -2  -8 6228.21  127.25   8
  -1   2  -936932.10  725.33   2
   1  -2   936082.96  727.94  10
  -1  -2  -936482.23  728.21  10
  -1  -2  -936421.95  728.44  13
   1  -2   936611.92  728.84  13
   1  -2   936300.87  728.38  12
   1   2   935310.27  728.64  13
  -1   2  -936016.36  728.35  13
   1   2   936273.11  728.34  12
   1   2   936677.11  725.67   4
  -1  -2  -938297.89  729.45   8
   1   2  10  812.12   23.37  12
  -1   2 -10  779.35   22.94  13
  -1  -2 -10  775.51   23.29  13
  -1   2 -10  740.84   22.23  12
   1   2  10  758.72   20.62   4
  -1  -2 -10  707.92   20.65   4
  -1   2 -10  749.56   20.23   2
   1  -2  10  742.07   22.55  10
  -1  -2 -10  783.99   23.28  10
  -1   2 -11  199.08   10.93  12
  -1  -2 -11  200.42   10.85  12
  -1  -2 -11  174.77   11.18  13
  -1   2 -11  187.82   11.09  13
   1   2  11  167.98    9.02   4
  -1   2 -11  186.58    9.40   2
  -1  -2 -11  197.10   11.52  10
   1  -2  11  191.25   11.18  10
  -1  -2 -12    3.18    7.36  13
  -1   2 -12   11.02    7.30  13
  -1   2 -12    7.32    6.75  12
  -1  -2 -12    3.41    6.18  12
   1   2  12    1.40    5.61   4
   1  -2  12    3.43    5.28   4
  -1   2 -12   10.59    5.60   2
   1  -2  12    8.41    6.70  10
  -1  -2 -12    2.77    7.20  10
  -1  -2 -13  427.88   17.66  13
   1   2  13  439.52   17.62  12
  -1   2 -13  354.12   16.49  13
   1   2  13  375.97   14.50   4
   1  -2  13  384.48   14.02   4
  -1   2 -13  382.17   13.93   2
  -1  -2 -13  420.63   17.86  10
   1  -2  13  384.76   16.64  10
  -1   2 -14 2624.60   62.39  13
  -1  -2 -14 2527.76   62.25  13
   1   2  14 2570.55   63.19  13
   1   2  14 2600.12   62.93  12
   1  -2  14 2526.53   62.49  12
   1  -2  14 2479.92   61.21  10
  -1  -2 -14 2593.82   63.14  10
   1   2  14 2640.14   58.85   4
   1  -2  14 2528.87   57.90   4
  -1   2 -14 2555.61   57.89   2
  -1   2 -15  249.18   11.67   5
   1   2  15  276.44   15.82  12
  -1  -2 -15  253.22   15.09  13
   1   2  15  237.46   15.49  13
  -1   2 -15  283.56   15.51  13
   1  -2  15  285.29   16.12  12
  -1  -2 -15  255.17   15.74  10
   1  -2  15  251.89   14.64  10
  -1   2 -15  276.64   16.54  10
   1  -2  15  262.73   12.39   4
   1   2  15  246.65   12.27   4
  -1   2 -15  261.43   12.16   2
  -1   2 -16  535.25   18.07   5
   1  -2  16  543.37   22.38  12
   1   2  16  519.30   22.38  12
  -1   2 -16  572.40   22.41  13
  -1  -2 -16  511.28   21.97  13
[truncated: 8,688,224 more chars]
