# Supplementary material for: Bis­(di­meth­oxy­ethane-1κ2 O,O′)penta­kis­(1,1,1,3,3,3-hexa­fluoro­propan-2-olato)-2κ3 O,3κ2 O-μ-hy­droxido-1:3κ2 O-μ3-oxido-1:2:3κ3 O-magnesiumdialuminium
Source: IUCrdata. 2023 Sep 8;8(Pt 9):x230716. doi: 10.1107/S2414314623007162 (PMC10561222; doi:10.1107/S2414314623007162)
Supplement: Supplementary file 2 [file x-08-x230716-Isup2.hkl]

data_I                                                                          
_shelx_title ' '                                                                
_shelx_refln_list_code          4                                               
_shelx_F_calc_maximum      332.82                                               
_exptl_crystal_F_000      2240.00                                               
_reflns_d_resolution_high  0.5745                                               
                                                                                
loop_                                                                           
 _space_group_symop_operation_xyz                                               
 'x, y, z'                                                                      
 '-x+1/2, y+1/2, -z+1/2'                                                        
 '-x, -y, -z'                                                                   
 'x-1/2, -y-1/2, z-1/2'                                                         
                                                                                
_cell_length_a    10.6871                                                       
_cell_length_b    19.5392                                                       
_cell_length_c    19.3198                                                       
_cell_angle_alpha  90.000                                                       
_cell_angle_beta   91.789                                                       
_cell_angle_gamma  90.000                                                       
                                                                                
_shelx_F_squared_multiplier     1.000                                           
                                                                                
loop_                                                                           
 _refln_index_h                                                                 
 _refln_index_k                                                                 
 _refln_index_l                                                                 
 _refln_F_squared_calc                                                          
 _refln_F_squared_meas                                                          
 _refln_F_squared_sigma                                                         
 _refln_observed_status                                                         
   2   0   0       5916.03       5888.60        49.12 o                         
   4   0   0      11710.72      12071.66        77.65 o                         
   6   0   0       3027.66       2829.11        23.54 o                         
   8   0   0        323.18        338.52         5.50 o                         
  10   0   0        478.11        438.54         6.59 o                         
  12   0   0        540.04        502.91         8.23 o                         
  14   0   0       1200.66       1282.58        14.29 o                         
  16   0   0          0.61         13.35         9.88 o                         
   1   1   0      11193.74      11453.39       174.57 o                         
   2   1   0       7554.11       7391.01        40.22 o                         
   3   1   0      20812.14      20259.98       115.56 o                         
   4   1   0        341.55        285.21         2.79 o                         
   5   1   0       4893.67       4389.39        28.34 o                         
   6   1   0       1810.73       1855.24        12.90 o                         
   7   1   0       3010.02       2960.87        19.62 o                         
   8   1   0       2576.78       2595.98        14.01 o                         
   9   1   0        471.29        447.93         4.41 o                         
  10   1   0        100.65        105.22         2.94 o                         
  11   1   0       2958.15       3009.11        18.52 o                         
  12   1   0        425.03        437.73         5.57 o                         
  13   1   0        340.72        394.49         6.69 o                         
  14   1   0         29.38         22.26         3.75 o                         
  15   1   0         89.31         92.01         5.15 o                         
  16   1   0          1.74         -7.68         8.28 o                         
  17   1   0         11.92         14.45         6.83 o                         
   1   2   0       3313.61       3113.76        18.33 o                         
   2   2   0      21359.29      20799.32        84.60 o                         
   3   2   0      39005.65      37870.09       164.09 o                         
   4   2   0         75.69         76.16         1.86 o                         
   5   2   0      13629.82      13642.88        60.85 o                         
   6   2   0      21720.87      21108.19       126.08 o                         
   7   2   0         99.10         93.17         2.81 o                         
   8   2   0       2101.69       2053.37        11.22 o                         
   9   2   0        281.86        324.55         4.19 o                         
  10   2   0        745.36        669.67         6.39 o                         
  11   2   0        211.54        206.44         4.56 o                         
  12   2   0         48.06         30.13         3.37 o                         
  13   2   0        135.52        137.34         4.61 o                         
  14   2   0        257.47        254.39         5.00 o                         
  15   2   0         28.17         23.40         3.82 o                         
  16   2   0         38.91         23.56        10.83 o                         
  17   2   0          0.10        -10.22        10.22 o                         
   1   3   0      24830.85      25302.84       106.75 o                         
   2   3   0         88.75         94.90         1.18 o                         
   3   3   0       2802.60       2813.19        13.44 o                         
   4   3   0      14975.07      14960.73        66.19 o                         
   5   3   0         49.83         44.45         1.91 o                         
   6   3   0       3242.56       3171.84        21.72 o                         
   7   3   0        293.89        273.83         3.94 o                         
   8   3   0        761.45        794.62         6.95 o                         
   9   3   0       5042.61       5005.28        23.03 o                         
  10   3   0         50.26         57.54         2.44 o                         
  11   3   0         19.44         14.40         3.20 o                         
  12   3   0          5.89          5.24         3.09 o                         
  13   3   0          9.31          2.22         3.35 o                         
  14   3   0          6.05          4.20         3.54 o                         
  15   3   0         14.30          3.25         4.04 o                         
  16   3   0         19.36         15.96         7.68 o                         
  17   3   0         51.67         57.26        20.50 o                         
   0   4   0      43496.29      45109.57       680.42 o                         
   1   4   0      39308.81      40002.15       197.57 o                         
   2   4   0       3264.89       3165.17        14.98 o                         
   3   4   0       4828.91       4675.49        22.05 o                         
   4   4   0       3124.48       3361.63        22.37 o                         
   5   4   0       1361.93       1252.18        11.63 o                         
   6   4   0        615.29        575.12         7.41 o                         
   7   4   0       1181.65       1219.94         8.37 o                         
   8   4   0         19.69         29.36         2.59 o                         
   9   4   0         68.35         59.61         2.31 o                         
  10   4   0       1276.42       1237.26         8.79 o                         
  11   4   0         93.78         71.18         2.69 o                         
  12   4   0         72.76         68.00         3.48 o                         
  13   4   0         25.43         18.90         3.31 o                         
  14   4   0          4.40         -3.56         3.56 o                         
  15   4   0        260.43        260.33         5.87 o                         
  16   4   0         61.67         28.03         7.57 o                         
  17   4   0          0.16        -11.80        11.80 o                         
   1   5   0       3666.37       3489.38        19.43 o                         
   2   5   0      23134.52      23200.74       108.76 o                         
   3   5   0      20699.95      20758.05        99.80 o                         
   4   5   0        372.83        454.05         5.80 o                         
   5   5   0       1813.23       1891.23        10.19 o                         
   6   5   0        516.54        488.23         7.06 o                         
   7   5   0        385.10        377.98         4.07 o                         
   8   5   0       6656.15       6420.26        30.77 o                         
   9   5   0         15.26         16.69         2.48 o                         
  10   5   0       1336.45       1376.22         9.38 o                         
  11   5   0         20.30         10.41         2.46 o                         
  12   5   0        410.39        444.94         5.56 o                         
  13   5   0         43.32         31.66         3.53 o                         
  14   5   0         20.82         12.03         3.62 o                         
  15   5   0          2.33         -4.43         4.43 o                         
  16   5   0        321.84        296.66        16.28 o                         
  17   5   0        159.57        130.67        13.77 o                         
   0   6   0      47514.53      46849.36       668.90 o                         
   1   6   0      10200.95      10572.07        59.11 o                         
   2   6   0      28346.25      29228.32       180.81 o                         
   3   6   0       5909.84       5659.01        30.50 o                         
   4   6   0         66.75        101.16         1.95 o                         
   5   6   0      27398.15      26445.93       118.87 o                         
   6   6   0         30.08         28.53         2.02 o                         
   7   6   0        998.56        884.44         9.82 o                         
   8   6   0       1936.10       1936.06        12.91 o                         
   9   6   0       3553.32       3452.84        17.55 o                         
  10   6   0        912.73        924.50         7.34 o                         
  11   6   0        341.16        324.71         4.18 o                         
  12   6   0        400.21        407.77         5.21 o                         
  13   6   0         29.95         15.79         3.17 o                         
  14   6   0        120.13        155.03         4.17 o                         
  15   6   0          0.17         -3.73         4.04 o                         
  16   6   0          8.02         -7.44         7.44 o                         
  17   6   0          9.54          0.57        10.46 o                         
   1   7   0        301.11        431.52         9.20 o                         
   2   7   0      59823.04      60100.95       265.90 o                         
   3   7   0       4878.72       5371.52        25.14 o                         
   4   7   0       3892.51       3758.30        18.40 o                         
   5   7   0          0.24          6.89         1.45 o                         
   6   7   0          0.32          5.00         1.68 o                         
   7   7   0       5050.20       4717.02        23.84 o                         
   8   7   0         18.28         26.95         2.68 o                         
   9   7   0         21.82         39.99         2.73 o                         
  10   7   0        174.99        175.44         3.67 o                         
  11   7   0       1944.74       1943.30        11.70 o                         
  12   7   0        270.23        251.53         4.42 o                         
  13   7   0          0.01         -3.11         3.11 o                         
  14   7   0        449.58        490.21         5.87 o                         
  15   7   0          2.58         -4.73         4.73 o                         
  16   7   0          0.06         -0.03         7.46 o                         
   0   8   0      11392.90       9973.82       101.90 o                         
   1   8   0       1152.57       1185.11         9.53 o                         
   2   8   0      13813.33      13530.23        60.92 o                         
   3   8   0       7556.82       7808.35        35.06 o                         
   4   8   0        173.98        145.72         2.08 o                         
   5   8   0        225.37        286.47         3.23 o                         
   6   8   0       1006.81        993.87         6.43 o                         
   7   8   0       3279.40       3186.71        15.88 o                         
   8   8   0       2565.71       2554.35        14.30 o                         
   9   8   0        542.86        543.47         5.33 o                         
  10   8   0       4665.68       4731.55        23.32 o                         
  11   8   0       1220.50       1142.23         8.42 o                         
  12   8   0         63.14         61.54         2.46 o                         
  13   8   0          0.91         -0.33         3.10 o                         
  14   8   0          0.20         -3.29         3.29 o                         
  15   8   0          4.33         -3.61         4.88 o                         
  16   8   0         13.60         -1.29         8.70 o                         
   1   9   0          9.47         26.08         1.31 o                         
   2   9   0       8310.56       8453.64        38.70 o                         
   3   9   0        385.08        431.46         3.54 o                         
   4   9   0        268.35        270.88         2.99 o                         
   5   9   0       1067.93       1143.82         6.55 o                         
   6   9   0        171.48        190.52         2.79 o                         
   7   9   0      11371.75      10857.47        48.68 o                         
   8   9   0       5494.82       5324.18        25.66 o                         
   9   9   0        138.87        126.49         3.08 o                         
  10   9   0        107.93        105.60         2.99 o                         
  11   9   0        399.40        396.32         4.78 o                         
  12   9   0        145.91        167.48         3.56 o                         
  13   9   0        726.87        801.73         9.44 o                         
  14   9   0         14.16         12.59         3.27 o                         
  15   9   0         66.88         67.57         5.36 o                         
  16   9   0         80.73         75.36         6.94 o                         
  17   9   0         16.40         10.64        11.65 o                         
   0  10   0       3230.35       3133.26        30.12 o                         
   1  10   0       1919.19       1818.57        11.62 o                         
   2  10   0      10947.96      11297.85        49.88 o                         
   3  10   0       4330.42       4617.25        19.64 o                         
   4  10   0        450.02        448.99         3.31 o                         
   5  10   0       9273.61       9400.75        40.89 o                         
   6  10   0        179.07        181.26         2.66 o                         
   7  10   0       1961.15       2004.91        11.59 o                         
   8  10   0          0.08          0.92         2.16 o                         
   9  10   0         57.60         35.92         2.55 o                         
  10  10   0          0.02         -1.82         2.52 o                         
  11  10   0         32.83         30.87         2.63 o                         
  12  10   0        272.00        270.05         3.95 o                         
  13  10   0        183.65        216.10         5.75 o                         
  14  10   0        111.11        101.98         3.59 o                         
  15  10   0         55.08         41.31         4.81 o                         
  16  10   0        140.26        137.22         7.68 o                         
  17  10   0          0.23         -9.15        11.72 o                         
   1  11   0        452.64        409.52         3.93 o                         
   2  11   0        100.95         79.17         1.65 o                         
   3  11   0        476.61        535.79         4.12 o                         
   4  11   0          0.02          2.33         1.31 o                         
   5  11   0         56.03         45.47         1.72 o                         
   6  11   0       4676.55       4626.33        20.39 o                         
   7  11   0        786.00        791.52         5.50 o                         
   8  11   0       2411.26       2350.51        12.03 o                         
   9  11   0        158.93        155.18         3.53 o                         
  10  11   0       3002.32       3013.22        15.43 o                         
  11  11   0          1.27         -0.61         2.42 o                         
  12  11   0          9.04          7.83         2.51 o                         
  13  11   0        259.36        247.40         4.22 o                         
  14  11   0          9.89         -0.39         3.15 o                         
  15  11   0         11.43          1.99         4.51 o                         
  16  11   0         43.23         41.29         6.44 o                         
   0  12   0        541.59        475.22         5.60 o                         
   1  12   0         44.67         50.38         1.60 o                         
   2  12   0       3596.03       3590.26        18.30 o                         
   3  12   0        189.29        216.09         2.16 o                         
   4  12   0         71.31         84.30         1.84 o                         
   5  12   0        115.78         86.34         1.92 o                         
   6  12   0        456.35        481.53         3.98 o                         
   7  12   0         21.03         39.00         2.25 o                         
   8  12   0        338.85        300.57         3.58 o                         
   9  12   0        732.90        736.95         6.40 o                         
  10  12   0        597.71        670.24         5.76 o                         
  11  12   0         43.50         41.72         2.61 o                         
  12  12   0         39.76         39.64         2.71 o                         
  13  12   0         65.29         62.66         3.19 o                         
  14  12   0         18.24          7.18         3.58 o                         
  15  12   0          0.99         -2.46         4.83 o                         
  16  12   0        172.46        167.56         8.62 o                         
   1  13   0        265.50        288.94         3.38 o                         
   2  13   0       6027.21       6048.72        30.79 o                         
   3  13   0          0.04          2.60         1.48 o                         
   4  13   0       3723.14       3798.19        16.05 o                         
   5  13   0        525.39        489.50         3.87 o                         
   6  13   0        885.91        837.32         5.98 o                         
   7  13   0        313.86        327.39         3.46 o                         
   8  13   0        384.95        348.21         4.00 o                         
   9  13   0        350.70        352.25         4.66 o                         
  10  13   0         15.52         13.92         2.42 o                         
  11  13   0         61.41         54.68         2.73 o                         
  12  13   0         11.00          4.77         2.58 o                         
  13  13   0         30.03         31.78         2.94 o                         
  14  13   0         51.19         48.02         3.53 o                         
  15  13   0          0.06         -5.29         5.29 o                         
  16  13   0         23.60         10.72         9.96 o                         
   0  14   0       2682.63       2512.52        43.38 o                         
   1  14   0        894.86        814.20         6.47 o                         
   2  14   0        795.07        845.08         6.48 o                         
   3  14   0       4885.74       5032.32        23.48 o                         
   4  14   0       2479.49       2315.87        10.82 o                         
   5  14   0          0.08          2.51         1.49 o                         
   6  14   0        211.98        157.66         2.55 o                         
   7  14   0        127.98         88.59         2.49 o                         
   8  14   0        230.00        215.76         3.30 o                         
   9  14   0       1714.46       1687.36         9.52 o                         
  10  14   0         37.71         29.86         2.40 o                         
  11  14   0        441.51        448.84         5.27 o                         
  12  14   0         79.48         87.60         2.95 o                         
  13  14   0        141.58        135.88         3.56 o                         
  14  14   0        215.94        185.84         4.89 o                         
  15  14   0        106.55         97.64         6.45 o                         
  16  14   0        203.36        169.97        12.83 o                         
   1  15   0       1895.64       1776.40        11.23 o                         
   2  15   0        153.54        163.72         2.58 o                         
   3  15   0        201.58        245.18         4.12 o                         
   4  15   0         11.82         17.41         1.63 o                         
   5  15   0        346.48        416.87         4.14 o                         
   6  15   0         69.13         49.45         2.03 o                         
   7  15   0         77.67         74.50         2.36 o                         
   8  15   0         37.68         50.79         2.25 o                         
   9  15   0        967.66        922.47         6.36 o                         
  10  15   0          6.49          7.91         2.33 o                         
  11  15   0        133.79        130.09         3.09 o                         
  12  15   0       1692.79       1807.93         9.98 o                         
  13  15   0         73.34         72.49         3.29 o                         
  14  15   0        119.67        128.50         4.81 o                         
  15  15   0          5.13         -3.23         6.28 o                         
  16  15   0         68.98         46.35        18.52 o                         
   0  16   0       4160.44       4029.30        34.27 o                         
   1  16   0       8125.29       7718.30        39.25 o                         
   2  16   0        553.84        510.13         4.37 o                         
   3  16   0         21.31         30.02         2.14 o                         
   4  16   0        103.14        104.20         3.03 o                         
   5  16   0         27.80         37.85         1.80 o                         
   6  16   0          6.57          9.44         1.77 o                         
   7  16   0         65.23         75.93         2.30 o                         
   8  16   0         57.30         48.37         2.49 o                         
   9  16   0          0.77          0.55         2.22 o                         
  10  16   0          1.87         -1.86         2.43 o                         
  11  16   0        333.93        372.31         5.07 o                         
  12  16   0          0.01         -2.91         2.91 o                         
  13  16   0         84.87         96.49         3.98 o                         
  14  16   0          0.23          2.18         5.54 o                         
  15  16   0        169.46        144.52        15.20 o                         
  16  16   0         24.69         29.30        17.34 o                         
   1  17   0       1125.17       1146.14         9.50 o                         
   2  17   0        362.19        331.91         4.94 o                         
   3  17   0         87.25         81.06         1.97 o                         
   4  17   0        877.32        741.96         7.04 o                         
   5  17   0        813.50        822.59         5.62 o                         
   6  17   0       1121.58       1119.49         7.04 o                         
   7  17   0          6.12          2.34         1.89 o                         
   8  17   0        265.30        251.97         3.53 o                         
   9  17   0        130.01        133.13         2.82 o                         
  10  17   0        310.99        352.79         4.11 o                         
  11  17   0         19.38         13.75         2.77 o                         
  12  17   0        274.73        279.55         4.36 o                         
  13  17   0         77.11         69.61         4.08 o                         
  14  17   0         55.07         61.32         4.78 o                         
  15  17   0        190.83        188.57        11.33 o                         
   0  18   0          9.18         12.25         3.92 o                         
   1  18   0       2582.42       2562.12        22.76 o                         
   2  18   0        571.48        541.05         5.56 o                         
   3  18   0        279.64        287.11         3.53 o                         
   4  18   0          3.56          2.70         1.50 o                         
   5  18   0         97.07         98.83         2.34 o                         
   6  18   0        306.90        357.38         4.28 o                         
   7  18   0        250.87        254.59         3.22 o                         
   8  18   0        124.55        112.27         2.91 o                         
   9  18   0        119.45        123.15         2.77 o                         
  10  18   0         63.19         44.16         2.61 o                         
  11  18   0        215.82        209.25         3.64 o                         
  12  18   0         28.44         31.25         3.38 o                         
  13  18   0          8.97          5.23         4.24 o                         
  14  18   0          0.83          2.22         4.74 o                         
  15  18   0        115.48        111.39        20.50 o                         
   1  19   0        148.54        152.27         2.86 o                         
   2  19   0         27.17         45.42         2.26 o                         
   3  19   0       2931.89       2823.71        16.35 o                         
   4  19   0        155.38        152.07         3.35 o                         
   5  19   0        458.87        452.48         4.64 o                         
   6  19   0         14.64         13.19         1.92 o                         
   7  19   0        995.90        996.04         6.86 o                         
   8  19   0        442.09        456.41         4.46 o                         
   9  19   0        197.65        195.89         3.25 o                         
  10  19   0          6.70          3.96         2.53 o                         
  11  19   0          1.79         -2.96         2.96 o                         
  12  19   0        516.83        538.76         6.49 o                         
  13  19   0          7.88         -4.32         4.32 o                         
  14  19   0         14.69         18.02         5.49 o                         
  15  19   0         43.71         60.63        14.82 o                         
   0  20   0        106.81        127.40         8.17 o                         
   1  20   0        306.89        334.64         7.03 o                         
   2  20   0       2086.66       2038.43        16.03 o                         
   3  20   0        218.94        223.30         4.41 o                         
   4  20   0         67.03         69.07         2.37 o                         
   5  20   0        196.76        163.19         3.18 o                         
   6  20   0         45.84         52.26         2.59 o                         
   7  20   0        106.31        104.23         2.95 o                         
   8  20   0        197.23        190.86         3.31 o                         
   9  20   0        341.34        337.08         4.12 o                         
  10  20   0         77.96         64.79         3.01 o                         
  11  20   0          1.47         -1.64         3.21 o                         
  12  20   0          9.09          4.31         3.67 o                         
  13  20   0          0.02         -5.11         5.11 o                         
  14  20   0          1.33          5.62         5.76 o                         
  15  20   0         22.35         88.97        15.73 o                         
   1  21   0       3033.62       3109.10        21.60 o                         
   2  21   0        713.79        746.78         6.82 o                         
   3  21   0         70.24         68.32         3.20 o                         
   4  21   0          0.07         -0.25         1.92 o                         
   5  21   0         62.04         62.54         2.56 o                         
   6  21   0        289.28        277.16         4.64 o                         
   7  21   0        188.39        191.43         3.82 o                         
   8  21   0        191.78        175.29         3.11 o                         
   9  21   0        163.00        162.21         3.69 o                         
  10  21   0        125.36        107.07         3.53 o                         
  11  21   0         87.37         77.26         3.92 o                         
  12  21   0        316.97        340.28         6.92 o                         
  13  21   0         89.94         96.64         6.66 o                         
  14  21   0         60.30         66.86        10.58 o                         
   0  22   0        716.80        795.23        11.53 o                         
   1  22   0        184.95        198.07         4.37 o                         
   2  22   0        415.23        383.77         8.25 o                         
   3  22   0        572.02        551.85         7.73 o                         
   4  22   0        188.09        160.42         3.89 o                         
   5  22   0          0.51          2.76         2.21 o                         
   6  22   0          7.79          7.69         2.54 o                         
   7  22   0          1.64          0.82         2.56 o                         
   8  22   0          1.34          0.22         2.75 o                         
   9  22   0          2.23         -1.04         2.85 o                         
  10  22   0        210.63        207.15         4.82 o                         
  11  22   0        108.80         99.46         4.71 o                         
  12  22   0         36.84         32.29         5.60 o                         
  13  22   0         11.37         -3.13         8.28 o                         
   1  23   0        541.90        581.19         6.86 o                         
   2  23   0         17.95         14.88         1.89 o                         
   3  23   0         29.70         22.28         2.51 o                         
   4  23   0         29.58         29.45         3.02 o                         
   5  23   0        219.22        189.68         4.30 o                         
   6  23   0        157.79        150.25         4.39 o                         
   7  23   0        158.54        156.19         4.42 o                         
   8  23   0         45.73         36.27         3.30 o                         
   9  23   0          0.31         -4.15         4.15 o                         
  10  23   0         64.97         53.84         3.97 o                         
  11  23   0        115.57        114.38         5.28 o                         
  12  23   0         55.12         42.21         6.83 o                         
  13  23   0         53.48         36.96        22.08 o                         
   0  24   0         18.67         24.81         4.45 o                         
   1  24   0        251.09        270.42         4.85 o                         
   2  24   0        341.33        329.75         5.52 o                         
   3  24   0         30.67         27.10         2.63 o                         
   4  24   0         31.33         39.90         3.17 o                         
   5  24   0        296.53        285.45         5.50 o                         
   6  24   0        396.14        381.93         6.68 o                         
   7  24   0          0.07         -1.01         3.33 o                         
   8  24   0         17.32         12.95         3.61 o                         
   9  24   0          8.02          0.59         4.23 o                         
  10  24   0        196.68        193.45         5.60 o                         
  11  24   0         14.85         24.71         5.73 o                         
  12  24   0         10.35          4.30         9.23 o                         
   1  25   0        418.68        413.84         7.67 o                         
   2  25   0         39.16         42.41         4.02 o                         
   3  25   0          1.70          5.62         2.45 o                         
   4  25   0         14.81         11.48         2.96 o                         
   5  25   0          1.77         -2.96         3.63 o                         
   6  25   0        166.21        172.98         4.02 o                         
   7  25   0        718.95        734.51        14.06 o                         
   8  25   0         27.41         15.60         4.66 o                         
   9  25   0          0.94          0.01         4.04 o                         
  10  25   0         36.21         26.45         5.72 o                         
  11  25   0        118.91         95.45         8.43 o                         
  12  25   0         76.77         82.28        15.19 o                         
   0  26   0        331.51        323.17        11.19 o                         
   1  26   0        101.05        115.47         4.62 o                         
   2  26   0        166.59        184.86         5.26 o                         
   3  26   0        183.80        177.75         4.83 o                         
   4  26   0          5.97          7.48         4.00 o                         
   5  26   0         43.67         44.57         4.67 o                         
   6  26   0         53.51         39.57         4.99 o                         
   7  26   0         34.80         38.20         4.49 o                         
   8  26   0         40.44         24.28         4.89 o                         
   9  26   0         40.98         37.59         5.09 o                         
  10  26   0          2.20         12.05         9.02 o                         
  11  26   0          0.49         -9.17         9.17 o                         
   1  27   0         24.77         34.44         4.64 o                         
   2  27   0         86.54        100.81         5.24 o                         
   3  27   0          3.06          0.19         3.60 o                         
   4  27   0         10.43          5.37         3.78 o                         
   5  27   0         11.54          4.23         5.19 o                         
   6  27   0          0.09         -1.29         5.28 o                         
   7  27   0        346.04        371.06         8.47 o                         
   8  27   0          0.87         -2.15         5.93 o                         
   9  27   0         13.38          4.50         6.32 o                         
  10  27   0         79.82         80.04        10.53 o                         
  11  27   0          6.39          3.60        10.62 o                         
   0  28   0        249.14        245.21         9.89 o                         
   1  28   0        196.95        213.01         6.80 o                         
   2  28   0        175.28        188.11         7.32 o                         
   3  28   0        147.01        147.03         7.43 o                         
   4  28   0         81.41         62.57         4.39 o                         
   5  28   0        126.40        113.17         6.91 o                         
   6  28   0          1.88          0.18         5.58 o                         
   7  28   0         22.19         28.79         6.41 o                         
   8  28   0         12.46         15.03         6.75 o                         
   9  28   0         11.21          9.87        10.79 o                         
  10  28   0        122.97        108.67        18.93 o                         
   1  29   0        136.91        142.09         8.78 o                         
   2  29   0        337.15        376.80        11.59 o                         
   3  29   0        286.95        326.79        11.99 o                         
   4  29   0         65.53         55.21         5.97 o                         
   5  29   0         45.76         37.63         5.02 o                         
   6  29   0         11.25          1.78         8.51 o                         
   7  29   0         11.87          3.26        10.37 o                         
   8  29   0         55.35         59.13        15.36 o                         
   0  30   0         18.75         17.49        19.78 o                         
   1  30   0         54.36         73.91        10.30 o                         
   2  30   0         88.88         90.27        10.81 o                         
   3  30   0        406.99        414.20        15.59 o                         
   4  30   0         64.08         56.81        12.40 o                         
   5  30   0         89.04         84.12        17.57 o                         
   1  31   0          5.05          4.80        10.87 o                         
   2  31   0          4.08         13.30        11.64 o                         
   3  31   0         22.93         25.18        12.01 o                         
   4  31   0          0.70          9.67        15.51 o                         
 -17   0   1        124.23        122.37        22.54 o                         
 -15   0   1        495.56        501.69         9.01 o                         
 -13   0   1        531.34        640.37         9.71 o                         
 -11   0   1        402.80        381.74         7.17 o                         
  -9   0   1       4015.46       3688.24        28.40 o                         
  -7   0   1        106.20         84.61         3.22 o                         
  -5   0   1      55691.64      53795.04       418.17 o                         
  -3   0   1        893.96        826.57         8.23 o                         
  -1   0   1        560.71        684.89        15.76 o                         
   3   0   1          1.70          4.42         1.25 o                         
   5   0   1        398.06        454.98        11.88 o                         
   7   0   1      15461.25      15317.83       130.42 o                         
   9   0   1        229.59        155.25         4.17 o                         
  11   0   1        197.98        230.02         5.23 o                         
  13   0   1          1.26         10.37         5.14 o                         
  15   0   1          9.16         -5.82         5.82 o                         
  17   0   1          2.63          7.65        17.30 o                         
 -18   1   1         70.23         54.28        14.28 o                         
 -17   1   1          2.67          0.10         6.95 o                         
 -16   1   1         31.13         23.94         8.77 o                         
 -15   1   1        186.37        213.97         4.81 o                         
 -14   1   1         77.00         75.97         3.92 o                         
 -13   1   1          5.57          7.76         4.31 o                         
 -12   1   1        147.78        125.80         3.81 o                         
 -11   1   1        530.87        579.11         6.37 o                         
 -10   1   1       2853.54       2835.11        16.62 o                         
  -9   1   1        635.68        703.70         6.02 o                         
  -8   1   1       5959.62       5993.94        27.62 o                         
  -7   1   1        221.16        181.19         3.28 o                         
  -6   1   1      13564.44      13125.46        67.47 o                         
  -5   1   1        344.88        323.44         4.66 o                         
  -4   1   1        118.90         98.40         1.63 o                         
  -3   1   1        740.89        739.48         5.09 o                         
  -2   1   1       1155.24       1154.26         6.73 o                         
  -1   1   1      14673.56      14774.74       147.04 o                         
   1   1   1       6534.62       6749.78       128.28 o                         
   2   1   1       1551.18       1453.05         6.92 o                         
   3   1   1      16000.67      15392.95        70.32 o                         
   4   1   1       2336.08       2398.97        12.61 o                         
   5   1   1       5244.70       5501.96        27.92 o                         
   6   1   1      10574.45      10495.27       125.50 o                         
   7   1   1       2769.15       2714.05        18.95 o                         
   8   1   1       1782.88       1724.73         9.68 o                         
   9   1   1         17.55         20.18         2.14 o                         
  10   1   1        209.41        211.80         3.45 o                         
  11   1   1        835.46        797.08         8.47 o                         
  12   1   1       2003.90       2066.97        12.93 o                         
  13   1   1        282.02        311.77         6.78 o                         
  14   1   1        242.25        265.33         6.27 o                         
  15   1   1         23.52          4.34         3.77 o                         
  16   1   1         60.99         37.12         8.44 o                         
  17   1   1        256.50        203.01        11.47 o                         
 -18   2   1          9.20         17.45        13.60 o                         
 -17   2   1          3.01          1.74         8.43 o                         
 -16   2   1         48.11         48.67         8.87 o                         
 -15   2   1        335.96        354.70         5.41 o                         
 -14   2   1        240.19        234.06         4.71 o                         
 -13   2   1        354.93        339.37         5.19 o                         
 -12   2   1        284.79        273.46         4.93 o                         
 -11   2   1         15.57          7.85         3.32 o                         
 -10   2   1        117.44        106.78         3.30 o                         
  -9   2   1        853.22        891.27         7.14 o                         
  -8   2   1       2463.30       2404.03        12.68 o                         
  -7   2   1        980.70       1028.72         8.48 o                         
  -6   2   1       2602.34       2250.44        14.75 o                         
  -5   2   1       2726.14       2798.87        19.36 o                         
  -4   2   1          2.56          4.26         1.21 o                         
  -3   2   1      30515.03      30085.98       145.49 o                         
  -2   2   1          2.90         25.90         1.24 o                         
  -1   2   1       9898.66       9844.81        68.35 o                         
   1   2   1       2018.52       2084.54        10.50 o                         
   2   2   1        890.52        881.06         4.01 o                         
   3   2   1      23672.02      24025.78        95.97 o                         
   4   2   1      12891.33      13288.97        60.35 o                         
   5   2   1      21202.57      20364.10        91.83 o                         
   6   2   1        688.96        770.34         6.58 o                         
   7   2   1        562.41        581.94         6.07 o                         
   8   2   1        195.66        167.69         2.84 o                         
   9   2   1        800.64        706.84         5.67 o                         
  10   2   1        110.38         93.89         3.72 o                         
  11   2   1        821.28        779.40         7.17 o                         
  12   2   1        100.81        100.70         4.16 o                         
  13   2   1        750.56        822.32         7.76 o                         
  14   2   1         35.85         44.87         3.76 o                         
  15   2   1         45.20         35.97         3.98 o                         
  16   2   1          2.55         -1.59         8.25 o                         
  17   2   1          5.89          9.30         9.39 o                         
 -17   3   1          3.13          4.08        11.93 o                         
 -16   3   1        322.76        338.45        10.53 o                         
 -15   3   1        311.28        318.80         7.49 o                         
 -14   3   1         57.80         56.01         3.82 o                         
 -13   3   1         48.54         53.55         3.69 o                         
 -12   3   1         16.48         18.91         3.06 o                         
 -11   3   1       1082.41       1062.12         8.43 o                         
 -10   3   1        778.46        790.20         6.88 o                         
  -9   3   1        528.62        518.39         5.10 o                         
  -8   3   1       2257.73       2257.88        11.81 o                         
  -7   3   1        772.79        705.60         6.09 o                         
  -6   3   1       1004.59        934.09         7.06 o                         
  -5   3   1       3029.26       3451.80        18.27 o                         
  -4   3   1       2130.97       1954.52        11.39 o                         
  -3   3   1       3143.77       3047.09        19.88 o                         
  -2   3   1       3842.34       3780.82        18.08 o                         
  -1   3   1       3075.65       3118.96        36.57 o                         
   0   3   1        125.19        121.70         2.51 o                         
   1   3   1      26361.46      27151.76       111.95 o                         
   2   3   1       2074.90       2236.86         9.30 o                         
   3   3   1         33.34         30.55         1.28 o                         
   4   3   1       2249.45       2219.38        11.00 o                         
   5   3   1       1281.47       1282.48         7.47 o                         
   6   3   1       1155.62       1132.03         8.43 o                         
   7   3   1       2414.54       2374.99        16.41 o                         
   8   3   1       1554.70       1538.55         9.61 o                         
   9   3   1        159.56        181.60         3.24 o                         
  10   3   1        934.43        958.92         6.98 o                         
  11   3   1        235.20        232.58         3.77 o                         
  12   3   1       1914.81       2009.02        12.95 o                         
  13   3   1        207.51        204.51         5.21 o                         
  14   3   1        640.19        657.18         8.31 o                         
  15   3   1         14.58          7.09         3.83 o                         
  16   3   1        407.34        355.82        15.08 o                         
  17   3   1         31.55         29.31         9.36 o                         
 -17   4   1         13.71         -5.26        12.15 o                         
 -16   4   1         46.48         32.43         7.69 o                         
 -15   4   1         11.32          2.86         3.80 o                         
 -14   4   1        258.03        277.45         5.02 o                         
 -13   4   1         26.46         31.52         3.48 o                         
 -12   4   1        235.36        259.90         4.68 o                         
 -11   4   1        244.89        231.78         4.73 o                         
 -10   4   1        218.52        236.28         4.75 o                         
  -9   4   1         24.34         25.88         2.05 o                         
  -8   4   1       5297.31       5153.10        24.73 o                         
  -7   4   1        972.55       1060.36        10.27 o                         
  -6   4   1       4641.33       4341.33        24.96 o                         
  -5   4   1        675.55        614.50         6.44 o                         
  -4   4   1          7.06         11.62         2.03 o                         
  -3   4   1       1371.41       1282.42        11.82 o                         
  -2   4   1       2311.16       2303.26        11.27 o                         
  -1   4   1      88578.12      90813.64       448.12 o                         
   0   4   1       2056.48       2161.16        17.64 o                         
   1   4   1       1524.97       1608.02         8.24 o                         
   2   4   1         18.81         72.85         1.57 o                         
   3   4   1       8537.11       8683.21        39.71 o                         
   4   4   1       2646.54       2351.89        13.46 o                         
   5   4   1        125.47        163.52         2.44 o                         
   6   4   1       3768.68       3719.73        22.76 o                         
   7   4   1        269.24        220.84         3.39 o                         
   8   4   1         60.68         57.13         2.41 o                         
   9   4   1       4788.35       4710.82        24.43 o                         
  10   4   1       1984.52       2005.78        13.59 o                         
  11   4   1         13.99          6.12         2.46 o                         
  12   4   1         78.84         80.60         3.05 o                         
  13   4   1         71.71         59.15         3.65 o                         
  14   4   1        452.45        467.22         6.30 o                         
  15   4   1        272.91        297.63         7.40 o                         
  16   4   1         89.66         80.25         8.21 o                         
  17   4   1          0.50         -7.86         8.86 o                         
 -17   5   1        244.70        226.31        16.56 o                         
 -16   5   1         31.49         15.62         7.42 o                         
 -15   5   1         12.69         -1.35         4.31 o                         
 -14   5   1         24.06         17.78         3.50 o                         
 -13   5   1        390.83        448.62         6.90 o                         
 -12   5   1        152.43        149.55         3.93 o                         
 -11   5   1        388.35        401.32         5.13 o                         
 -10   5   1       1136.64       1101.30         8.61 o                         
  -9   5   1       2776.81       2687.84        14.99 o                         
  -8   5   1       6595.93       6478.21        31.13 o                         
  -7   5   1       3921.96       3621.00        18.89 o                         
  -6   5   1        654.55        568.13         5.09 o                         
  -5   5   1      13438.77      14268.18        68.80 o                         
  -4   5   1       1887.15       1886.86        12.85 o                         
  -3   5   1       2585.35       2818.51        15.21 o                         
  -2   5   1        504.07        617.13         4.30 o                         
  -1   5   1       7989.01       8067.76        49.22 o                         
   0   5   1       7666.15       7683.87        70.03 o                         
   1   5   1         49.12        127.95         7.71 o                         
   2   5   1       3570.10       3544.60        18.14 o                         
   3   5   1       4046.21       4165.66        21.49 o                         
   4   5   1        153.40        203.39         3.95 o                         
   5   5   1        420.32        457.90         5.32 o                         
   6   5   1       6510.91       6377.36        34.21 o                         
   7   5   1         78.30         95.83         2.54 o                         
   8   5   1        619.26        587.75         6.08 o                         
   9   5   1       3104.60       3043.31        16.17 o                         
  10   5   1          0.42          3.32         2.62 o                         
  11   5   1        187.53        188.95         3.56 o                         
  12   5   1       2054.12       2126.17        13.51 o                         
  13   5   1          8.48          5.80         2.42 o                         
  14   5   1         89.76        101.77         4.06 o                         
  15   5   1          7.66          2.76         4.46 o                         
  16   5   1         38.78         38.92         7.46 o                         
  17   5   1         43.97         34.33        10.78 o                         
 -17   6   1         43.80         43.07        12.07 o                         
 -16   6   1        109.24        107.23         8.56 o                         
 -15   6   1         86.99         82.55         4.56 o                         
 -14   6   1         56.31         44.27         3.52 o                         
 -13   6   1         95.53        101.03         3.78 o                         
 -12   6   1         22.31         29.81         2.99 o                         
 -11   6   1        461.94        415.26         4.99 o                         
 -10   6   1         72.73         86.99         3.01 o                         
  -9   6   1        275.06        282.79         3.98 o                         
  -8   6   1        388.90        380.88         4.56 o                         
  -7   6   1       2914.90       2848.28        15.49 o                         
  -6   6   1       9399.53       9464.92        48.07 o                         
  -5   6   1       7630.43       7732.53        38.33 o                         
  -4   6   1        113.74        131.15         3.68 o                         
  -3   6   1       8690.85       8064.91        40.33 o                         
  -2   6   1       3732.30       3478.06        19.82 o                         
  -1   6   1      32994.72      33400.26       190.58 o                         
   0   6   1       2670.43       2649.39        23.46 o                         
   1   6   1      10665.59      10645.71        61.89 o                         
   2   6   1        115.57        210.41         3.12 o                         
   3   6   1        166.52        198.83         2.27 o                         
   4   6   1       5622.20       5221.35        24.80 o                         
   5   6   1       2005.33       2008.06        10.18 o                         
   6   6   1         19.67         20.78         1.78 o                         
   7   6   1         68.69         83.87         2.58 o                         
   8   6   1        136.59        130.81         2.95 o                         
   9   6   1       1519.16       1446.15         9.39 o                         
  10   6   1          5.90          2.78         2.61 o                         
  11   6   1         23.48         30.62         3.09 o                         
  12   6   1        122.41        120.01         3.59 o                         
  13   6   1         78.39         71.70         2.98 o                         
  14   6   1          9.36          7.51         3.37 o                         
  15   6   1          0.00         -4.51         4.51 o                         
  16   6   1         18.06         19.15         7.58 o                         
 -17   7   1         13.81          8.52        11.11 o                         
 -16   7   1        318.15        331.64        15.00 o                         
 -15   7   1          5.28         -4.47         4.47 o                         
 -14   7   1          6.58          3.31         3.15 o                         
 -13   7   1        100.48        102.01         3.48 o                         
 -12   7   1         68.61         80.17         3.27 o                         
 -11   7   1         14.51         19.08         1.91 o                         
 -10   7   1        671.83        658.82         5.74 o                         
  -9   7   1         23.86         15.97         2.29 o                         
  -8   7   1          2.12          7.60         2.29 o                         
  -7   7   1        323.44        372.68         4.44 o                         
  -6   7   1        945.58        822.34         6.10 o                         
  -5   7   1        402.46        495.35         3.81 o                         
  -4   7   1        214.00        205.66         2.73 o                         
  -3   7   1        743.59        811.34         7.14 o                         
  -2   7   1      19521.61      19955.52        91.61 o                         
  -1   7   1        455.90        588.27         7.37 o                         
   0   7   1       7220.13       7109.81        48.43 o                         
   1   7   1         59.20         57.40         1.86 o                         
   2   7   1       5252.57       5147.59        22.27 o                         
   3   7   1      27524.44      27875.81       121.39 o                         
   4   7   1       2524.23       2939.80        16.15 o                         
   5   7   1       1102.83       1105.41         6.28 o                         
   6   7   1          5.83          5.00         1.59 o                         
   7   7   1       3227.54       2987.76        15.33 o                         
   8   7   1          0.20          1.81         2.26 o                         
   9   7   1       1764.43       1768.58        10.58 o                         
  10   7   1       1231.78       1288.57         8.56 o                         
  11   7   1        297.75        294.30         4.45 o                         
  12   7   1        182.83        179.16         3.54 o                         
  13   7   1         28.94         18.82         2.68 o                         
  14   7   1         39.17         47.88         3.47 o                         
  15   7   1        139.51        138.51         5.71 o                         
  16   7   1          1.52         -2.91         7.20 o                         
 -16   8   1          6.43         -3.79         7.77 o                         
 -15   8   1         98.52        101.59         5.74 o                         
 -14   8   1        529.59        550.66         5.99 o                         
 -13   8   1        143.26        147.59         3.78 o                         
 -12   8   1        898.49        946.11         7.40 o                         
 -11   8   1        190.12        189.62         4.16 o                         
 -10   8   1        227.50        227.45         3.71 o                         
  -9   8   1        248.58        239.61         4.10 o                         
  -8   8   1       5428.17       5423.66        26.15 o                         
  -7   8   1        214.81        178.74         3.02 o                         
  -6   8   1       4864.43       4546.26        22.12 o                         
  -5   8   1        171.82        117.92         2.11 o                         
  -4   8   1      10792.28      11001.44        49.21 o                         
  -3   8   1       8673.44       8636.16        37.80 o                         
  -2   8   1       5481.71       5395.76        26.49 o                         
  -1   8   1       4796.76       4848.51        24.62 o                         
   0   8   1        224.78        263.06         3.69 o                         
   1   8   1       1137.73       1159.53         6.69 o                         
   2   8   1      10542.05      10999.01        45.47 o                         
   3   8   1      20887.88      21767.06        90.92 o                         
   4   8   1        759.65        731.16         4.82 o                         
   5   8   1          6.09          6.75         1.34 o                         
   6   8   1       4818.43       4561.89        21.13 o                         
   7   8   1          0.76          9.98         2.05 o                         
   8   8   1       6225.75       6176.17        27.97 o                         
   9   8   1        785.33        834.96         6.50 o                         
  10   8   1        185.36        210.96         4.03 o                         
  11   8   1         65.64         71.94         3.30 o                         
  12   8   1         25.41         21.57         3.01 o                         
  13   8   1        399.61        420.44         5.91 o                         
  14   8   1          0.85         -3.31         3.31 o                         
  15   8   1          0.07         -1.91         5.22 o                         
  16   8   1         12.39          3.34         7.19 o                         
 -17   9   1         69.76         47.76        13.40 o                         
 -16   9   1          7.87         -5.78         7.67 o                         
 -15   9   1         64.23         57.05         5.31 o                         
 -14   9   1        231.28        258.99         4.70 o                         
 -13   9   1        829.67        883.19         8.49 o                         
 -12   9   1          9.30          3.12         2.28 o                         
 -11   9   1        144.67        135.25         3.15 o                         
 -10   9   1        871.11        871.47         6.70 o                         
  -9   9   1        896.09        914.68         6.87 o                         
  -8   9   1        330.99        318.11         4.20 o                         
  -7   9   1        111.07        101.14         3.07 o                         
  -6   9   1       1820.01       1862.34        10.50 o                         
  -5   9   1       3336.06       3351.56        15.93 o                         
  -4   9   1        297.41        404.36         3.44 o                         
  -3   9   1       7340.18       7376.00        31.87 o                         
  -2   9   1       1363.16       1432.01         8.34 o                         
  -1   9   1       1781.18       1888.52        11.71 o                         
   0   9   1         10.12         12.93         1.60 o                         
   1   9   1          7.49          8.62         1.17 o                         
   2   9   1       8433.55       8609.89        35.83 o                         
   3   9   1      18037.19      18499.55        72.89 o                         
   4   9   1        132.39        137.82         1.87 o                         
   5   9   1       6235.94       6029.55        24.88 o                         
   6   9   1       1009.65       1002.53         6.35 o                         
   7   9   1      16520.32      15999.29        68.63 o                         
   8   9   1       1666.43       1681.25         9.87 o                         
   9   9   1       3444.29       3360.81        17.13 o                         
  10   9   1        299.07        308.53         4.07 o                         
  11   9   1         31.41         34.97         2.88 o                         
  12   9   1        605.13        640.37         6.80 o                         
  13   9   1        355.57        376.58         5.35 o                         
  14   9   1        185.94        180.22         4.30 o                         
  15   9   1        197.84        195.94         5.91 o                         
  16   9   1        167.86        151.49        11.93 o                         
  17   9   1          0.66        -11.85        11.86 o                         
 -17  10   1         18.92         42.96        13.14 o                         
 -16  10   1        124.39        113.93         7.57 o                         
 -15  10   1         14.81          0.11         4.56 o                         
 -14  10   1         22.99         14.24         3.16 o                         
 -13  10   1        223.03        218.36         4.42 o                         
 -12  10   1         20.71         28.09         2.44 o                         
 -11  10   1        296.09        310.62         4.19 o                         
 -10  10   1         40.21         40.92         2.43 o                         
  -9  10   1          0.02         -2.30         2.30 o                         
  -8  10   1        141.17        127.10         2.88 o                         
  -7  10   1        255.52        214.22         3.14 o                         
  -6  10   1       2005.56       1953.59        10.75 o                         
  -5  10   1       3145.67       3214.15        16.07 o                         
  -4  10   1       2028.35       1879.47         9.14 o                         
  -3  10   1          1.00         11.96         1.06 o                         
  -2  10   1       1498.11       1488.00         8.72 o                         
  -1  10   1         85.73        102.84         3.10 o                         
   0  10   1         88.49        150.83         2.56 o                         
   1  10   1       3190.23       3431.48        21.29 o                         
   2  10   1        444.73        391.43         4.45 o                         
   3  10   1          1.46          6.95         1.07 o                         
   4  10   1        211.14        274.67         2.74 o                         
   5  10   1       3686.14       3683.52        16.58 o                         
   6  10   1        885.80        943.75         6.04 o                         
   7  10   1       4893.49       4652.62        20.69 o                         
   8  10   1       2482.72       2566.50        12.82 o                         
   9  10   1       1818.37       1766.68        10.27 o                         
  10  10   1        878.95        846.90         6.55 o                         
  11  10   1          0.91          4.18         2.55 o                         
  12  10   1        304.84        339.88         4.72 o                         
  13  10   1        223.97        231.23         4.09 o                         
  14  10   1        393.27        413.75         6.32 o                         
  15  10   1        251.29        226.26         6.31 o                         
  16  10   1         38.48         44.90         6.34 o                         
 -17  11   1        163.51        138.53        15.00 o                         
 -16  11   1         63.00         72.21         7.02 o                         
 -15  11   1         32.33         27.43         5.23 o                         
 -14  11   1          2.24         -3.19         3.19 o                         
 -13  11   1         18.80         11.08         2.86 o                         
 -12  11   1        163.85        156.01         3.48 o                         
 -11  11   1        232.19        249.11         3.51 o                         
 -10  11   1        424.79        430.59         4.43 o                         
  -9  11   1         89.65         95.87         2.77 o                         
  -8  11   1       1165.79       1125.54         7.28 o                         
  -7  11   1         27.18         21.70         1.99 o                         
  -6  11   1       2508.85       2620.97        13.10 o                         
  -5  11   1       1045.92       1125.38         6.31 o                         
  -4  11   1        170.73        184.97         2.03 o                         
  -3  11   1       8121.87       8574.89        37.59 o                         
  -2  11   1        296.50        391.81         5.33 o                         
  -1  11   1       2427.23       2287.26        13.19 o                         
   0  11   1        217.88        230.18         2.84 o                         
   1  11   1        146.64        124.96         2.00 o                         
   2  11   1       6530.03       7004.19        34.17 o                         
   3  11   1       1783.46       1697.88         8.39 o                         
   4  11   1         14.53         38.81         1.73 o                         
   5  11   1       5246.04       4771.03        21.37 o                         
   6  11   1       5665.81       5574.79        24.02 o                         
   7  11   1       1970.43       1765.41         9.79 o                         
   8  11   1       1412.42       1481.00        10.56 o                         
   9  11   1       1200.14       1182.00         7.69 o                         
  10  11   1         51.18         61.40         2.99 o                         
  11  11   1        246.86        246.61         3.77 o                         
  12  11   1        195.60        215.65         3.90 o                         
  13  11   1          5.45         -0.26         2.82 o                         
  14  11   1         44.91         31.44         3.41 o                         
  15  11   1         11.05          9.28         4.46 o                         
  16  11   1         23.55         16.95         5.80 o                         
 -16  12   1        101.75         88.30         7.83 o                         
 -15  12   1          0.01          1.22         6.31 o                         
 -14  12   1          6.10         -1.75         3.25 o                         
 -13  12   1          3.41          1.93         2.88 o                         
 -12  12   1          1.90          2.42         2.49 o                         
 -11  12   1        664.32        669.34         6.01 o                         
 -10  12   1        145.96        133.84         3.37 o                         
  -9  12   1          0.06         -2.21         2.21 o                         
  -8  12   1        698.68        655.77         5.63 o                         
  -7  12   1        334.28        324.04         3.25 o                         
  -6  12   1         80.52         79.30         2.03 o                         
  -5  12   1       1575.03       1589.15         7.78 o                         
  -4  12   1        249.28        248.03         2.61 o                         
  -3  12   1        498.02        515.18         5.29 o                         
  -2  12   1       4087.48       4184.94        21.90 o                         
  -1  12   1       3424.09       3035.24        17.07 o                         
   0  12   1        415.44        504.18         5.08 o                         
   1  12   1        136.67        129.56         2.07 o                         
   2  12   1       7275.81       7047.28        34.60 o                         
   3  12   1       1465.64       1362.04         6.87 o                         
   4  12   1       5847.09       5555.29        22.90 o                         
   5  12   1        103.25        112.44         2.07 o                         
   6  12   1        934.75        919.29         6.17 o                         
   7  12   1        821.49        826.05         5.54 o                         
   8  12   1        135.06        132.49         2.99 o                         
   9  12   1       1984.12       1890.56        10.25 o                         
  10  12   1        235.51        235.95         3.71 o                         
  11  12   1         60.70         65.64         2.90 o                         
  12  12   1         10.54          8.62         2.70 o                         
  13  12   1         84.01         89.19         3.42 o                         
  14  12   1        139.70        130.31         4.31 o                         
  15  12   1          9.16          5.58         4.67 o                         
  16  12   1          1.43         -4.76         8.59 o                         
 -16  13   1         85.54         82.76         8.64 o                         
 -15  13   1         40.99         23.14         5.83 o                         
 -14  13   1        108.32         93.36         3.84 o                         
 -13  13   1         36.99         34.89         2.98 o                         
 -12  13   1        434.11        471.57         5.42 o                         
 -11  13   1        378.27        406.31         4.26 o                         
 -10  13   1        586.11        572.15         4.92 o                         
  -9  13   1        585.04        630.86         5.11 o                         
  -8  13   1       2254.54       2241.36        10.64 o                         
  -7  13   1        131.59        113.27         2.31 o                         
  -6  13   1         45.09         34.41         1.76 o                         
  -5  13   1        293.81        340.45         3.00 o                         
  -4  13   1        495.73        492.51         5.46 o                         
  -3  13   1       1505.09       1497.84         8.79 o                         
  -2  13   1       1994.57       2099.60        11.39 o                         
  -1  13   1        578.84        622.90         5.21 o                         
   0  13   1        714.57        665.65         9.10 o                         
   1  13   1        736.72        702.89         5.59 o                         
   2  13   1       2561.39       2550.56        13.12 o                         
   3  13   1       6774.75       6758.88        30.96 o                         
   4  13   1        368.97        342.32         2.82 o                         
   5  13   1       3724.04       3666.39        16.38 o                         
   6  13   1         34.48         37.80         1.96 o                         
   7  13   1        422.91        383.21         4.64 o                         
   8  13   1       3329.04       3406.07        15.58 o                         
   9  13   1        119.53        107.17         2.77 o                         
  10  13   1          8.90          5.92         2.43 o                         
  11  13   1        402.75        414.53         4.71 o                         
  12  13   1        277.63        293.79         3.99 o                         
  13  13   1        129.13        136.20         3.72 o                         
  14  13   1         40.59         32.41         3.78 o                         
  15  13   1         14.51         11.39         5.12 o                         
  16  13   1         77.56         52.40        10.10 o                         
 -16  14   1          2.23         -4.71        10.31 o                         
 -15  14   1         16.08         12.26         5.81 o                         
 -14  14   1         32.68         19.30         3.91 o                         
 -13  14   1        102.38         98.57         3.33 o                         
 -12  14   1          0.01         -2.56         2.56 o                         
 -11  14   1         86.52         86.68         2.79 o                         
 -10  14   1        312.14        333.54         3.90 o                         
  -9  14   1        233.32        220.78         3.28 o                         
  -8  14   1         25.14         24.83         2.04 o                         
  -7  14   1         27.62         29.05         1.93 o                         
  -6  14   1       1500.38       1467.09         8.03 o                         
  -5  14   1         35.66         45.28         2.35 o                         
  -4  14   1       2871.77       2697.56        13.18 o                         
  -3  14   1       2188.44       2127.38        11.02 o                         
  -2  14   1        231.13        207.62         2.94 o                         
  -1  14   1          1.41          6.98         1.48 o                         
   0  14   1       1286.71       1302.01        10.82 o                         
   1  14   1        181.26        203.97         3.06 o                         
   2  14   1         12.35         15.22         1.21 o                         
   3  14   1         92.66         99.64         2.06 o                         
   4  14   1       6462.89       6090.93        25.46 o                         
   5  14   1        852.37        968.69         5.86 o                         
   6  14   1       2873.59       2861.28        13.84 o                         
   7  14   1          0.43          2.01         2.05 o                         
   8  14   1       1215.98       1283.37         8.59 o                         
   9  14   1        159.74        178.27         3.95 o                         
  10  14   1        110.02        102.83         2.97 o                         
  11  14   1        342.13        364.56         4.85 o                         
  12  14   1         65.35         64.05         2.97 o                         
  13  14   1          2.52          1.83         2.93 o                         
  14  14   1         67.05         66.45         4.09 o                         
  15  14   1         16.24         20.78         5.86 o                         
  16  14   1          9.67        -20.12        20.12 o                         
 -16  15   1         56.80         65.72        13.51 o                         
 -15  15   1        184.78        177.63        15.32 o                         
 -14  15   1          7.15         13.70         3.98 o                         
 -13  15   1          6.04         -1.86         3.01 o                         
 -12  15   1        488.71        537.03         4.96 o                         
 -11  15   1         21.53         12.26         2.52 o                         
 -10  15   1         33.37         20.60         2.37 o                         
  -9  15   1         96.96         98.99         2.62 o                         
  -8  15   1        839.41        805.42         5.33 o                         
  -7  15   1        237.06        259.67         3.25 o                         
  -6  15   1        709.28        694.05         5.42 o                         
  -5  15   1       2455.58       2401.28        16.41 o                         
  -4  15   1       2915.80       2679.63        13.98 o                         
  -3  15   1         28.93         27.44         1.71 o                         
  -2  15   1       1849.94       1943.09        16.84 o                         
  -1  15   1        433.87        426.09         4.99 o                         
   0  15   1       1629.05       1714.38        13.00 o                         
   1  15   1        833.82        916.71        11.18 o                         
   2  15   1        852.15        802.47         6.68 o                         
   3  15   1         19.31         28.73         1.55 o                         
   4  15   1        175.93        154.81         2.86 o                         
   5  15   1       2829.62       2891.30        13.66 o                         
   6  15   1       2808.01       2818.02        13.98 o                         
   7  15   1       3586.24       3439.72        16.49 o                         
   8  15   1         84.53         87.55         2.60 o                         
   9  15   1        142.96        130.59         3.09 o                         
  10  15   1         18.10         10.94         2.59 o                         
  11  15   1          0.00         -2.66         2.72 o                         
  12  15   1         89.67         83.19         3.22 o                         
  13  15   1        439.52        457.29         5.42 o                         
  14  15   1         38.22         26.50         4.54 o                         
  15  15   1        202.42        226.46        14.80 o                         
  16  15   1         12.24        -11.92        18.53 o                         
 -16  16   1          1.92         -8.86        17.15 o                         
 -15  16   1        115.17        118.42         9.65 o                         
 -14  16   1        411.57        432.90         7.17 o                         
 -13  16   1          2.78         -0.46         3.18 o                         
 -12  16   1         41.99         54.66         2.95 o                         
 -11  16   1         57.59         65.44         2.82 o                         
 -10  16   1          8.19          4.94         2.37 o                         
  -9  16   1        462.75        484.89         4.33 o                         
  -8  16   1         67.53         46.11         2.34 o                         
  -7  16   1        702.19        712.40         5.11 o                         
  -6  16   1       3321.52       3204.55        14.93 o                         
  -5  16   1        385.45        395.42         4.56 o                         
  -4  16   1       1188.05       1142.22         7.65 o                         
  -3  16   1       2879.81       2734.03        15.86 o                         
  -2  16   1        344.32        303.21         3.64 o                         
  -1  16   1       2249.03       2223.71        13.24 o                         
   0  16   1      10728.16      10601.56        54.51 o                         
   1  16   1        544.47        558.99         5.59 o                         
   2  16   1        406.69        413.14         5.29 o                         
   3  16   1        284.30        296.58         3.13 o                         
   4  16   1        501.43        456.16         3.95 o                         
   5  16   1       2663.07       2494.82        13.49 o                         
   6  16   1        111.60        120.69         2.62 o                         
   7  16   1        420.89        422.20         4.10 o                         
   8  16   1        181.52        174.34         3.02 o                         
   9  16   1        129.73        145.58         3.13 o                         
  10  16   1        588.71        560.73         5.14 o                         
  11  16   1          2.24          2.48         2.71 o                         
  12  16   1        180.33        177.90         3.87 o                         
  13  16   1          0.47         -3.37         3.37 o                         
  14  16   1        115.21        110.55         5.40 o                         
  15  16   1          0.10         -4.88         7.89 o                         
  16  16   1          8.10        -10.24        16.97 o                         
 -15  17   1        114.36        115.41        12.48 o                         
 -14  17   1          4.56          1.36         5.14 o                         
 -13  17   1        192.98        208.94         5.16 o                         
 -12  17   1         76.78         84.00         3.40 o                         
 -11  17   1        624.71        654.75         5.89 o                         
 -10  17   1        332.45        331.06         4.08 o                         
  -9  17   1         35.17         40.11         2.41 o                         
  -8  17   1         37.73         46.01         2.38 o                         
  -7  17   1       1796.54       1765.03        10.17 o                         
  -6  17   1        893.15        810.83         6.87 o                         
  -5  17   1          0.67          3.92         1.68 o                         
  -4  17   1        435.06        428.40         3.91 o                         
  -3  17   1       1390.25       1352.97        10.83 o                         
  -2  17   1        629.17        609.24         6.79 o                         
  -1  17   1        508.37        517.75         7.64 o                         
   0  17   1       2019.49       1981.40        13.59 o                         
   1  17   1         20.30         24.45         1.58 o                         
   2  17   1        690.99        700.75         8.00 o                         
   3  17   1       3135.98       3223.73        17.19 o                         
   4  17   1       1083.65       1156.37         7.60 o                         
   5  17   1       4649.56       4619.75        23.73 o                         
   6  17   1         31.83         21.89         1.93 o                         
   7  17   1        883.45        882.15         5.75 o                         
   8  17   1          4.85          7.41         2.08 o                         
   9  17   1         29.17         22.94         2.29 o                         
  10  17   1         12.43          9.09         2.47 o                         
  11  17   1         87.10         76.67         2.98 o                         
  12  17   1        162.68        184.83         3.96 o                         
  13  17   1        251.96        277.03         5.56 o                         
  14  17   1         50.35         51.57         5.07 o                         
  15  17   1         84.46         86.86        11.92 o                         
 -15  18   1          0.07         -1.13         8.03 o                         
 -14  18   1          4.21          7.73         4.81 o                         
 -13  18   1        209.36        226.97         5.89 o                         
 -12  18   1         61.39         68.09         3.61 o                         
 -11  18   1         83.75         82.25         3.18 o                         
 -10  18   1        284.95        304.78         4.28 o                         
  -9  18   1        138.67        128.85         2.88 o                         
  -8  18   1       2734.99       2670.77        15.17 o                         
  -7  18   1         37.77         40.53         2.12 o                         
  -6  18   1       2135.70       2133.34        14.65 o                         
  -5  18   1        743.84        719.30         5.52 o                         
  -4  18   1       1294.89       1240.93         8.16 o                         
  -3  18   1         26.80         33.34         2.00 o                         
  -2  18   1        161.78        142.02         2.93 o                         
  -1  18   1        151.57        130.32         2.94 o                         
   0  18   1       5118.78       4985.83        27.84 o                         
   1  18   1        725.12        667.02         9.26 o                         
   2  18   1       1929.09       1837.97        11.86 o                         
   3  18   1         23.58         31.01         1.69 o                         
   4  18   1         77.51         69.27         2.23 o                         
   5  18   1       1302.95       1239.15         8.37 o                         
   6  18   1        407.89        416.44         5.24 o                         
   7  18   1        706.55        674.65         5.01 o                         
   8  18   1        771.17        758.52         5.30 o                         
   9  18   1        215.06        230.27         3.62 o                         
  10  18   1         63.97         72.49         3.09 o                         
  11  18   1         11.40          4.39         2.69 o                         
  12  18   1          4.45         -3.29         3.29 o                         
  13  18   1         17.28         17.34         3.92 o                         
  14  18   1         33.80         50.65         5.31 o                         
  15  18   1         98.40         76.22        11.51 o                         
 -15  19   1        112.04        158.71        37.82 o                         
 -14  19   1         33.42         22.61         5.28 o                         
 -13  19   1         71.22         71.99         4.66 o                         
 -12  19   1         92.32         72.12         4.11 o                         
 -11  19   1        220.57        232.73         4.20 o                         
 -10  19   1          8.73          7.64         2.58 o                         
  -9  19   1        295.94        257.27         3.80 o                         
  -8  19   1        116.55        117.93         3.13 o                         
  -7  19   1        118.45        124.78         3.67 o                         
  -6  19   1        808.73        870.11         6.45 o                         
  -5  19   1        128.00        121.78         2.56 o                         
  -4  19   1       1122.93       1046.99         7.72 o                         
  -3  19   1        521.52        494.45         4.86 o                         
  -2  19   1          8.99         10.40         1.79 o                         
  -1  19   1         92.79         93.99         3.74 o                         
   0  19   1        573.99        566.38         6.55 o                         
   1  19   1          1.01          6.26         2.16 o                         
   2  19   1        313.66        281.90         4.69 o                         
   3  19   1        181.24        158.72         3.21 o                         
   4  19   1       1408.81       1292.33        11.04 o                         
   5  19   1         45.95         42.85         2.15 o                         
   6  19   1        397.25        421.43         4.33 o                         
   7  19   1        202.14        172.57         2.70 o                         
   8  19   1        120.05         87.06         2.82 o                         
   9  19   1        527.94        557.34         4.66 o                         
  10  19   1         63.19         52.33         2.62 o                         
  11  19   1          0.69         -2.90         2.90 o                         
  12  19   1        103.21         83.22         3.83 o                         
  13  19   1          5.23          3.89         4.13 o                         
  14  19   1        109.35        113.72         6.05 o                         
  15  19   1          0.00         -1.62        13.09 o                         
 -14  20   1         13.05          3.51         5.96 o                         
 -13  20   1         43.57         38.74         5.27 o                         
 -12  20   1          0.05         -3.86         3.86 o                         
 -11  20   1         34.34         22.80         3.57 o                         
 -10  20   1        235.52        234.54         4.13 o                         
  -9  20   1         71.53         67.42         2.62 o                         
  -8  20   1          7.90          4.24         2.27 o                         
  -7  20   1        782.43        764.12         7.63 o                         
  -6  20   1        320.07        366.15         4.05 o                         
  -5  20   1         14.19         12.60         2.38 o                         
  -4  20   1         84.15         76.14         2.90 o                         
  -3  20   1          0.80          0.55         2.09 o                         
  -2  20   1        240.07        237.83         3.94 o                         
  -1  20   1        389.72        400.89         5.15 o                         
   0  20   1         89.75        113.76         3.74 o                         
   1  20   1         71.79         74.78         5.29 o                         
   2  20   1        280.03        302.62         4.35 o                         
   3  20   1        155.36        180.52         3.32 o                         
   4  20   1       1258.41       1127.96        15.09 o                         
   5  20   1        654.61        572.71         5.58 o                         
   6  20   1          1.59          2.22         2.12 o                         
   7  20   1        167.30        183.41         3.69 o                         
   8  20   1        101.83        104.03         3.25 o                         
   9  20   1         11.09          3.57         2.38 o                         
  10  20   1        127.66        117.87         3.40 o                         
  11  20   1         44.98         34.10         3.24 o                         
  12  20   1        177.25        179.41         4.88 o                         
  13  20   1        182.05        181.87         6.59 o                         
  14  20   1         25.46         18.27         8.29 o                         
  15  20   1         61.70         40.61        14.13 o                         
 -14  21   1         76.55         75.12         7.65 o                         
 -13  21   1          0.00         -4.49         5.77 o                         
 -12  21   1         16.87          2.99         4.56 o                         
 -11  21   1          0.08         -3.58         3.58 o                         
 -10  21   1         40.94         35.91         3.29 o                         
  -9  21   1         22.03         17.16         2.82 o                         
  -8  21   1        110.80         96.84         3.91 o                         
  -7  21   1        764.08        742.62         6.27 o                         
  -6  21   1         65.52         65.31         2.68 o                         
  -5  21   1         31.16         27.21         2.36 o                         
  -4  21   1         34.95         36.11         2.39 o                         
  -3  21   1        141.79        128.77         3.98 o                         
  -2  21   1        174.94        191.17         4.65 o                         
  -1  21   1        327.05        332.79         7.37 o                         
   0  21   1         40.08         45.00         3.25 o                         
   1  21   1        589.28        596.50         7.14 o                         
   2  21   1         63.72         80.12         3.31 o                         
   3  21   1         38.93         19.00         2.25 o                         
   4  21   1         54.13         40.54         1.72 o                         
   5  21   1        195.68        178.12         3.51 o                         
   6  21   1        107.27         87.92         2.49 o                         
   7  21   1        192.03        191.46         3.33 o                         
   8  21   1        524.91        519.12         6.54 o                         
   9  21   1        123.13        106.07         3.28 o                         
  10  21   1        457.57        460.10         5.39 o                         
  11  21   1         20.77         14.13         3.59 o                         
  12  21   1          1.42         -3.11         4.05 o                         
  13  21   1         46.83         48.58         5.68 o                         
  14  21   1         10.06          9.92        10.24 o                         
 -13  22   1          2.81          0.20         7.35 o                         
 -12  22   1        184.49        172.24         6.89 o                         
 -11  22   1        141.40        118.81         4.81 o                         
 -10  22   1        257.34        247.68         5.74 o                         
  -9  22   1        415.59        429.06         5.26 o                         
  -8  22   1         14.19         11.58         2.63 o                         
  -7  22   1         55.34         62.72         2.90 o                         
  -6  22   1         45.53         46.84         2.95 o                         
  -5  22   1       2741.84       2813.10        19.25 o                         
  -4  22   1         12.06          7.72         2.39 o                         
  -3  22   1       1460.06       1505.26        11.62 o                         
  -2  22   1        165.98        178.38         4.03 o                         
  -1  22   1       2715.59       2616.66        28.08 o                         
   0  22   1        399.70        382.24         5.61 o                         
   1  22   1        562.65        553.09         6.72 o                         
   2  22   1        484.96        483.50         7.66 o                         
   3  22   1         21.73         22.55         2.15 o                         
   4  22   1        208.23        228.95         4.55 o                         
   5  22   1        560.99        541.26         9.55 o                         
   6  22   1        169.42        182.84         3.78 o                         
   7  22   1          2.68          4.10         2.02 o                         
   8  22   1          1.18         -0.55         2.96 o                         
   9  22   1        341.44        319.91         4.81 o                         
  10  22   1          4.03         -2.57         3.77 o                         
  11  22   1         59.26         53.74         3.98 o                         
  12  22   1         48.96         36.89         5.30 o                         
  13  22   1         61.76         64.39        11.06 o                         
 -13  23   1          0.00         -7.25         8.70 o                         
 -12  23   1          0.03         -0.54         5.55 o                         
 -11  23   1          3.48         -4.04         4.89 o                         
 -10  23   1         82.22         70.44         4.02 o                         
  -9  23   1         21.92         16.29         3.86 o                         
  -8  23   1         45.57         45.30         3.37 o                         
  -7  23   1         55.02         51.33         3.20 o                         
  -6  23   1        810.10        806.41        12.01 o                         
  -5  23   1         85.97         89.44         3.01 o                         
  -4  23   1       1186.17       1260.13        11.35 o                         
  -3  23   1        619.60        625.49         7.66 o                         
  -2  23   1       1314.05       1345.40        12.84 o                         
  -1  23   1        221.47        262.59         4.56 o                         
   0  23   1         21.00         24.58         3.12 o                         
   1  23   1         11.24         23.22         3.12 o                         
   2  23   1        577.76        558.05         7.05 o                         
   3  23   1         40.38         40.26         2.68 o                         
   4  23   1        912.18        884.68         8.39 o                         
   5  23   1         30.08         23.09         1.79 o                         
   6  23   1         43.82         48.25         3.11 o                         
   7  23   1          1.94         -1.44         2.79 o                         
   8  23   1          1.71         -2.87         3.18 o                         
   9  23   1         32.29         47.71         3.96 o                         
  10  23   1         20.85          8.93         3.77 o                         
  11  23   1        123.99        113.11         5.83 o                         
  12  23   1         65.33         54.36         7.78 o                         
  13  23   1          0.15        -13.50        14.97 o                         
 -12  24   1          6.26         -0.50         7.88 o                         
 -11  24   1         35.48         20.89         6.40 o                         
 -10  24   1         51.87         37.28         4.30 o                         
  -9  24   1          1.02         -0.64         3.70 o                         
  -8  24   1         30.03         28.18         3.62 o                         
  -7  24   1         73.35         79.80         3.66 o                         
  -6  24   1          5.41          2.54         2.88 o                         
  -5  24   1        495.99        503.65         5.79 o                         
  -4  24   1         65.60         64.42         3.31 o                         
  -3  24   1         33.74         41.26         2.92 o                         
  -2  24   1         10.58         13.24         2.44 o                         
  -1  24   1         94.83        101.00         4.36 o                         
   0  24   1        649.94        645.65         7.33 o                         
   1  24   1        587.11        602.90         7.82 o                         
   2  24   1        131.44        118.53         3.83 o                         
   3  24   1         29.27         35.97         2.41 o                         
   4  24   1          0.58          3.57         2.83 o                         
   5  24   1          0.54          1.17         3.18 o                         
   6  24   1         37.08         32.51         3.19 o                         
   7  24   1          1.64         -0.74         3.29 o                         
   8  24   1         44.01         47.42         3.58 o                         
   9  24   1          0.06         -4.23         4.23 o                         
  10  24   1         14.11         -2.09         4.60 o                         
  11  24   1         84.03         83.36         5.66 o                         
  12  24   1          2.80         -2.42         9.47 o                         
 -12  25   1          3.92         -5.91        14.56 o                         
 -11  25   1         14.43         -0.27        13.43 o                         
 -10  25   1         43.14         35.27         6.03 o                         
  -9  25   1         18.92         21.97         3.96 o                         
  -8  25   1        319.54        333.00         7.58 o                         
  -7  25   1        314.81        325.75         6.66 o                         
  -6  25   1          9.10          7.29         2.91 o                         
  -5  25   1         67.84         57.31         4.02 o                         
  -4  25   1          6.09          3.29         3.56 o                         
  -3  25   1         44.92         41.53         2.83 o                         
  -2  25   1         17.51         17.99         2.02 o                         
  -1  25   1         95.57         98.48         4.42 o                         
   0  25   1        153.07        182.84         4.32 o                         
   1  25   1        157.88        166.38         4.89 o                         
   2  25   1        230.86        236.65         6.74 o                         
   3  25   1         42.06         46.61         2.11 o                         
   4  25   1         60.91         68.45         3.35 o                         
   5  25   1         17.26         10.75         3.55 o                         
   6  25   1          2.95          3.21         2.60 o                         
   7  25   1        233.45        238.21         6.52 o                         
   8  25   1        179.97        172.84         5.90 o                         
   9  25   1          3.66         -4.63         4.63 o                         
  10  25   1        103.26        105.58         5.61 o                         
  11  25   1         60.40         45.17         9.53 o                         
 -11  26   1         87.10         93.40        10.53 o                         
 -10  26   1         11.03          3.42         8.99 o                         
  -9  26   1         32.92         23.58         5.11 o                         
  -8  26   1        109.07         90.97         5.48 o                         
  -7  26   1         20.71         21.52         5.27 o                         
  -6  26   1          4.91         -0.29         4.88 o                         
  -5  26   1         87.14         91.91         4.91 o                         
  -4  26   1        217.99        219.26         5.67 o                         
  -3  26   1        252.07        243.63         5.56 o                         
  -2  26   1        542.69        616.54         8.23 o                         
  -1  26   1        142.48        162.57         5.21 o                         
   0  26   1        585.59        652.37         8.68 o                         
   1  26   1          5.78         19.73         3.23 o                         
   2  26   1        797.64        795.48         9.47 o                         
   3  26   1          0.14         -1.89         2.62 o                         
   4  26   1         91.46         81.41         4.42 o                         
   5  26   1        443.43        472.88        10.89 o                         
   6  26   1         32.59         27.43         4.85 o                         
   7  26   1        103.51         88.22         5.09 o                         
   8  26   1         77.37         73.34         5.56 o                         
   9  26   1         73.66         69.40         6.25 o                         
  10  26   1        107.05        124.30         9.25 o                         
  11  26   1          9.36         14.70         9.17 o                         
 -11  27   1          3.37         -5.69        10.86 o                         
 -10  27   1         69.67         78.40        10.04 o                         
  -9  27   1         74.81         70.91         7.45 o                         
  -8  27   1         74.06         74.49         6.17 o                         
  -7  27   1         62.33         47.89         7.29 o                         
  -6  27   1         91.92         74.66         5.79 o                         
  -5  27   1         41.81         42.37         5.39 o                         
  -4  27   1        160.20        164.16         5.57 o                         
  -3  27   1        101.15        121.08         4.68 o                         
  -2  27   1         83.58         89.27         4.70 o                         
  -1  27   1        613.40        644.61         9.13 o                         
   0  27   1          3.68          9.76         4.47 o                         
   1  27   1        867.99        904.13        10.84 o                         
   2  27   1         80.05         79.23         5.08 o                         
   3  27   1         18.01         10.10         4.80 o                         
   4  27   1         75.83         59.56         4.15 o                         
   5  27   1         42.70         43.55         5.26 o                         
   6  27   1        103.73        105.17         6.69 o                         
   7  27   1        256.99        252.55         7.55 o                         
   8  27   1         63.70         66.90         6.49 o                         
   9  27   1        107.26        104.83         9.03 o                         
  10  27   1        187.51        190.92        14.59 o                         
  11  27   1        110.04         85.21        17.91 o                         
 -10  28   1          7.73         -3.14        16.43 o                         
  -9  28   1        179.61        124.79        12.84 o                         
  -8  28   1         66.05         52.68         7.05 o                         
  -7  28   1          9.22          8.21         6.31 o                         
  -6  28   1          8.38          8.29         5.57 o                         
  -5  28   1        562.08        592.93        12.82 o                         
  -4  28   1         37.39         35.93         4.33 o                         
  -3  28   1        484.38        532.35        10.72 o                         
  -2  28   1          9.35          9.75         5.23 o                         
  -1  28   1        195.90        204.55         6.66 o                         
   0  28   1        106.87        122.90         6.21 o                         
   1  28   1        194.68        199.01         6.66 o                         
   2  28   1         12.69         19.10         5.69 o                         
   3  28   1         73.01         77.85         6.58 o                         
   4  28   1         12.57          5.86         3.85 o                         
   5  28   1         14.13         11.74         5.84 o                         
   6  28   1        174.93        192.69         7.41 o                         
   7  28   1         26.79         29.41         8.45 o                         
   8  28   1          6.09          0.24         7.39 o                         
   9  28   1          1.23         -6.14        10.57 o                         
  10  28   1          8.84         14.45        16.31 o                         
  -8  29   1         42.53         25.38        14.88 o                         
  -7  29   1          1.34          9.60        10.06 o                         
  -6  29   1         11.74          2.82         6.82 o                         
  -5  29   1         18.58         15.27         5.14 o                         
  -4  29   1        494.15        482.18        12.29 o                         
  -3  29   1         39.45         40.91         8.08 o                         
  -2  29   1        144.17        152.75         8.80 o                         
  -1  29   1         74.65         69.29         7.93 o                         
   0  29   1         15.89         15.24         7.17 o                         
   1  29   1          1.20         12.43         7.00 o                         
   2  29   1         42.50         38.07         6.66 o                         
   3  29   1         21.94         16.40         6.98 o                         
   4  29   1        172.80        180.82        10.03 o                         
   5  29   1          0.20         -1.79         5.37 o                         
   6  29   1         51.59         41.12         5.88 o                         
   7  29   1          0.16         -8.10        13.16 o                         
  -6  30   1         65.01         62.70        17.45 o                         
  -5  30   1          7.10          2.47        15.70 o                         
  -4  30   1          7.97          7.51         9.03 o                         
  -3  30   1        260.03        280.18        13.69 o                         
  -2  30   1        137.33        146.91        12.91 o                         
  -1  30   1        165.17        167.30        11.84 o                         
   0  30   1          2.37         -3.68         8.41 o                         
   1  30   1         50.39         63.87         8.84 o                         
   2  30   1         12.25         13.71         9.25 o                         
   3  30   1         89.87        101.84        10.87 o                         
   4  30   1         19.45         26.92        11.47 o                         
   5  30   1         43.24         24.68        11.51 o                         
  -3  31   1          0.96          3.85        11.34 o                         
  -2  31   1        172.09        174.82        14.90 o                         
  -1  31   1          0.74         21.83        11.63 o                         
   0  31   1          2.72         -2.50        16.68 o                         
   1  31   1          0.45          5.01        16.05 o                         
   2  31   1         35.22         65.18        18.41 o                         
   3  31   1          0.36          9.19        11.81 o                         
   4  31   1         37.21         43.72        17.45 o                         
 -18   0   2          0.05         -6.12        13.74 o                         
 -16   0   2         13.67          5.93         9.94 o                         
 -14   0   2        207.56        221.83         6.56 o                         
 -12   0   2        175.53        155.76         6.20 o                         
 -10   0   2        338.95        373.33         6.71 o                         
  -8   0   2        881.79        889.46        13.98 o                         
  -6   0   2      18329.17      19328.63       160.56 o                         
  -4   0   2        515.56        427.70         5.59 o                         
  -2   0   2      65597.56      64938.68       404.87 o                         
   2   0   2     106805.48     107475.05       867.64 o                         
   4   0   2      10462.67      10823.74        78.45 o                         
   6   0   2        223.46        268.67         7.64 o                         
   8   0   2        100.67         81.31         3.66 o                         
  10   0   2       5579.90       5313.11        37.99 o                         
  12   0   2          2.67         11.10         3.88 o                         
  14   0   2        517.87        540.77         9.87 o                         
  16   0   2        589.39        585.75        61.34 o                         
 -18   1   2         86.38         73.37        10.40 o                         
 -17   1   2         38.25         41.46         7.61 o                         
 -16   1   2          8.06          9.76         8.37 o                         
 -15   1   2        296.53        296.99         5.16 o                         
 -14   1   2        145.61        152.57         4.30 o                         
 -13   1   2         93.55        110.35         4.75 o                         
 -12   1   2         52.68         49.29         3.32 o                         
 -11   1   2        671.82        651.69         7.44 o                         
 -10   1   2        108.52        100.40         3.38 o                         
  -9   1   2          2.08          1.95         2.49 o                         
  -8   1   2       2973.29       3009.81        16.70 o                         
  -7   1   2       1375.50       1407.70        11.75 o                         
  -6   1   2       2051.52       2085.27        14.77 o                         
  -5   1   2         58.19         49.31         1.89 o                         
  -4   1   2       3476.39       3389.09        17.53 o                         
  -3   1   2      23789.86      22972.68       122.67 o                         
  -2   1   2        951.16       1093.76         6.48 o                         
  -1   1   2       6008.11       6533.62        58.98 o                         
   0   1   2       8025.91       8862.49       121.55 o                         
   1   1   2        569.94        681.61         8.85 o                         
   2   1   2       1093.31       1078.21         5.99 o                         
   3   1   2       4872.37       4448.60        21.55 o                         
   4   1   2       4571.84       4966.17        24.74 o                         
   5   1   2       4761.71       4775.95        26.06 o                         
   6   1   2        284.96        281.70         3.84 o                         
   7   1   2       1517.75       1563.60        10.62 o                         
   8   1   2        578.02        592.79         5.41 o                         
   9   1   2         12.14         17.99         2.23 o                         
  10   1   2       1474.20       1456.09        10.32 o                         
  11   1   2       1256.01       1166.75         8.64 o                         
  12   1   2        413.07        398.11         6.57 o                         
  13   1   2       2104.45       2226.31        16.28 o                         
  14   1   2        280.63        266.72         5.74 o                         
  15   1   2        107.51         93.78         4.39 o                         
  16   1   2        159.90        182.33        15.32 o                         
  17   1   2         14.69         13.12        11.34 o                         
 -18   2   2         23.76         31.01        13.48 o                         
 -17   2   2         20.46         10.62        10.05 o                         
 -16   2   2        177.70        173.37        11.06 o                         
 -15   2   2          2.74          0.78         3.60 o                         
 -14   2   2          1.64         -3.30         3.30 o                         
 -13   2   2        217.53        230.80         5.95 o                         
 -12   2   2          5.31         -0.98         3.26 o                         
 -11   2   2        531.44        524.17         6.00 o                         
 -10   2   2        622.04        579.91         5.86 o                         
  -9   2   2        184.83        184.48         3.46 o                         
  -8   2   2        300.38        298.28         3.92 o                         
  -7   2   2       1365.03       1205.81        10.10 o                         
  -6   2   2       7231.91       7361.15        43.39 o                         
  -5   2   2       2229.08       2286.67        12.90 o                         
  -4   2   2        711.41        720.44         5.06 o                         
  -3   2   2        114.36        163.35         2.12 o                         
  -2   2   2       1553.95       1595.65        10.63 o                         
  -1   2   2       2961.71       3004.48        19.88 o                         
   0   2   2       7009.67       7127.08        71.31 o                         
   1   2   2       3743.17       3765.10        17.68 o                         
   2   2   2      22920.82      23060.09        91.77 o                         
   3   2   2       3430.21       3555.96        30.29 o                         
   4   2   2      33921.18      34288.01       145.89 o                         
   5   2   2          0.04         14.46         1.77 o                         
   6   2   2       5038.62       5058.09        31.01 o                         
   7   2   2        793.28        802.30         7.35 o                         
   8   2   2       1049.91        918.66         6.91 o                         
   9   2   2       2531.87       2418.42        13.33 o                         
  10   2   2        394.70        333.17         4.27 o                         
  11   2   2       1310.51       1312.02        10.58 o                         
  12   2   2         42.94         42.01         2.87 o                         
  13   2   2       1255.40       1360.30        12.21 o                         
  14   2   2        991.23       1061.36         9.11 o                         
  15   2   2        149.00        142.22         4.58 o                         
  16   2   2          0.99         -8.15         8.15 o                         
  17   2   2          5.79         -9.31         9.31 o                         
 -17   3   2          0.33          3.34        10.12 o                         
 -16   3   2        141.97        155.52         8.54 o                         
 -15   3   2        309.26        347.32         6.29 o                         
 -14   3   2         34.98         26.45         3.52 o                         
 -13   3   2        284.97        285.31         5.03 o                         
 -12   3   2        274.22        287.25         4.67 o                         
 -11   3   2          3.27          1.37         2.98 o                         
 -10   3   2        647.49        719.29         7.93 o                         
  -9   3   2         33.74         28.06         2.52 o                         
  -8   3   2        213.48        214.54         3.50 o                         
  -7   3   2        179.19        186.56         3.17 o                         
  -6   3   2       6511.73       6321.48        34.10 o                         
  -5   3   2        122.54        103.61         2.71 o                         
  -4   3   2      16739.32      16219.12        79.67 o                         
  -3   3   2       6948.82       7214.36        32.45 o                         
  -2   3   2        366.39        391.27         2.77 o                         
  -1   3   2       2973.09       3016.64        16.26 o                         
   0   3   2        799.69        859.23         8.42 o                         
   1   3   2       2798.49       3086.42        16.79 o                         
   2   3   2       9861.96       9609.72        37.24 o                         
   3   3   2        169.73        238.83         2.91 o                         
   4   3   2        726.60        637.09         5.19 o                         
   5   3   2        717.86        665.47         5.36 o                         
   6   3   2       2315.29       2338.70        19.58 o                         
   7   3   2         22.26         17.25         2.24 o                         
   8   3   2        974.39        923.80         6.81 o                         
   9   3   2       1083.06       1066.90         7.60 o                         
  10   3   2         22.25         11.78         2.36 o                         
  11   3   2       1188.04       1174.40        10.48 o                         
  12   3   2        152.26        139.67         3.53 o                         
  13   3   2        318.75        360.78         6.10 o                         
  14   3   2          3.34         -2.33         3.06 o                         
  15   3   2         27.84         36.11         4.17 o                         
  16   3   2        263.74        279.37        19.29 o                         
  17   3   2         12.87         -2.41         8.82 o                         
 -17   4   2         83.09         63.51        13.41 o                         
 -16   4   2          0.53         -3.13         6.78 o                         
 -15   4   2          7.40          5.84         3.94 o                         
 -14   4   2        689.24        736.55         7.39 o                         
 -13   4   2        584.22        644.02         6.72 o                         
 -12   4   2         42.56         39.56         3.18 o                         
 -11   4   2        238.72        255.29         5.06 o                         
 -10   4   2       3078.36       2858.39        15.51 o                         
  -9   4   2       1366.70       1352.06         8.80 o                         
  -8   4   2        398.60        423.01         4.48 o                         
  -7   4   2        434.76        467.81         5.03 o                         
  -6   4   2       4402.83       4453.30        25.29 o                         
  -5   4   2      10412.25       9876.75        52.56 o                         
  -4   4   2      10551.34      11024.14        58.29 o                         
  -3   4   2       3375.18       3437.23        28.80 o                         
  -2   4   2       6148.35       6097.86        28.82 o                         
  -1   4   2       1352.17       1473.06         9.27 o                         
   0   4   2       1891.83       2019.60        21.74 o                         
   1   4   2      20947.26      21056.01        93.49 o                         
   2   4   2       6220.92       6132.18        29.59 o                         
   3   4   2      28649.09      28070.30       122.38 o                         
   4   4   2         53.71         59.12         2.14 o                         
   5   4   2       1297.64       1194.90         8.34 o                         
   6   4   2        783.47        764.84         6.36 o                         
   7   4   2         73.18         71.26         2.42 o                         
   8   4   2       1019.58       1022.02         7.67 o                         
   9   4   2        775.59        715.00         6.45 o                         
  10   4   2        899.90        917.35        10.55 o                         
  11   4   2        466.65        498.34         7.77 o                         
  12   4   2         23.88         22.29         2.88 o                         
  13   4   2        923.46        999.14         9.90 o                         
  14   4   2        312.17        317.10         5.57 o                         
  15   4   2        631.80        728.49         9.68 o                         
  16   4   2          4.65          5.72         7.75 o                         
  17   4   2         36.34          9.31        15.97 o                         
 -17   5   2          1.13          1.37        11.88 o                         
 -16   5   2         64.96         62.48        13.48 o                         
 -15   5   2         16.25         18.12         4.06 o                         
 -14   5   2          2.21         -2.55         3.44 o                         
 -13   5   2        288.77        309.04         5.63 o                         
 -12   5   2          7.07         -2.07         3.02 o                         
 -11   5   2          3.99          6.96         2.81 o                         
 -10   5   2        260.29        239.63         4.00 o                         
  -9   5   2       2556.74       2445.82        13.33 o                         
  -8   5   2         22.50         23.43         2.26 o                         
  -7   5   2       1740.18       1712.58        12.14 o                         
  -6   5   2          6.88          9.69         1.62 o                         
  -5   5   2        137.72        111.33         2.29 o                         
  -4   5   2      11334.28      10866.21        51.22 o                         
  -3   5   2       3371.37       3104.58        15.70 o                         
  -2   5   2       2587.83       2853.03        14.67 o                         
  -1   5   2      31623.58      31695.71       168.01 o                         
   0   5   2       2590.77       2647.01        21.24 o                         
   1   5   2      13335.87      12825.16        81.20 o                         
   2   5   2      49033.21      48655.23       217.56 o                         
   3   5   2       2955.22       3005.02        15.97 o                         
   4   5   2        693.61        634.29         6.52 o                         
   5   5   2        160.04        184.51         2.60 o                         
   6   5   2        884.21       1015.45         7.55 o                         
   7   5   2        102.04         99.76         2.82 o                         
   8   5   2       3489.18       3317.19        19.19 o                         
   9   5   2         47.95         55.23         2.97 o                         
  10   5   2        398.05        386.24         4.90 o                         
  11   5   2        819.62        819.32         8.52 o                         
  12   5   2         82.06         87.16         3.09 o                         
  13   5   2         31.04         25.16         2.93 o                         
  14   5   2        233.17        231.67         4.84 o                         
  15   5   2         16.74         21.45         4.66 o                         
  16   5   2        448.22        388.65        17.58 o                         
  17   5   2         34.67         21.51        15.59 o                         
 -17   6   2         94.33         64.97        12.89 o                         
 -16   6   2         32.57         16.00         8.68 o                         
 -15   6   2          0.01         -4.18         4.18 o                         
 -14   6   2        145.30        152.29         4.03 o                         
 -13   6   2         33.60         27.43         3.04 o                         
 -12   6   2       1001.08       1010.14         7.43 o                         
 -11   6   2         48.56         54.84         3.02 o                         
 -10   6   2         69.68         95.81         4.08 o                         
  -9   6   2         44.02         28.32         3.13 o                         
  -8   6   2        352.65        341.01         4.06 o                         
  -7   6   2        218.50        224.89         3.26 o                         
  -6   6   2       4344.94       4031.92        21.99 o                         
  -5   6   2       1746.43       1761.32        10.19 o                         
  -4   6   2        327.20        266.03         3.06 o                         
  -3   6   2       7090.55       7383.34        36.09 o                         
  -2   6   2       2644.15       2631.26        14.50 o                         
  -1   6   2       3442.44       3095.27        16.53 o                         
   0   6   2        698.89        738.23         8.10 o                         
   1   6   2       5853.99       5837.87        30.89 o                         
   2   6   2       5659.56       5502.48        24.89 o                         
   3   6   2       5334.59       4618.35        22.39 o                         
   4   6   2       6700.82       6630.71        35.99 o                         
   5   6   2        141.19        148.20         2.17 o                         
   6   6   2        290.28        262.11         3.27 o                         
   7   6   2       1493.77       1471.95         9.02 o                         
   8   6   2          4.83         12.95         2.23 o                         
   9   6   2       4100.80       4190.75        21.13 o                         
  10   6   2        200.51        219.68         3.81 o                         
  11   6   2        166.13        179.42         3.78 o                         
  12   6   2        274.08        310.30         4.17 o                         
  13   6   2         13.01          6.11         2.80 o                         
  14   6   2        143.49        141.40         4.10 o                         
  15   6   2        374.61        410.03         8.68 o                         
  16   6   2        105.24         97.80         8.39 o                         
 -17   7   2         64.51         76.41        13.23 o                         
 -16   7   2        183.08        179.79        14.18 o                         
 -15   7   2         61.27         50.70         6.38 o                         
 -14   7   2         88.24         95.83         3.70 o                         
 -13   7   2         19.91         24.93         3.03 o                         
 -12   7   2        244.40        223.76         4.02 o                         
 -11   7   2        405.29        440.68         4.67 o                         
 -10   7   2        267.32        284.48         3.67 o                         
  -9   7   2         90.59        107.23         2.56 o                         
  -8   7   2        620.81        574.64         5.40 o                         
  -7   7   2       1298.63       1290.10         8.25 o                         
  -6   7   2        774.72        689.46         5.45 o                         
  -5   7   2        208.45        197.14         2.34 o                         
  -4   7   2       6993.06       7000.09        28.88 o                         
  -3   7   2       1218.17       1258.06         6.69 o                         
  -2   7   2      22138.30      22966.71       102.64 o                         
  -1   7   2       2701.10       2780.14        13.38 o                         
   0   7   2         29.91         40.70         0.97 o                         
   1   7   2       1715.19       1795.54        10.40 o                         
   2   7   2      14436.74      15412.58        61.85 o                         
   3   7   2       3253.11       3597.03        15.24 o                         
   4   7   2       8715.36       8850.98        38.08 o                         
   5   7   2       9712.42       9264.81        39.30 o                         
   6   7   2        196.14        175.27         2.49 o                         
   7   7   2       5653.24       5523.22        24.98 o                         
   8   7   2       7980.57       7707.02        35.65 o                         
   9   7   2         31.75         31.70         2.50 o                         
  10   7   2         73.13         72.09         3.32 o                         
  11   7   2        150.88        157.55         3.53 o                         
  12   7   2       1040.63       1012.76         8.06 o                         
  13   7   2         77.50         76.13         3.08 o                         
  14   7   2          0.12         -1.03         3.24 o                         
  15   7   2        122.30        116.28         6.81 o                         
  16   7   2         21.73         13.04         7.05 o                         
 -17   8   2         17.69         18.11        11.76 o                         
 -16   8   2          1.26         -0.03         7.84 o                         
 -15   8   2        174.19        165.41         6.32 o                         
 -14   8   2         91.64         83.50         3.64 o                         
 -13   8   2        453.80        454.60         5.32 o                         
 -12   8   2          0.07          2.44         2.71 o                         
 -11   8   2       1163.30       1277.79        10.36 o                         
 -10   8   2        379.89        379.66         4.08 o                         
  -9   8   2        652.46        615.18         5.03 o                         
  -8   8   2       7937.73       7804.08        34.52 o                         
  -7   8   2       4049.92       3841.83        19.02 o                         
  -6   8   2        716.38        656.17         4.85 o                         
  -5   8   2       5784.40       5529.49        23.88 o                         
  -4   8   2          1.89          0.82         1.33 o                         
  -3   8   2        445.37        522.61         5.31 o                         
  -2   8   2          1.15         11.90         1.46 o                         
  -1   8   2         26.53         32.83         0.99 o                         
   0   8   2      12346.69      12623.97        63.16 o                         
   1   8   2         37.72         32.63         1.72 o                         
   2   8   2       2493.98       2257.05         9.71 o                         
   3   8   2        560.23        587.73         3.96 o                         
   4   8   2        152.16        114.47         2.03 o                         
   5   8   2         75.21         72.49         1.67 o                         
   6   8   2        639.70        593.57         4.48 o                         
   7   8   2        928.04        951.57         6.29 o                         
   8   8   2          3.98         15.12         2.25 o                         
   9   8   2         25.92         45.87         2.55 o                         
  10   8   2          0.06          3.72         2.54 o                         
  11   8   2       1460.92       1498.80        10.99 o                         
  12   8   2         14.85         15.62         2.93 o                         
  13   8   2         15.72         23.59         2.87 o                         
  14   8   2         48.29         37.30         3.36 o                         
  15   8   2        200.49        187.59         6.29 o                         
  16   8   2         93.86         64.96         8.44 o                         
  17   8   2          4.16         13.07        11.13 o                         
 -17   9   2          3.74          4.44        12.43 o                         
 -16   9   2          1.56         -5.81         7.66 o                         
 -15   9   2         28.42         26.95         5.14 o                         
 -14   9   2        121.22        139.30         4.03 o                         
 -13   9   2        978.94       1014.64         8.42 o                         
 -12   9   2         72.15         71.13         3.09 o                         
 -11   9   2         35.47         42.40         2.41 o                         
 -10   9   2        924.12        908.42         6.59 o                         
  -9   9   2         20.05         17.62         2.15 o                         
  -8   9   2       1795.19       1783.24         9.94 o                         
  -7   9   2       1174.76       1023.46         7.13 o                         
  -6   9   2         11.83          9.68         1.67 o                         
  -5   9   2        991.85        877.96         6.68 o                         
  -4   9   2        951.45       1015.97         6.11 o                         
  -3   9   2       4650.62       4398.24        22.23 o                         
  -2   9   2       3946.23       4093.89        21.78 o                         
  -1   9   2       1215.74       1361.16         8.01 o                         
   0   9   2        607.37        671.28         9.06 o                         
   1   9   2        189.83        234.29         2.76 o                         
   2   9   2      24797.66      24480.54        97.68 o                         
   3   9   2      32366.43      32961.99       124.23 o                         
   4   9   2       7621.59       7401.92        31.64 o                         
   5   9   2       1160.88       1263.92        15.07 o                         
   6   9   2        890.75        791.20         5.20 o                         
   7   9   2       3533.97       3399.05        16.41 o                         
   8   9   2          7.27          7.76         2.08 o                         
   9   9   2        419.53        369.41         4.12 o                         
  10   9   2        143.19        151.06         4.00 o                         
  11   9   2         72.62         64.02         2.88 o                         
  12   9   2         66.01         68.74         3.17 o                         
  13   9   2        164.81        162.68         4.31 o                         
  14   9   2         13.80          6.80         3.13 o                         
  15   9   2         35.51         42.79         4.70 o                         
  16   9   2         27.81         18.49         7.73 o                         
 -17  10   2        113.70        113.12        14.99 o                         
 -16  10   2         29.34         16.97         6.58 o                         
 -15  10   2         19.97          9.07         5.01 o                         
 -14  10   2        181.99        193.81         4.06 o                         
 -13  10   2        370.22        394.69         4.89 o                         
 -12  10   2         33.85         22.37         2.02 o                         
 -11  10   2        579.93        597.55         4.97 o                         
 -10  10   2         13.60         13.29         2.21 o                         
  -9  10   2        363.79        326.73         3.78 o                         
  -8  10   2        876.57        931.04         6.79 o                         
  -7  10   2        203.75        215.82         3.15 o                         
  -6  10   2        444.13        430.74         3.84 o                         
  -5  10   2       4664.61       4842.28        21.26 o                         
  -4  10   2        361.78        434.06         3.48 o                         
  -3  10   2       5246.15       5329.91        26.68 o                         
  -2  10   2       7465.17       7185.11        38.43 o                         
  -1  10   2        153.34        122.05         1.73 o                         
   0  10   2       3130.53       3097.94        18.40 o                         
   1  10   2        894.83        947.73         5.70 o                         
   2  10   2       2520.43       2745.14        12.32 o                         
   3  10   2        268.26        297.53         2.76 o                         
   4  10   2       4437.25       4149.58        17.82 o                         
   5  10   2         80.78         50.58         1.74 o                         
   6  10   2         14.24         24.31         1.74 o                         
   7  10   2        601.27        596.71         4.45 o                         
   8  10   2         67.14         59.73         2.28 o                         
   9  10   2        457.81        437.14         4.32 o                         
  10  10   2          1.34          5.44         2.42 o                         
  11  10   2         57.03         52.93         2.88 o                         
  12  10   2          0.37          1.19         2.79 o                         
  13  10   2        391.64        413.32         5.27 o                         
  14  10   2          8.60          4.55         3.15 o                         
  15  10   2        410.11        419.28         8.00 o                         
  16  10   2         76.53         63.48         6.89 o                         
 -17  11   2         84.96         85.77        14.33 o                         
 -16  11   2         23.39         20.36         7.08 o                         
 -15  11   2        141.22        145.31         6.88 o                         
 -14  11   2        268.12        286.54         4.60 o                         
 -13  11   2          3.18          5.92         2.76 o                         
 -12  11   2         15.77         10.71         2.27 o                         
 -11  11   2         11.84         11.64         2.31 o                         
 -10  11   2        563.72        594.12         5.81 o                         
  -9  11   2        117.81         95.11         2.62 o                         
  -8  11   2        178.35        176.61         3.01 o                         
  -7  11   2        329.51        322.37         3.64 o                         
  -6  11   2       1508.01       1403.96         7.90 o                         
  -5  11   2        382.57        448.33         3.88 o                         
  -4  11   2         64.57         80.02         2.04 o                         
  -3  11   2       2261.09       2374.42        12.52 o                         
  -2  11   2        922.06       1067.75         7.50 o                         
  -1  11   2        435.70        475.40         5.44 o                         
   0  11   2       2549.23       2444.26        16.35 o                         
   1  11   2       3719.79       3830.89        20.16 o                         
   2  11   2       4084.59       4098.72        19.06 o                         
   3  11   2        631.30        765.82         4.55 o                         
   4  11   2      10970.20      10952.27        43.39 o                         
   5  11   2        352.62        318.44         3.04 o                         
   6  11   2        396.55        412.21         3.60 o                         
   7  11   2        431.68        487.32         4.92 o                         
   8  11   2         39.11         45.93         2.26 o                         
   9  11   2         24.46         31.11         2.36 o                         
  10  11   2        827.26        839.17         7.07 o                         
  11  11   2          0.40          1.55         2.54 o                         
  12  11   2         28.76         18.37         2.76 o                         
  13  11   2         31.73         28.99         3.10 o                         
  14  11   2         67.14         75.03         3.80 o                         
  15  11   2         79.13         57.85         4.72 o                         
  16  11   2          7.45         -3.18         7.25 o                         
 -17  12   2          8.36          0.71        12.51 o                         
 -16  12   2         27.76         30.34         9.35 o                         
 -15  12   2         19.03          9.94         5.51 o                         
 -14  12   2          3.08         -3.30         3.30 o                         
 -13  12   2          3.31          0.06         2.75 o                         
 -12  12   2         34.80         32.75         2.49 o                         
 -11  12   2          6.95          3.38         2.35 o                         
 -10  12   2         35.98         33.55         2.44 o                         
  -9  12   2         59.34         58.60         2.43 o                         
  -8  12   2        737.59        709.75         5.21 o                         
  -7  12   2        339.01        335.02         3.64 o                         
  -6  12   2       1733.78       1651.97         8.49 o                         
  -5  12   2       2317.53       2328.64        10.96 o                         
  -4  12   2        234.89        270.32         2.61 o                         
  -3  12   2         42.52         57.94         1.62 o                         
  -2  12   2          4.46         10.97         1.42 o                         
  -1  12   2        402.98        438.23         5.58 o                         
   0  12   2        500.42        512.33         5.73 o                         
   1  12   2        615.13        565.40         4.11 o                         
   2  12   2        136.17        106.08         2.01 o                         
   3  12   2       1437.56       1478.11         7.58 o                         
   4  12   2       4252.25       4291.83        18.17 o                         
   5  12   2       1614.12       1510.72         7.89 o                         
   6  12   2        576.05        550.92         4.26 o                         
   7  12   2        341.03        318.25         3.75 o                         
   8  12   2        507.81        546.60         4.85 o                         
   9  12   2        354.04        352.67         4.09 o                         
  10  12   2        156.39        139.21         3.12 o                         
  11  12   2         53.76         56.48         2.81 o                         
  12  12   2         30.05         31.52         2.92 o                         
  13  12   2        168.51        153.29         3.91 o                         
  14  12   2         69.20         54.19         4.04 o                         
  15  12   2         46.87         41.97         4.51 o                         
  16  12   2         50.19         40.56         8.67 o                         
 -16  13   2         89.39         58.09         8.23 o                         
 -15  13   2         62.62         50.25         6.30 o                         
 -14  13   2         44.30         36.59         4.85 o                         
 -13  13   2         58.05         58.35         3.00 o                         
 -12  13   2         53.87         46.50         2.66 o                         
 -11  13   2         10.72          7.28         2.39 o                         
 -10  13   2         28.53         41.42         2.51 o                         
  -9  13   2        959.14        986.72         6.46 o                         
  -8  13   2         11.14          8.39         2.01 o                         
  -7  13   2          1.31          4.08         1.83 o                         
  -6  13   2       1621.51       1556.25         8.29 o                         
  -5  13   2       5597.17       5391.58        23.14 o                         
  -4  13   2       1470.45       1431.42         7.89 o                         
  -3  13   2         85.61         79.27         2.08 o                         
  -2  13   2       3795.17       3903.28        19.73 o                         
  -1  13   2        226.95        203.30         3.32 o                         
   0  13   2       4570.94       4369.93        27.55 o                         
   1  13   2        654.73        632.52         4.82 o                         
   2  13   2      19984.11      19278.77       100.40 o                         
   3  13   2       8636.53       8502.43        36.52 o                         
   4  13   2        708.97        673.57         4.32 o                         
   5  13   2       1195.40       1178.67         7.47 o                         
   6  13   2       1612.67       1594.84         8.53 o                         
   7  13   2         53.68         54.62         2.30 o                         
   8  13   2        566.38        582.36         4.89 o                         
   9  13   2        193.21        177.94         3.32 o                         
  10  13   2         66.23         62.85         2.70 o                         
  11  13   2         50.72         48.82         2.95 o                         
  12  13   2          8.77          9.79         2.80 o                         
  13  13   2        201.10        200.94         4.22 o                         
  14  13   2         53.94         39.26         3.91 o                         
  15  13   2         22.63         15.92         5.95 o                         
  16  13   2         23.31         23.98        18.47 o                         
 -16  14   2        106.76         83.46        11.77 o                         
 -15  14   2         54.11         44.26         6.48 o                         
 -14  14   2        217.49        220.76         6.08 o                         
 -13  14   2         88.99         97.41         3.39 o                         
 -12  14   2        400.26        432.64         4.48 o                         
 -11  14   2        256.47        250.63         3.54 o                         
 -10  14   2         51.58         51.21         2.53 o                         
  -9  14   2       2696.40       2690.01        12.95 o                         
  -8  14   2        281.87        277.95         3.67 o                         
  -7  14   2         10.20         13.38         1.92 o                         
  -6  14   2        128.23        102.61         2.24 o                         
  -5  14   2        559.16        606.73         4.53 o                         
  -4  14   2        128.34        156.12         2.61 o                         
  -3  14   2        171.64        171.93         2.80 o                         
  -2  14   2        178.36        205.43         2.86 o                         
  -1  14   2        494.28        475.81         5.69 o                         
   0  14   2         30.47         38.46         2.52 o                         
   1  14   2       4992.61       4703.50        26.75 o                         
   2  14   2        426.98        352.55         3.09 o                         
   3  14   2       5253.27       5100.70        26.46 o                         
   4  14   2        863.11        930.93         6.32 o                         
   5  14   2        444.89        478.63         3.74 o                         
   6  14   2         46.31         47.90         1.98 o                         
   7  14   2        494.30        520.87         4.53 o                         
   8  14   2        235.61        196.42         3.14 o                         
   9  14   2        845.00        872.42         6.50 o                         
  10  14   2        763.65        766.39         6.22 o                         
  11  14   2         50.04         43.32         2.99 o                         
  12  14   2          1.65         -1.85         3.00 o                         
  13  14   2          0.23         -3.25         3.25 o                         
  14  14   2         77.71         71.41         4.91 o                         
  15  14   2          0.01         -5.78         6.47 o                         
  16  14   2          2.28        -16.45        19.04 o                         
 -16  15   2        112.15        115.47        12.36 o                         
 -15  15   2        235.75        229.61         9.44 o                         
 -14  15   2          4.37          1.04         3.88 o                         
 -13  15   2          9.96         -1.19         3.12 o                         
 -12  15   2        103.82         87.49         3.04 o                         
 -11  15   2        124.39        102.71         3.10 o                         
 -10  15   2        130.14        144.05         3.07 o                         
  -9  15   2        268.18        263.65         3.55 o                         
  -8  15   2        709.05        755.65         5.75 o                         
  -7  15   2         46.73         75.21         2.18 o                         
  -6  15   2       1772.96       1640.88         9.09 o                         
  -5  15   2        108.84        100.92         2.19 o                         
  -4  15   2       2506.54       2671.28        26.22 o                         
  -3  15   2         27.89         41.25         1.89 o                         
  -2  15   2        129.82        132.76         2.67 o                         
  -1  15   2        511.06        442.36         4.63 o                         
   0  15   2       2597.99       2664.36        17.60 o                         
   1  15   2       2746.48       2514.38        16.43 o                         
   2  15   2       1178.24       1202.82        10.48 o                         
   3  15   2       3639.00       3532.62        18.30 o                         
   4  15   2        196.19        217.50         2.60 o                         
   5  15   2       1480.92       1518.82         8.10 o                         
   6  15   2       1457.34       1280.00         7.20 o                         
   7  15   2       1487.56       1401.53         8.26 o                         
   8  15   2        672.36        668.50         5.25 o                         
   9  15   2          8.59         10.47         2.43 o                         
  10  15   2        202.16        206.92         3.64 o                         
  11  15   2          5.98          6.78         2.82 o                         
  12  15   2        131.76        125.22         3.78 o                         
  13  15   2        192.45        210.91         5.78 o                         
  14  15   2         96.13         98.41         5.04 o                         
  15  15   2          0.00         -3.29         7.55 o                         
  16  15   2         14.46          5.30        17.65 o                         
 -16  16   2          4.37          5.04        16.67 o                         
 -15  16   2        285.79        272.00        11.00 o                         
 -14  16   2        100.96         95.17         4.91 o                         
 -13  16   2          9.10          8.22         3.29 o                         
 -12  16   2        757.18        820.98         6.81 o                         
 -11  16   2         60.44         44.21         2.74 o                         
 -10  16   2        431.53        490.16         4.73 o                         
  -9  16   2          8.53          9.07         2.19 o                         
  -8  16   2        434.03        417.40         5.20 o                         
  -7  16   2       1623.72       1729.61         9.32 o                         
  -6  16   2        212.51        195.77         3.23 o                         
  -5  16   2        317.40        359.58         4.00 o                         
  -4  16   2        425.94        370.00         4.78 o                         
  -3  16   2       5665.77       5610.09        27.23 o                         
  -2  16   2        649.47        608.99         5.50 o                         
  -1  16   2       1440.59       1319.49         9.42 o                         
   0  16   2        112.11        143.43         5.09 o                         
   1  16   2       1859.80       1769.49        17.40 o                         
   2  16   2       1825.01       1747.10        12.49 o                         
   3  16   2        707.28        652.82         5.27 o                         
   4  16   2        800.16        697.36         6.53 o                         
   5  16   2         44.32         50.24         1.87 o                         
   6  16   2        992.81       1016.92         6.34 o                         
   7  16   2         81.09         90.27         2.50 o                         
   8  16   2        106.22        104.58         2.68 o                         
   9  16   2        195.69        184.28         3.23 o                         
  10  16   2          4.18          6.58         2.62 o                         
  11  16   2         22.32         18.91         2.90 o                         
  12  16   2         25.71         19.44         3.03 o                         
  13  16   2          0.01         -3.31         3.39 o                         
  14  16   2        264.05        243.10         6.63 o                         
  15  16   2         33.40         23.59         7.68 o                         
  16  16   2         14.61          5.14        16.89 o                         
 -15  17   2          0.02          5.35         6.85 o                         
 -14  17   2         35.11         40.85         4.60 o                         
 -13  17   2          8.81          0.50         3.80 o                         
 -12  17   2         83.86         99.30         3.76 o                         
 -11  17   2        247.48        241.35         3.82 o                         
 -10  17   2        262.35        302.68         3.88 o                         
  -9  17   2        208.03        189.18         3.13 o                         
  -8  17   2          4.35          0.68         2.16 o                         
  -7  17   2        918.09       1010.86         7.04 o                         
  -6  17   2        714.49        696.59         5.86 o                         
  -5  17   2        218.07        206.55         2.97 o                         
  -4  17   2        556.49        482.90         4.67 o                         
  -3  17   2       3777.81       3817.19        19.24 o                         
  -2  17   2        189.75        191.21         3.79 o                         
  -1  17   2         37.70         38.87         2.00 o                         
   0  17   2        201.19        203.71         3.34 o                         
   1  17   2       1748.12       1721.65        12.56 o                         
   2  17   2        377.84        333.71         3.68 o                         
   3  17   2         31.71         31.21         1.81 o                         
   4  17   2         10.10          9.34         2.00 o                         
   5  17   2          0.68          5.96         1.95 o                         
   6  17   2        166.95        104.55         2.43 o                         
   7  17   2        104.66        121.92         2.83 o                         
   8  17   2         12.92          9.41         2.17 o                         
   9  17   2          8.45          2.70         2.30 o                         
  10  17   2        228.42        228.01         3.71 o                         
  11  17   2        218.76        213.78         3.97 o                         
  12  17   2          0.14         -3.06         3.06 o                         
  13  17   2         22.82         15.79         3.71 o                         
  14  17   2        124.46        119.50         5.59 o                         
  15  17   2          0.46         -5.91        16.01 o                         
 -15  18   2        330.66        305.76        12.48 o                         
 -14  18   2         47.75         43.40         4.95 o                         
 -13  18   2         43.57         33.44         4.45 o                         
 -12  18   2         20.21          4.93         3.38 o                         
 -11  18   2          9.84          4.28         2.80 o                         
 -10  18   2         21.79         11.66         2.62 o                         
  -9  18   2         40.56         32.43         2.41 o                         
  -8  18   2          0.61          0.00         2.37 o                         
  -7  18   2        146.10        147.23         3.53 o                         
  -6  18   2         69.48         63.72         2.41 o                         
  -5  18   2        387.01        370.32         4.07 o                         
  -4  18   2        815.30        777.95         6.07 o                         
  -3  18   2       1037.23       1012.97         7.17 o                         
  -2  18   2        615.24        571.41         5.96 o                         
  -1  18   2        200.03        212.35         3.22 o                         
   0  18   2         83.82        101.30         3.94 o                         
   1  18   2        271.78        252.17         4.66 o                         
   2  18   2         13.42         20.53         2.19 o                         
   3  18   2          9.25         14.14         1.45 o                         
   4  18   2       1493.32       1483.96         9.66 o                         
   5  18   2          4.86          6.91         1.97 o                         
   6  18   2         11.93         12.82         2.23 o                         
   7  18   2         18.93         16.58         2.18 o                         
   8  18   2        142.11        121.90         2.84 o                         
   9  18   2         96.77        102.32         2.77 o                         
  10  18   2         80.62         84.96         2.87 o                         
  11  18   2         27.88         21.52         2.71 o                         
  12  18   2          0.25         -3.24         3.24 o                         
  13  18   2        114.71        118.84         4.53 o                         
  14  18   2          2.65          6.25         4.94 o                         
  15  18   2         80.82         84.90        18.81 o                         
 -15  19   2        151.12        151.34         9.49 o                         
 -14  19   2          0.00         -5.29         5.29 o                         
 -13  19   2          4.40         -2.94         4.45 o                         
 -12  19   2         58.33         50.63         3.92 o                         
 -11  19   2         40.32         31.10         3.26 o                         
 -10  19   2         36.14         28.37         2.65 o                         
  -9  19   2          0.93         -2.39         2.39 o                         
  -8  19   2         32.83         23.69         2.27 o                         
  -7  19   2       1326.18       1311.07         8.35 o                         
  -6  19   2         80.83         89.42         2.64 o                         
  -5  19   2       1577.23       1460.99        11.99 o                         
  -4  19   2         63.03         69.61         2.30 o                         
  -3  19   2         23.83         23.02         1.86 o                         
  -2  19   2         23.67         23.57         2.57 o                         
  -1  19   2          1.17          8.85         1.73 o                         
   0  19   2       3730.80       3634.12        21.52 o                         
   1  19   2        247.53        258.79         4.93 o                         
   2  19   2       3553.98       3515.69        26.93 o                         
   3  19   2        762.52        770.27         7.02 o                         
   4  19   2         83.36         75.58         2.79 o                         
   5  19   2        555.60        482.24         6.61 o                         
   6  19   2          2.83          6.46         1.84 o                         
   7  19   2        505.30        531.59         4.75 o                         
   8  19   2        428.56        409.72         4.12 o                         
   9  19   2          0.17         -1.15         2.34 o                         
  10  19   2         61.95         59.27         2.65 o                         
  11  19   2          8.78          6.03         2.94 o                         
  12  19   2        531.86        561.53         6.28 o                         
  13  19   2        165.11        151.15         5.29 o                         
  14  19   2        161.90        158.20         6.81 o                         
 -14  20   2          3.22         -3.72         6.37 o                         
 -13  20   2         54.12         34.34         5.57 o                         
 -12  20   2         20.85         18.19         4.12 o                         
 -11  20   2        137.85        131.01         4.53 o                         
 -10  20   2        160.69        144.52         3.91 o                         
  -9  20   2         82.90         70.23         2.84 o                         
  -8  20   2        365.07        370.19         4.39 o                         
  -7  20   2        598.92        640.18         5.75 o                         
  -6  20   2         19.08         28.04         2.30 o                         
  -5  20   2       1452.55       1463.73        14.27 o                         
  -4  20   2        742.26        682.15         7.24 o                         
  -3  20   2        157.22        131.04         3.19 o                         
  -2  20   2        261.27        259.02         3.92 o                         
  -1  20   2         10.33          9.49         2.07 o                         
   0  20   2        156.50        170.57         4.74 o                         
   1  20   2        137.66        144.99         4.49 o                         
   2  20   2        698.74        639.22         7.91 o                         
   3  20   2        133.53        133.05         3.37 o                         
   4  20   2         89.43         92.66         2.60 o                         
   5  20   2        431.89        420.40         4.68 o                         
   6  20   2          7.26          2.92         2.29 o                         
   7  20   2         50.11         51.29         2.25 o                         
   8  20   2        125.16        124.40         3.02 o                         
   9  20   2        325.87        341.35         4.45 o                         
  10  20   2          0.11         -2.67         2.67 o                         
  11  20   2         13.68          6.48         3.04 o                         
  12  20   2          0.06         -3.74         3.74 o                         
  13  20   2         67.80         80.95         5.95 o                         
  14  20   2          1.10          3.32         7.88 o                         
 -14  21   2          1.92          5.83         8.38 o                         
 -13  21   2         31.30         22.53         7.25 o                         
 -12  21   2        280.81        291.84         7.08 o                         
 -11  21   2          3.10         -3.68         3.68 o                         
 -10  21   2        336.00        354.88         5.14 o                         
  -9  21   2         94.41         97.20         3.48 o                         
  -8  21   2        113.38        116.42         3.07 o                         
  -7  21   2        333.95        307.65         4.30 o                         
  -6  21   2        778.39        758.08         7.57 o                         
  -5  21   2          8.77          6.78         2.27 o                         
  -4  21   2        988.50       1009.73         9.70 o                         
  -3  21   2       1924.90       1955.07        13.92 o                         
  -2  21   2         86.08         93.76         2.84 o                         
  -1  21   2        113.86         87.08         2.89 o                         
   0  21   2       2067.45       1996.79        21.40 o                         
   1  21   2          0.21          6.84         2.65 o                         
   2  21   2         99.67         72.76         2.63 o                         
   3  21   2        325.18        326.50         4.20 o                         
   4  21   2          7.93         10.16         1.44 o                         
   5  21   2          2.03          1.41         2.07 o                         
   6  21   2          0.29         -1.35         2.31 o                         
   7  21   2        224.50        204.08         4.11 o                         
   8  21   2         78.54         66.82         2.54 o                         
   9  21   2          2.42         -2.33         2.67 o                         
  10  21   2         12.53          7.89         2.96 o                         
  11  21   2        308.78        320.80         5.14 o                         
  12  21   2         13.57          3.07         3.98 o                         
  13  21   2          0.16          0.91         5.40 o                         
  14  21   2         25.00         10.42         9.44 o                         
 -13  22   2         14.09          9.31         7.53 o                         
 -12  22   2          1.57         -6.59         6.59 o                         
 -11  22   2         53.77         39.09         4.40 o                         
 -10  22   2         51.20         59.18         3.80 o                         
  -9  22   2         14.30          5.48         3.09 o                         
  -8  22   2          1.43         -2.64         2.64 o                         
  -7  22   2         19.36         19.47         2.52 o                         
  -6  22   2         12.34         16.38         2.50 o                         
  -5  22   2         93.85         91.40         2.84 o                         
  -4  22   2        346.11        357.43         5.93 o                         
  -3  22   2         35.51         31.37         2.67 o                         
  -2  22   2          0.10          4.47         2.48 o                         
  -1  22   2         63.13         61.39         3.64 o                         
   0  22   2         23.03         37.28         2.34 o                         
   1  22   2         99.72         96.29         2.77 o                         
   2  22   2         29.41         38.10         2.41 o                         
   3  22   2         52.72         66.79         2.59 o                         
   4  22   2        446.81        461.23         5.08 o                         
   5  22   2        179.55        168.54         2.89 o                         
   6  22   2         89.54         84.05         2.93 o                         
   7  22   2         22.91         23.10         2.61 o                         
   8  22   2         10.91          6.63         3.33 o                         
   9  22   2         22.35         12.24         3.24 o                         
  10  22   2        297.14        307.71         7.50 o                         
  11  22   2        214.51        185.73         5.51 o                         
  12  22   2         56.72         55.14         5.46 o                         
  13  22   2          0.60         -1.70         7.90 o                         
 -13  23   2         94.76         86.90         9.59 o                         
 -12  23   2         37.53         40.09         7.55 o                         
 -11  23   2        204.04        188.15         6.28 o                         
 -10  23   2          0.32         -3.03         3.79 o                         
  -9  23   2          2.45         -0.95         3.61 o                         
  -8  23   2          8.80          2.23         2.88 o                         
  -7  23   2        229.15        229.17         4.59 o                         
  -6  23   2        307.70        292.19         4.13 o                         
  -5  23   2         25.14         18.79         2.19 o                         
  -4  23   2        137.49        138.64         4.10 o                         
  -3  23   2        332.42        336.64         7.03 o                         
  -2  23   2         42.42         39.74         2.56 o                         
  -1  23   2         76.38         76.63         3.20 o                         
   0  23   2        113.20        148.12         3.93 o                         
   1  23   2         97.54        122.97         4.28 o                         
   2  23   2         62.70         58.27         2.55 o                         
   3  23   2         29.20         29.46         2.24 o                         
   4  23   2         41.02         46.01         2.42 o                         
   5  23   2         95.77         84.87         2.63 o                         
   6  23   2          2.28          2.64         1.98 o                         
   7  23   2        303.86        301.42         4.73 o                         
   8  23   2         86.16        100.89         4.17 o                         
   9  23   2        311.06        316.17         5.83 o                         
  10  23   2        170.41        174.60         5.02 o                         
  11  23   2         12.61         -2.55         4.93 o                         
  12  23   2        100.70         85.55         8.15 o                         
  13  23   2         25.64         44.78        15.86 o                         
 -12  24   2        109.18        113.18        19.50 o                         
 -11  24   2         25.98         18.70         6.27 o                         
 -10  24   2          1.89         -2.29         4.67 o                         
  -9  24   2         10.49          7.90         3.51 o                         
  -8  24   2        505.47        568.23         8.26 o                         
  -7  24   2        113.48        124.15         3.89 o                         
  -6  24   2        203.06        212.30         4.23 o                         
  -5  24   2        109.19        109.94         4.00 o                         
  -4  24   2          9.33          5.32         2.48 o                         
  -3  24   2         29.56         36.54         2.98 o                         
  -2  24   2         20.21         21.92         2.74 o                         
  -1  24   2        144.61        126.44         4.42 o                         
   0  24   2        477.86        494.70         7.09 o                         
   1  24   2         55.89         58.56         3.45 o                         
   2  24   2          8.32          1.23         2.56 o                         
   3  24   2          0.03          3.00         1.90 o                         
   4  24   2         85.87         67.15         3.04 o                         
   5  24   2        128.31        145.55         4.07 o                         
   6  24   2          2.63          2.88         2.73 o                         
   7  24   2         11.30         14.01         3.37 o                         
   8  24   2          0.48         -0.68         3.54 o                         
   9  24   2         43.51         34.95         4.07 o                         
  10  24   2         11.57          4.12         4.56 o                         
  11  24   2         62.54         54.00         5.43 o                         
  12  24   2         37.41         30.90        14.02 o                         
 -12  25   2          9.21         -4.39        14.57 o                         
 -11  25   2        101.94         77.00         7.12 o                         
 -10  25   2         52.94         44.58         6.30 o                         
  -9  25   2          8.28          5.01         3.80 o                         
  -8  25   2        125.19        117.80         5.17 o                         
  -7  25   2        690.08        741.23         9.17 o                         
  -6  25   2         27.09         22.05         3.11 o                         
  -5  25   2        868.66        937.51         9.12 o                         
  -4  25   2          0.34          0.15         3.54 o                         
  -3  25   2        375.97        389.88         6.09 o                         
  -2  25   2        316.66        316.80         8.18 o                         
  -1  25   2        172.56        194.14         5.22 o                         
   0  25   2         55.77         63.55         4.13 o                         
   1  25   2        827.92        854.86         8.71 o                         
   2  25   2          0.04         -3.06         3.20 o                         
   3  25   2        358.61        361.03         4.43 o                         
   4  25   2         23.05         26.03         2.80 o                         
   5  25   2          9.97         10.34         3.11 o                         
   6  25   2         67.24         67.66         3.86 o                         
   7  25   2          1.58         -1.81         4.08 o                         
   8  25   2         50.70         28.70         4.61 o                         
   9  25   2         82.05         77.14         5.38 o                         
  10  25   2          0.03         -2.95         4.75 o                         
  11  25   2        115.55        116.98        10.60 o                         
 -11  26   2         43.92         22.86        11.01 o                         
 -10  26   2         21.00         20.10         9.23 o                         
  -9  26   2         91.26         86.21         5.68 o                         
  -8  26   2        154.38        145.75         7.06 o                         
  -7  26   2          1.20          0.89         4.15 o                         
  -6  26   2         44.43         45.32         4.84 o                         
  -5  26   2         63.81         74.99         4.86 o                         
  -4  26   2          1.13         -2.27         4.06 o                         
  -3  26   2         41.05         31.58         3.22 o                         
  -2  26   2         69.05         66.05         3.69 o                         
  -1  26   2         69.11         78.77         4.78 o                         
   0  26   2        769.15        801.95         9.26 o                         
   1  26   2         53.87         59.82         4.10 o                         
   2  26   2         19.89         23.79         3.93 o                         
   3  26   2         26.16         27.53         3.48 o                         
   4  26   2        319.32        326.65         5.95 o                         
   5  26   2        257.26        261.95         8.46 o                         
   6  26   2        181.82        187.91         7.10 o                         
   7  26   2         14.71         12.04         3.65 o                         
   8  26   2        266.22        260.87         7.25 o                         
   9  26   2          0.37          1.45         5.27 o                         
  10  26   2         38.70         34.84         8.28 o                         
  11  26   2         96.68         96.18        13.36 o                         
 -11  27   2         40.01         21.08        16.03 o                         
 -10  27   2         68.30         39.34         9.53 o                         
  -9  27   2         14.19          9.62         6.90 o                         
  -8  27   2          1.29         -4.82         5.67 o                         
  -7  27   2         23.02          8.27         3.37 o                         
  -6  27   2         20.45         10.46         5.30 o                         
  -5  27   2          1.35          0.81         5.21 o                         
  -4  27   2        292.92        293.96         7.60 o                         
  -3  27   2         70.77         69.84         4.37 o                         
  -2  27   2         16.15         17.65         4.13 o                         
  -1  27   2          0.73          0.44         4.41 o                         
   0  27   2         76.56         96.19         5.15 o                         
   1  27   2          4.38          5.45         4.50 o                         
   2  27   2        157.73        160.22         5.72 o                         
   3  27   2          0.03          4.35         4.79 o                         
   4  27   2        408.12        441.94         9.48 o                         
   5  27   2         77.11         76.70         6.14 o                         
   6  27   2        169.92        170.10         7.28 o                         
   7  27   2        660.46        726.39        14.43 o                         
   8  27   2        129.53        117.78         7.74 o                         
   9  27   2         55.96         53.33         9.56 o                         
  10  27   2         34.56         43.59        11.50 o                         
  11  27   2         51.90         33.50        15.98 o                         
 -10  28   2          4.10          3.18        16.07 o                         
  -9  28   2        194.31        174.15        22.19 o                         
  -8  28   2          2.94          4.14         7.50 o                         
  -7  28   2          6.80          6.43         6.28 o                         
  -6  28   2         37.19         38.35         6.41 o                         
  -5  28   2        182.02        179.24         7.75 o                         
  -4  28   2          8.16         10.57         4.72 o                         
  -3  28   2          3.43          6.07         4.34 o                         
  -2  28   2         17.99         30.11         5.41 o                         
  -1  28   2        171.38        172.92         7.42 o                         
   0  28   2         90.37         79.82         5.77 o                         
   1  28   2          0.43         -2.10         5.57 o                         
   2  28   2          2.56          6.98         6.22 o                         
   3  28   2        239.30        231.32         8.88 o                         
   4  28   2         30.00         29.54         3.97 o                         
   5  28   2        283.04        315.00         9.29 o                         
   6  28   2          3.56         -1.68         5.99 o                         
   7  28   2         68.77         68.35         7.42 o                         
   8  28   2        256.67        235.78        13.24 o                         
   9  28   2         69.91         70.87        11.34 o                         
  10  28   2        133.59        155.06        20.03 o                         
  -8  29   2        140.01        144.66        17.74 o                         
  -7  29   2          0.28         -1.53        13.50 o                         
  -6  29   2          1.37         -4.70         7.99 o                         
  -5  29   2          2.66          1.38         5.39 o                         
  -4  29   2        537.02        520.79        22.24 o                         
  -3  29   2          0.03          3.76         7.73 o                         
  -2  29   2        393.40        396.55        12.82 o                         
  -1  29   2         24.81         27.59         8.09 o                         
   0  29   2         41.68         40.96         7.36 o                         
   1  29   2         22.07         29.45         7.19 o                         
   2  29   2        671.83        733.50        19.21 o                         
   3  29   2         55.33         63.21         7.43 o                         
   4  29   2         42.99         41.28         7.97 o                         
   5  29   2         39.93         35.65         5.86 o                         
   6  29   2         42.62         42.42         6.42 o                         
   7  29   2        171.02        199.70        22.46 o                         
  -5  30   2        193.01        185.72        22.03 o                         
  -4  30   2         45.76         41.18        17.43 o                         
  -3  30   2        165.43        171.34        12.00 o                         
  -2  30   2         22.74         37.57         9.54 o                         
  -1  30   2         81.04         79.48        10.23 o                         
   0  30   2         37.77         42.96         9.46 o                         
   1  30   2          4.74          8.74         8.16 o                         
   2  30   2        326.27        355.52        17.36 o                         
   3  30   2         66.68         63.01         9.98 o                         
   4  30   2         65.50         66.66        14.90 o                         
   5  30   2          0.82          6.47        11.10 o                         
  -4  31   2         21.39         33.57        17.36 o                         
  -3  31   2         68.72         95.72        18.78 o                         
  -2  31   2         38.88         50.65        12.46 o                         
  -1  31   2         17.62         19.86        11.77 o                         
   0  31   2         96.77         96.08        13.69 o                         
   1  31   2         76.44         54.53        18.17 o                         
   2  31   2        199.94        225.65        23.19 o                         
   3  31   2          8.79         15.54        16.12 o                         
 -17   0   3          6.02          9.16        10.10 o                         
 -15   0   3        899.85       1002.27        13.66 o                         
 -13   0   3        332.26        369.20         7.45 o                         
 -11   0   3        129.66        165.55         5.80 o                         
  -9   0   3        681.30        620.09         8.56 o                         
  -7   0   3        159.30        116.70         6.03 o                         
  -5   0   3        946.59        946.46         8.80 o                         
  -3   0   3        897.10        925.72        10.35 o                         
  -1   0   3      82239.09      83428.50       952.85 o                         
   1   0   3       9226.44       9093.84       105.69 o                         
   3   0   3      14297.97      13817.28       114.15 o                         
   5   0   3      14642.69      14317.46       100.91 o                         
   7   0   3       5899.18       6020.42        46.31 o                         
   9   0   3        480.73        453.11         6.89 o                         
  11   0   3       3491.82       3541.11        29.96 o                         
  13   0   3        855.46        932.72        12.91 o                         
  15   0   3        161.91        159.63         9.29 o                         
  17   0   3         14.18          4.97        10.60 o                         
 -18   1   3          0.95         -9.55         9.55 o                         
 -17   1   3         28.29         28.77         8.61 o                         
 -16   1   3        114.77        123.67        15.74 o                         
 -15   1   3        508.56        517.03         6.32 o                         
 -14   1   3          0.07         -3.43         3.43 o                         
 -13   1   3        158.84        168.32         4.14 o                         
 -12   1   3          3.73          3.95         3.01 o                         
 -11   1   3        437.30        479.02         6.37 o                         
 -10   1   3        317.84        270.11         4.24 o                         
  -9   1   3        232.51        223.51         3.84 o                         
  -8   1   3        241.76        261.27         3.88 o                         
  -7   1   3       1464.17       1331.02        10.54 o                         
  -6   1   3       1351.79       1300.45         9.49 o                         
  -5   1   3          5.92         16.03         1.43 o                         
  -4   1   3      32891.26      32339.88       143.22 o                         
  -3   1   3       1319.61       1280.39         8.74 o                         
  -2   1   3       3788.44       3889.24        19.71 o                         
  -1   1   3        356.60        496.54         7.83 o                         
   0   1   3       1680.94       1754.10        14.17 o                         
   1   1   3       8855.47       8626.27        52.19 o                         
   2   1   3        853.27        902.01         6.25 o                         
   3   1   3         46.54         74.09         1.46 o                         
   4   1   3       1591.15       1654.01         9.32 o                         
   5   1   3       9543.84       9830.16        51.75 o                         
   6   1   3       1485.55       1544.97        10.45 o                         
   7   1   3        365.08        336.88         4.30 o                         
   8   1   3        192.89        192.40         3.15 o                         
   9   1   3       1601.06       1517.10         9.53 o                         
  10   1   3        551.76        561.35         6.50 o                         
  11   1   3         36.54         32.77         2.96 o                         
  12   1   3        204.06        200.03         4.26 o                         
  13   1   3         21.13         13.95         3.18 o                         
  14   1   3        199.15        186.94         4.24 o                         
  15   1   3          5.15         -2.90         4.06 o                         
  16   1   3         98.33         87.11         9.05 o                         
  17   1   3         22.18         15.22         7.68 o                         
 -18   2   3         50.60         47.42        10.05 o                         
 -17   2   3         11.62         -0.21        10.34 o                         
 -16   2   3        202.85        218.52         9.38 o                         
 -15   2   3          4.30          4.19         3.58 o                         
 -14   2   3        294.98        332.63         5.60 o                         
 -13   2   3       1208.75       1306.30         9.33 o                         
 -12   2   3         77.36         88.47         3.47 o                         
 -11   2   3       1902.36       1862.10        11.57 o                         
 -10   2   3        890.15        792.54         7.03 o                         
  -9   2   3          1.12         -2.38         2.38 o                         
  -8   2   3       3758.63       3624.10        19.05 o                         
  -7   2   3          5.74         14.94         2.08 o                         
  -6   2   3       2141.00       2048.40        12.82 o                         
  -5   2   3       1383.66       1256.49         7.89 o                         
  -4   2   3         47.22         41.36         1.47 o                         
  -3   2   3      38034.29      36546.07       162.34 o                         
  -2   2   3       9971.23      10285.64        44.37 o                         
  -1   2   3       4928.03       5266.79        31.00 o                         
   0   2   3      12483.79      12869.58        69.24 o                         
   1   2   3      21996.42      21927.51       109.01 o                         
   2   2   3       2314.77       2278.96        12.55 o                         
   3   2   3         21.47         32.22         1.07 o                         
   4   2   3       1051.24        916.88         5.48 o                         
   5   2   3         42.14         26.04         1.86 o                         
   6   2   3       1083.95       1068.65         8.56 o                         
   7   2   3       2010.40       2007.83        15.02 o                         
   8   2   3        322.97        290.34         4.38 o                         
   9   2   3        180.16        179.60         3.53 o                         
  10   2   3        214.18        223.88         3.82 o                         
  11   2   3         10.83         11.86         2.84 o                         
  12   2   3        644.71        668.42         9.57 o                         
  13   2   3         82.14         68.79         3.47 o                         
  14   2   3         59.40         52.36         3.22 o                         
  15   2   3        480.72        519.64         8.72 o                         
  16   2   3          0.60         -7.93         7.93 o                         
 -17   3   3         11.00          2.41        12.45 o                         
 -16   3   3        120.80        110.85         8.03 o                         
 -15   3   3        978.42       1078.90        10.12 o                         
 -14   3   3        189.52        194.87         4.68 o                         
 -13   3   3        229.71        244.25         4.64 o                         
 -12   3   3        181.60        175.39         4.00 o                         
 -11   3   3        256.16        239.95         4.11 o                         
 -10   3   3       1119.58       1013.64         7.50 o                         
  -9   3   3        163.64        195.47         3.74 o                         
  -8   3   3        709.08        618.20         5.08 o                         
  -7   3   3        118.88        106.63         2.52 o                         
  -6   3   3       4524.58       4345.43        22.98 o                         
  -5   3   3       2246.94       2492.15        13.62 o                         
  -4   3   3        435.07        377.95         3.32 o                         
  -3   3   3          0.00          4.80         0.87 o                         
  -2   3   3        709.91        729.03         5.73 o                         
  -1   3   3      39802.51      41570.51       253.66 o                         
   0   3   3        622.64        729.42         5.82 o                         
   1   3   3       1849.70       1794.69         9.72 o                         
   2   3   3      10521.49      10722.92        47.18 o                         
   3   3   3        100.77         52.28         1.22 o                         
   4   3   3       7966.99       8334.96        37.85 o                         
   5   3   3       1665.83       1404.29        11.01 o                         
   6   3   3         20.81         10.86         1.88 o                         
   7   3   3       3275.37       3147.25        19.34 o                         
   8   3   3         17.86         29.30         2.24 o                         
   9   3   3         15.41         19.90         2.42 o                         
  10   3   3         18.49         22.16         2.54 o                         
  11   3   3       1311.16       1241.56         8.69 o                         
  12   3   3         14.34         11.41         2.81 o                         
  13   3   3       1458.21       1545.15        14.70 o                         
  14   3   3          6.34          5.61         2.98 o                         
  15   3   3          3.82          0.51         4.56 o                         
  16   3   3        110.64         99.05        15.67 o                         
 -17   4   3         49.91         41.71        14.77 o                         
 -16   4   3        112.81        108.25         7.93 o                         
 -15   4   3         14.67         11.53         4.00 o                         
 -14   4   3          7.78          4.07         3.58 o                         
 -13   4   3          0.15         -3.37         3.37 o                         
 -12   4   3        239.46        271.46         5.08 o                         
 -11   4   3        247.48        229.32         4.99 o                         
 -10   4   3       3537.73       3570.06        18.53 o                         
  -9   4   3        821.36        806.08         6.38 o                         
  -8   4   3        650.29        625.21         5.60 o                         
  -7   4   3         17.44         12.41         2.00 o                         
  -6   4   3        490.74        471.74         4.96 o                         
  -5   4   3       3487.59       3849.78        21.36 o                         
  -4   4   3         29.77         32.74         3.05 o                         
  -3   4   3       8791.17       8546.40        40.32 o                         
  -2   4   3      25593.62      26077.99       126.39 o                         
  -1   4   3      12537.77      12621.95        88.62 o                         
   0   4   3        315.93        388.95         3.65 o                         
   1   4   3         76.02         60.36         2.05 o                         
   2   4   3      10387.16      10134.52        47.04 o                         
   3   4   3       1504.37       1401.91         7.69 o                         
   4   4   3      16567.27      16957.59        80.05 o                         
   5   4   3         62.77         75.32         2.11 o                         
   6   4   3       6247.69       5970.26        34.42 o                         
   7   4   3        206.67        237.66         3.63 o                         
   8   4   3       1295.99       1222.18         8.67 o                         
   9   4   3        656.07        567.96         5.68 o                         
  10   4   3       2489.31       2433.43        14.53 o                         
  11   4   3        324.27        322.51         4.35 o                         
  12   4   3        110.77        105.13         3.55 o                         
  13   4   3        150.29        158.59         4.53 o                         
  14   4   3         78.51         70.34         3.76 o                         
  15   4   3        562.94        601.86        14.51 o                         
  16   4   3         18.05          7.35         7.91 o                         
 -17   5   3         39.15         43.95        13.17 o                         
 -16   5   3        255.66        248.66        14.82 o                         
 -15   5   3         51.82         50.84         4.33 o                         
 -14   5   3          9.54          8.70         3.32 o                         
 -13   5   3        434.26        450.33         7.53 o                         
 -12   5   3        690.51        669.86         6.61 o                         
 -11   5   3        178.16        166.59         3.73 o                         
 -10   5   3        318.63        323.64         4.59 o                         
  -9   5   3        700.16        713.76         5.84 o                         
  -8   5   3          0.04          4.80         2.45 o                         
  -7   5   3          9.17         17.77         1.66 o                         
  -6   5   3        623.76        604.75         4.90 o                         
  -5   5   3       3685.63       3766.36        19.87 o                         
  -4   5   3       2219.64       2485.30        20.64 o                         
  -3   5   3      17256.54      17614.82        83.51 o                         
  -2   5   3       5402.29       5008.57        26.27 o                         
  -1   5   3      13293.08      13270.48        95.90 o                         
   0   5   3        346.07        300.87         2.66 o                         
   1   5   3       4410.56       4549.31        24.34 o                         
   2   5   3       8993.38       9351.75        52.29 o                         
   3   5   3        109.19         76.47         1.86 o                         
   4   5   3         48.19         60.38         1.50 o                         
   5   5   3        936.20        837.35         5.71 o                         
   6   5   3        359.47        296.51         3.52 o                         
   7   5   3        422.21        429.14         5.08 o                         
   8   5   3        745.33        803.49         6.50 o                         
   9   5   3       1133.16       1072.00         9.40 o                         
  10   5   3        695.84        701.07         6.19 o                         
  11   5   3          0.01          5.54         2.69 o                         
  12   5   3        121.27        121.34         3.24 o                         
  13   5   3        267.40        261.46         4.37 o                         
  14   5   3         13.11          3.28         3.33 o                         
  15   5   3        645.51        727.08        14.23 o                         
  16   5   3         17.76         25.54         7.87 o                         
 -17   6   3          5.27         -6.45        12.36 o                         
 -16   6   3         45.62         40.15         9.11 o                         
 -15   6   3         25.34         22.96         4.21 o                         
 -14   6   3          0.79         -0.32         3.30 o                         
 -13   6   3        177.35        181.60         4.10 o                         
 -12   6   3        264.48        249.19         4.02 o                         
 -11   6   3        287.53        282.48         4.03 o                         
 -10   6   3        738.39        717.75         5.48 o                         
  -9   6   3       4467.30       4370.13        19.77 o                         
  -8   6   3       5244.22       5006.36        23.66 o                         
  -7   6   3       8435.32       8077.74        38.46 o                         
  -6   6   3        210.55        303.34         4.76 o                         
  -5   6   3       2472.92       2425.81        13.66 o                         
  -4   6   3       1197.64       1213.02        11.18 o                         
  -3   6   3       2275.15       2314.05        16.19 o                         
  -2   6   3       2049.85       2200.80        11.80 o                         
  -1   6   3        505.33        484.87         6.19 o                         
   0   6   3        332.43        335.77         3.08 o                         
   1   6   3        797.49        749.90         5.15 o                         
   2   6   3      12876.41      12813.17        64.45 o                         
   3   6   3      20154.16      20906.46        85.49 o                         
   4   6   3        712.83        772.12         5.29 o                         
   5   6   3       1468.83       1430.70         7.58 o                         
   6   6   3       2583.25       2598.34        14.33 o                         
   7   6   3         63.57         43.39         2.13 o                         
   8   6   3       2581.37       2542.79        13.77 o                         
   9   6   3        111.70        102.83         3.04 o                         
  10   6   3          3.71          6.27         2.56 o                         
  11   6   3        115.81        101.60         3.24 o                         
  12   6   3          0.39          0.26         2.62 o                         
  13   6   3        921.52        999.83         7.61 o                         
  14   6   3          5.10          2.04         3.25 o                         
  15   6   3          4.48          7.34         4.55 o                         
  16   6   3          4.44         -0.02         7.37 o                         
  17   6   3         14.11         26.77        16.07 o                         
 -17   7   3         36.53         37.30        12.07 o                         
 -16   7   3        122.13        117.79        11.63 o                         
 -15   7   3        195.67        184.18         5.90 o                         
 -14   7   3         56.80         52.74         3.33 o                         
 -13   7   3        350.87        364.17         5.75 o                         
 -12   7   3          1.10         -0.52         2.67 o                         
 -11   7   3        716.80        721.68         5.68 o                         
 -10   7   3        614.16        616.17         5.14 o                         
  -9   7   3        608.84        598.83         4.55 o                         
  -8   7   3       2566.20       2640.52        12.87 o                         
  -7   7   3         33.04         47.69         2.18 o                         
  -6   7   3       1055.67       1072.16         7.71 o                         
  -5   7   3       2910.90       2898.19        13.78 o                         
  -4   7   3       6929.67       7275.67        32.59 o                         
  -3   7   3      15839.57      15558.98        70.31 o                         
  -2   7   3       3358.18       3620.52        17.06 o                         
  -1   7   3        650.77        782.48         5.31 o                         
   0   7   3      17585.41      17280.38        92.11 o                         
   1   7   3       1839.49       1739.33         9.21 o                         
   2   7   3         49.81         98.67         1.55 o                         
   3   7   3        142.25        121.48         1.53 o                         
   4   7   3          0.07          5.93         1.23 o                         
   5   7   3      15804.51      15969.99        63.66 o                         
   6   7   3       2949.01       2939.92        14.72 o                         
   7   7   3       3792.81       3672.19        18.78 o                         
   8   7   3        497.07        482.17         4.62 o                         
   9   7   3       2084.68       2051.06        14.83 o                         
  10   7   3        361.87        346.80         4.62 o                         
  11   7   3        618.82        619.43         5.94 o                         
  12   7   3          1.50          1.19         2.84 o                         
  13   7   3        256.73        244.98         3.94 o                         
  14   7   3          2.52         -0.84         3.20 o                         
  15   7   3          4.23         -3.69         4.48 o                         
  16   7   3          4.32         10.18         7.18 o                         
 -17   8   3         38.91         31.13        12.52 o                         
 -16   8   3         18.17         24.73         8.14 o                         
 -15   8   3          1.58         -5.27         5.27 o                         
 -14   8   3        437.87        480.66         5.92 o                         
 -13   8   3        294.15        312.00         4.72 o                         
 -12   8   3       1678.96       1707.59        10.25 o                         
 -11   8   3        810.90        820.24         6.62 o                         
 -10   8   3        346.64        317.44         4.01 o                         
  -9   8   3         89.05         78.37         2.56 o                         
  -8   8   3       1598.42       1549.02         8.98 o                         
  -7   8   3      13744.75      13579.91        58.74 o                         
  -6   8   3         60.47         63.61         2.19 o                         
  -5   8   3        227.78        278.67         2.75 o                         
  -4   8   3       2396.78       2188.93        11.09 o                         
  -3   8   3       2448.88       2759.63        14.66 o                         
  -2   8   3       8330.06       8864.51        39.73 o                         
  -1   8   3       2890.09       2803.87        14.05 o                         
   0   8   3          2.92         23.81         1.25 o                         
   1   8   3       7079.58       6572.58        28.75 o                         
   2   8   3       3652.53       3798.96        16.25 o                         
   3   8   3       3939.94       4327.03        17.46 o                         
   4   8   3        257.99        216.46         2.30 o                         
   5   8   3        183.81        255.32         2.99 o                         
   6   8   3         11.56         16.58         1.65 o                         
   7   8   3       1507.00       1479.31         8.47 o                         
   8   8   3       1871.47       1807.80        10.33 o                         
   9   8   3        328.82        306.30         4.43 o                         
  10   8   3        441.01        472.81         5.25 o                         
  11   8   3          8.57         12.48         2.75 o                         
  12   8   3        182.82        195.72         4.07 o                         
  13   8   3         58.56         57.56         3.51 o                         
  14   8   3         18.37          5.90         3.19 o                         
  15   8   3         63.38         70.39         5.09 o                         
  16   8   3         61.51         62.03         8.39 o                         
 -17   9   3        105.77         89.99        13.47 o                         
 -16   9   3          1.19         -2.32         7.92 o                         
 -15   9   3        361.05        361.57        12.66 o                         
 -14   9   3         94.39        104.11         3.73 o                         
 -13   9   3         51.67         53.79         3.33 o                         
 -12   9   3          8.32         12.73         2.75 o                         
 -11   9   3        108.58        118.81         3.07 o                         
 -10   9   3        212.22        199.17         3.97 o                         
  -9   9   3        273.46        280.67         4.44 o                         
  -8   9   3       1100.84       1056.46         6.95 o                         
  -7   9   3         27.20         26.87         2.14 o                         
  -6   9   3       1769.57       1698.46         9.36 o                         
  -5   9   3        404.81        414.15         3.51 o                         
  -4   9   3       3143.46       3003.59        15.73 o                         
  -3   9   3       4092.79       3815.72        19.73 o                         
  -2   9   3        352.30        460.56         4.49 o                         
  -1   9   3       2305.96       2282.15        12.05 o                         
   0   9   3       2074.42       2204.51        14.81 o                         
   1   9   3        352.72        480.49         5.16 o                         
   2   9   3        460.92        567.82         4.66 o                         
   3   9   3       4067.15       4145.60        16.67 o                         
   4   9   3        410.25        438.27         3.14 o                         
   5   9   3       2943.60       3007.10        15.37 o                         
   6   9   3          2.86          8.91         1.75 o                         
   7   9   3       4714.66       4578.29        20.34 o                         
   8   9   3       1884.56       1813.51         9.90 o                         
   9   9   3       4346.55       4340.09        23.76 o                         
  10   9   3       1075.58       1075.66         7.65 o                         
  11   9   3          0.40          2.38         2.54 o                         
  12   9   3        188.79        198.84         4.09 o                         
  13   9   3        526.21        542.07         6.89 o                         
  14   9   3         55.07         66.17         3.33 o                         
  15   9   3         49.99         46.92         4.59 o                         
  16   9   3          0.58          6.51         6.97 o                         
 -17  10   3          2.29         -8.43        12.96 o                         
 -16  10   3        118.44         90.51         7.59 o                         
 -15  10   3        401.33        417.58         9.11 o                         
 -14  10   3          1.89         -3.15         3.15 o                         
 -13  10   3        859.80        928.39         7.45 o                         
 -12  10   3          0.23         -0.59         2.68 o                         
 -11  10   3        141.33        121.53         2.71 o                         
 -10  10   3        367.75        383.30         4.30 o                         
  -9  10   3       2270.52       2261.43        11.71 o                         
  -8  10   3       2836.59       2833.79        14.42 o                         
  -7  10   3          8.43          6.33         2.12 o                         
  -6  10   3       1139.92       1226.26         7.50 o                         
  -5  10   3          6.20         15.01         1.75 o                         
  -4  10   3         82.87         82.22         2.30 o                         
  -3  10   3       7991.94       8034.57        40.56 o                         
  -2  10   3         36.54         85.94         1.71 o                         
  -1  10   3        951.22       1009.98         8.71 o                         
   0  10   3        903.71        778.40         5.48 o                         
   1  10   3        279.30        376.66         3.58 o                         
   2  10   3      13654.71      13906.93        62.67 o                         
   3  10   3        493.77        513.12         3.35 o                         
   4  10   3       1028.07       1116.69         5.77 o                         
   5  10   3       1339.78       1393.88         7.64 o                         
   6  10   3        966.71        914.71         5.75 o                         
   7  10   3          0.45         22.60         1.96 o                         
   8  10   3         80.50         96.68         2.49 o                         
   9  10   3        698.34        700.74         5.57 o                         
  10  10   3         43.29         54.20         2.59 o                         
  11  10   3          1.28          4.58         2.56 o                         
  12  10   3         20.56         20.69         2.80 o                         
  13  10   3        148.50        142.41         3.93 o                         
  14  10   3        126.38        118.60         3.86 o                         
  15  10   3         42.15         44.39         4.53 o                         
  16  10   3        117.42        107.93         8.64 o                         
 -17  11   3         23.80         11.35        13.02 o                         
 -16  11   3          6.31         -7.25         7.25 o                         
 -15  11   3          9.22         -2.83         5.77 o                         
 -14  11   3         88.91         84.10         3.60 o                         
 -13  11   3          1.61          3.83         2.75 o                         
 -12  11   3         93.68        103.51         2.97 o                         
 -11  11   3         48.68         50.37         2.47 o                         
 -10  11   3       1112.92       1159.67         9.14 o                         
  -9  11   3         84.05         88.50         2.57 o                         
  -8  11   3       1482.85       1437.48         8.54 o                         
  -7  11   3       1542.36       1417.77         8.24 o                         
  -6  11   3        216.44        197.59         3.04 o                         
  -5  11   3       1174.85       1182.60         7.02 o                         
  -4  11   3       5661.45       5709.01        26.54 o                         
  -3  11   3        566.15        621.73         9.54 o                         
  -2  11   3         69.84        118.79         1.87 o                         
  -1  11   3        736.33        629.27         4.77 o                         
   0  11   3      14276.64      14289.50        76.88 o                         
   1  11   3         71.84         65.75         1.63 o                         
   2  11   3        291.29        306.74         2.64 o                         
   3  11   3       2458.63       2483.90        11.86 o                         
   4  11   3       1892.39       1920.60         9.37 o                         
   5  11   3       1646.17       1489.87         7.91 o                         
   6  11   3         11.07          3.18         1.75 o                         
   7  11   3         25.57         24.45         1.95 o                         
   8  11   3        106.63         99.07         3.19 o                         
   9  11   3        717.14        756.74         6.34 o                         
  10  11   3         71.35         75.76         3.06 o                         
  11  11   3         16.75         13.50         2.67 o                         
  12  11   3          0.07         -1.66         2.80 o                         
  13  11   3        174.46        184.94         4.02 o                         
  14  11   3          0.20         -0.33         3.52 o                         
  15  11   3         60.75         61.52         4.58 o                         
  16  11   3         19.71          8.53         8.45 o                         
 -17  12   3         28.94         37.39        12.95 o                         
 -16  12   3         17.83         17.59         7.24 o                         
 -15  12   3         13.99         14.51         5.56 o                         
 -14  12   3         63.26         66.86         4.08 o                         
 -13  12   3         16.00         11.64         2.86 o                         
 -12  12   3         46.73         43.17         2.45 o                         
 -11  12   3       1331.33       1374.80         8.14 o                         
 -10  12   3        138.80        140.68         2.95 o                         
  -9  12   3         31.01         23.11         2.23 o                         
  -8  12   3          2.40          4.60         2.11 o                         
  -7  12   3        396.54        406.67         4.06 o                         
  -6  12   3        308.67        336.87         3.41 o                         
  -5  12   3       2245.54       2098.69        11.22 o                         
  -4  12   3        362.29        331.08         3.33 o                         
  -3  12   3       2929.99       2913.93        15.53 o                         
  -2  12   3       6576.22       6330.75        30.98 o                         
  -1  12   3        550.88        434.10         4.16 o                         
   0  12   3         10.49         10.48         1.35 o                         
   1  12   3       7079.13       6892.93        32.41 o                         
   2  12   3         92.08         85.93         2.15 o                         
   3  12   3      13209.96      13294.38        55.28 o                         
   4  12   3          6.21          9.95         1.46 o                         
   5  12   3       3695.74       3651.62        16.58 o                         
   6  12   3        475.52        469.66         3.95 o                         
   7  12   3         46.78         67.76         2.17 o                         
   8  12   3        562.84        571.86         4.78 o                         
   9  12   3        178.69        228.21         3.57 o                         
  10  12   3          5.17          7.79         2.61 o                         
  11  12   3          2.26          4.35         2.52 o                         
  12  12   3          1.94          0.24         2.90 o                         
  13  12   3          0.39         -3.02         3.02 o                         
  14  12   3         64.53         72.14         4.53 o                         
  15  12   3         26.50         26.61         5.24 o                         
 -16  13   3         54.08         57.70         8.39 o                         
 -15  13   3          3.26         -2.93         6.01 o                         
 -14  13   3        128.39        125.06         5.63 o                         
 -13  13   3         14.61          7.42         2.89 o                         
 -12  13   3         88.52         87.89         2.96 o                         
 -11  13   3         85.14         93.55         3.43 o                         
 -10  13   3        190.24        214.37         3.42 o                         
  -9  13   3       2031.67       2067.86        11.07 o                         
  -8  13   3         46.26         63.42         2.34 o                         
  -7  13   3         69.54         58.90         2.09 o                         
  -6  13   3       1722.84       1658.39         9.05 o                         
  -5  13   3       3799.96       3570.26        16.61 o                         
  -4  13   3       1133.19       1018.38         6.19 o                         
  -3  13   3       8248.42       8062.93        38.21 o                         
  -2  13   3       4005.70       3818.52        21.73 o                         
  -1  13   3        167.49        149.51         3.76 o                         
   0  13   3         59.60         50.77         1.68 o                         
   1  13   3        815.52        825.65         5.17 o                         
   2  13   3       3112.19       3074.15        15.85 o                         
   3  13   3       3729.13       3793.28        17.79 o                         
   4  13   3        210.04        208.17         2.48 o                         
   5  13   3       1588.00       1704.03         8.74 o                         
   6  13   3         31.45         36.59         1.93 o                         
   7  13   3       1249.71       1247.06         7.14 o                         
   8  13   3       1111.14       1120.61         7.00 o                         
   9  13   3        225.05        214.66         3.48 o                         
  10  13   3         80.27         82.51         2.99 o                         
  11  13   3        357.78        376.55         4.69 o                         
  12  13   3         76.51         79.53         3.41 o                         
  13  13   3          2.61         -3.37         3.37 o                         
  14  13   3          9.21         -0.07         4.21 o                         
  15  13   3        111.32        112.77         7.52 o                         
  16  13   3          0.26          9.88        17.81 o                         
 -16  14   3         94.04         79.21         9.02 o                         
 -15  14   3         67.41         65.10         6.62 o                         
 -14  14   3         70.79         75.75         4.77 o                         
 -13  14   3        134.64        148.77         3.56 o                         
 -12  14   3         41.35         40.87         2.72 o                         
 -11  14   3         10.90          8.32         2.45 o                         
 -10  14   3         39.85         35.66         2.46 o                         
  -9  14   3       1209.80       1229.19         9.01 o                         
  -8  14   3        569.86        567.13         4.81 o                         
  -7  14   3        280.62        256.21         3.71 o                         
  -6  14   3        492.72        529.00         5.38 o                         
  -5  14   3       2968.96       2935.04        14.30 o                         
  -4  14   3        493.41        501.02         5.51 o                         
  -3  14   3        576.89        575.35         5.62 o                         
  -2  14   3        152.29        153.40         2.51 o                         
  -1  14   3         18.80         20.82         1.98 o                         
   0  14   3        830.74        858.75         6.64 o                         
   1  14   3        143.24        138.40         1.70 o                         
   2  14   3        855.32        769.44         4.84 o                         
   3  14   3         67.12         52.36         1.93 o                         
   4  14   3       1844.85       1774.92         9.28 o                         
   5  14   3        137.15        178.59         3.36 o                         
   6  14   3          3.74          3.40         1.82 o                         
   7  14   3         11.06          9.41         2.00 o                         
   8  14   3        665.67        666.98         5.75 o                         
   9  14   3        142.46        119.64         3.01 o                         
  10  14   3         43.35         45.23         2.73 o                         
  11  14   3        236.69        230.81         3.98 o                         
  12  14   3          0.32         -0.06         2.98 o                         
  13  14   3          7.95          2.62         3.37 o                         
  14  14   3        281.30        285.32         6.35 o                         
  15  14   3         93.37         82.64         8.12 o                         
  16  14   3          6.02          1.38        17.82 o                         
 -16  15   3         16.17          5.62        10.44 o                         
 -15  15   3         19.71         22.00         7.10 o                         
 -14  15   3          0.01         -3.62         3.97 o                         
 -13  15   3        413.53        453.55         5.32 o                         
 -12  15   3        306.77        305.53         4.40 o                         
 -11  15   3        159.84        171.97         3.27 o                         
 -10  15   3        759.05        812.96         6.11 o                         
  -9  15   3         40.37         41.18         2.42 o                         
  -8  15   3        391.54        381.76         3.93 o                         
  -7  15   3        163.05        156.53         2.68 o                         
  -6  15   3         33.16         46.39         2.01 o                         
  -5  15   3        280.25        277.67         3.15 o                         
  -4  15   3         12.06         20.23         2.07 o                         
  -3  15   3        346.17        383.69         3.84 o                         
  -2  15   3       2661.44       2571.88        15.24 o                         
  -1  15   3       5064.88       4646.50        30.04 o                         
   0  15   3       7176.33       6988.33        39.05 o                         
   1  15   3        656.30        748.34         5.33 o                         
   2  15   3       1111.72       1054.96         6.18 o                         
   3  15   3        177.15        172.34         2.50 o                         
   4  15   3         53.49         61.26         1.88 o                         
   5  15   3         84.76         86.84         2.11 o                         
   6  15   3       1102.16       1061.22         6.97 o                         
   7  15   3        852.19        815.35         5.55 o                         
   8  15   3        111.05        117.14         2.70 o                         
   9  15   3         94.33         75.00         2.71 o                         
  10  15   3        609.03        659.37         5.74 o                         
  11  15   3         47.66         51.30         3.02 o                         
  12  15   3        160.60        160.23         3.88 o                         
  13  15   3        468.45        499.83         6.62 o                         
  14  15   3          4.27          5.47         4.34 o                         
  15  15   3         37.86         27.12         8.94 o                         
  16  15   3        106.58        118.39        21.21 o                         
 -16  16   3          1.93          0.97         9.98 o                         
 -15  16   3         50.46         38.57         7.10 o                         
 -14  16   3          8.91          1.84         5.70 o                         
 -13  16   3        149.54        145.87         4.12 o                         
 -12  16   3         68.59         68.28         3.11 o                         
 -11  16   3          0.28         -0.57         2.62 o                         
 -10  16   3         77.23         75.92         2.77 o                         
  -9  16   3        393.65        386.79         4.19 o                         
  -8  16   3         99.92         97.15         2.97 o                         
  -7  16   3        114.99        110.19         2.90 o                         
  -6  16   3        736.11        671.67         5.41 o                         
  -5  16   3        297.70        285.01         4.44 o                         
  -4  16   3        944.60        925.23         6.98 o                         
  -3  16   3        657.03        619.51         5.38 o                         
  -2  16   3       1181.76       1097.71        12.95 o                         
  -1  16   3        142.41        165.17         3.77 o                         
   0  16   3       4657.96       4455.77        30.39 o                         
   1  16   3        714.13        700.88         5.08 o                         
   2  16   3        812.01        741.59         4.96 o                         
   3  16   3         69.73         81.70         2.05 o                         
   4  16   3       1063.81       1100.01         7.52 o                         
   5  16   3        903.93        935.33         5.99 o                         
   6  16   3        299.17        260.53         3.86 o                         
   7  16   3        117.09         84.81         2.35 o                         
   8  16   3          1.72          2.55         2.15 o                         
   9  16   3         61.96         50.21         2.49 o                         
  10  16   3        284.04        305.59         4.55 o                         
  11  16   3        100.73        103.91         3.42 o                         
  12  16   3         26.60         20.81         3.13 o                         
  13  16   3         73.07         82.28         4.01 o                         
  14  16   3         16.52         15.44         5.21 o                         
  15  16   3         44.63         34.71        17.53 o                         
  16  16   3         25.03         32.08        18.68 o                         
 -15  17   3         46.92         55.47         7.71 o                         
 -14  17   3          0.16         -4.52         4.52 o                         
 -13  17   3         26.06         13.48         3.75 o                         
 -12  17   3         25.68         25.05         3.04 o                         
 -11  17   3        674.87        745.18         6.15 o                         
 -10  17   3          1.49         -1.50         2.49 o                         
  -9  17   3        213.48        206.05         3.27 o                         
  -8  17   3         91.30        103.44         2.96 o                         
  -7  17   3        339.47        335.39         3.82 o                         
  -6  17   3        720.53        706.81         5.54 o                         
  -5  17   3         17.73         18.87         1.94 o                         
  -4  17   3          0.02          3.41         2.00 o                         
  -3  17   3        673.39        680.93         5.99 o                         
  -2  17   3        523.88        539.39         6.78 o                         
  -1  17   3       8515.18       8570.85        48.72 o                         
   0  17   3          9.13         14.92         1.95 o                         
   1  17   3       2570.37       2491.05        28.46 o                         
   2  17   3        167.27        140.07         2.47 o                         
   3  17   3        843.97        821.44         6.40 o                         
   4  17   3        518.36        448.97         4.49 o                         
   5  17   3       4565.97       4718.02        22.20 o                         
   6  17   3         71.97         64.16         2.28 o                         
   7  17   3        408.38        405.86         4.46 o                         
   8  17   3        128.97        105.67         2.66 o                         
   9  17   3         31.27         28.55         2.37 o                         
  10  17   3          0.73          1.16         2.56 o                         
  11  17   3          0.83          0.33         2.84 o                         
  12  17   3          4.71          1.68         3.18 o                         
  13  17   3          4.33          8.03         3.81 o                         
  14  17   3        103.77         95.93         5.36 o                         
  15  17   3         67.26         47.66        17.46 o                         
 -15  18   3         37.68         48.53         6.70 o                         
 -14  18   3         29.43         20.73         4.43 o                         
 -13  18   3         41.08         36.46         4.08 o                         
 -12  18   3          5.60          2.95         3.24 o                         
 -11  18   3         15.32         11.62         2.85 o                         
 -10  18   3        149.36        136.35         3.16 o                         
  -9  18   3          0.03         -2.32         2.32 o                         
  -8  18   3        886.93        932.08        10.64 o                         
  -7  18   3        249.91        291.49         3.66 o                         
  -6  18   3       3002.87       2937.54        23.75 o                         
  -5  18   3         17.41         17.50         2.10 o                         
  -4  18   3         23.42         28.99         2.18 o                         
  -3  18   3         71.87         88.46         2.19 o                         
  -2  18   3       2225.74       2219.80        14.98 o                         
  -1  18   3       3454.01       3442.76        20.95 o                         
   0  18   3        733.75        723.25         6.80 o                         
   1  18   3       1346.36       1282.66        11.97 o                         
   2  18   3        455.45        424.59         4.10 o                         
   3  18   3         87.75         83.81         2.39 o                         
   4  18   3        100.33         97.06         3.17 o                         
   5  18   3        193.58        186.21         3.11 o                         
   6  18   3       1312.47       1253.25         7.70 o                         
   7  18   3        909.82        863.24         7.97 o                         
   8  18   3          4.82          0.37         2.33 o                         
   9  18   3         18.35         26.45         2.37 o                         
  10  18   3        966.24       1045.91         7.25 o                         
  11  18   3        273.63        298.41         4.21 o                         
  12  18   3         81.82         74.43         3.69 o                         
  13  18   3        170.13        155.09         4.77 o                         
  14  18   3        114.95        117.64         5.79 o                         
  15  18   3          7.44          3.42        16.32 o                         
 -15  19   3         11.61         16.10         9.40 o                         
 -14  19   3          0.44         -5.58         5.58 o                         
 -13  19   3          0.74         -3.89         4.79 o                         
 -12  19   3         58.84         40.49         3.87 o                         
 -11  19   3        109.42        107.29         3.83 o                         
 -10  19   3          2.08         -2.47         2.90 o                         
  -9  19   3        241.70        237.31         3.79 o                         
  -8  19   3         24.04         24.81         2.45 o                         
  -7  19   3        181.34        172.18         3.77 o                         
  -6  19   3         57.56         69.64         2.89 o                         
  -5  19   3       1062.68       1093.98         9.40 o                         
  -4  19   3         50.83         51.27         2.28 o                         
  -3  19   3         89.61         84.26         2.40 o                         
  -2  19   3        217.83        214.29         3.97 o                         
  -1  19   3        139.15        149.02         2.87 o                         
   0  19   3          5.47         12.91         2.83 o                         
   1  19   3          0.08         12.47         2.08 o                         
   2  19   3       1995.92       1951.63        11.92 o                         
   3  19   3       1451.30       1299.74        13.05 o                         
   4  19   3         30.51         38.54         2.11 o                         
   5  19   3          8.67          8.30         2.18 o                         
   6  19   3        513.27        487.38         6.26 o                         
   7  19   3          4.36          8.02         2.34 o                         
   8  19   3         56.77         58.04         2.65 o                         
   9  19   3         14.35         20.09         2.51 o                         
  10  19   3        213.04        218.69         3.83 o                         
  11  19   3          7.10          2.76         2.97 o                         
  12  19   3          0.41         -3.60         3.60 o                         
  13  19   3        310.99        317.45         5.98 o                         
  14  19   3          0.01         -4.11         6.93 o                         
 -14  20   3         65.06         66.43         7.60 o                         
 -13  20   3         24.28          9.03         6.20 o                         
 -12  20   3        235.30        246.62         5.88 o                         
 -11  20   3         12.33         12.40         3.71 o                         
 -10  20   3          5.85          3.83         3.16 o                         
  -9  20   3         35.66         29.83         2.78 o                         
  -8  20   3        223.62        234.84         3.53 o                         
  -7  20   3         10.15         11.82         2.30 o                         
  -6  20   3          4.56          6.16         2.20 o                         
  -5  20   3        119.39        119.14         2.79 o                         
  -4  20   3        414.69        407.52         5.07 o                         
  -3  20   3        590.84        630.49         6.90 o                         
  -2  20   3       1315.83       1329.26         9.96 o                         
  -1  20   3        242.47        225.42         4.87 o                         
   0  20   3        203.10        200.84         3.28 o                         
   1  20   3       1623.08       1633.61        11.74 o                         
   2  20   3        158.83        153.97         3.38 o                         
   3  20   3         72.87        100.60         3.37 o                         
   4  20   3         83.74         92.47         2.35 o                         
   5  20   3         16.96         29.28         2.20 o                         
   6  20   3         12.32         13.68         2.25 o                         
   7  20   3         16.83         16.48         2.27 o                         
   8  20   3         56.79         46.02         2.50 o                         
   9  20   3         56.93         59.39         2.76 o                         
  10  20   3         14.99         14.87         2.81 o                         
  11  20   3         41.69         40.29         3.38 o                         
  12  20   3          7.36          3.28         3.88 o                         
  13  20   3        282.75        257.81         8.07 o                         
  14  20   3         31.35         19.21         8.72 o                         
 -14  21   3         54.68         52.26        10.81 o                         
 -13  21   3          0.60         -6.33         6.34 o                         
 -12  21   3          0.41         -3.93         4.93 o                         
 -11  21   3         40.38         33.27         3.81 o                         
 -10  21   3        191.82        183.20         4.21 o                         
  -9  21   3         14.57          9.27         3.10 o                         
  -8  21   3         18.75         17.18         2.53 o                         
  -7  21   3        436.40        425.08         4.87 o                         
  -6  21   3        226.83        222.54         4.15 o                         
  -5  21   3        675.42        640.11         5.32 o                         
  -4  21   3        515.59        512.03         5.67 o                         
  -3  21   3        245.34        264.97         6.07 o                         
  -2  21   3         56.80         52.69         2.73 o                         
  -1  21   3         54.41         73.74         2.97 o                         
   0  21   3       1117.04       1139.85         9.16 o                         
   1  21   3          5.11          9.56         2.35 o                         
   2  21   3        432.43        440.44         6.24 o                         
   3  21   3        119.28        122.27         3.85 o                         
   4  21   3         97.42        100.11         2.16 o                         
   5  21   3         17.64         19.12         2.22 o                         
   6  21   3         49.67         66.11         3.09 o                         
   7  21   3        317.80        334.64         4.58 o                         
   8  21   3        684.95        720.22         6.32 o                         
   9  21   3         94.82         94.24         3.27 o                         
  10  21   3        144.25        132.16         3.69 o                         
  11  21   3          6.01          0.45         3.39 o                         
  12  21   3        127.48        135.31         4.86 o                         
  13  21   3          4.44         -5.79         7.39 o                         
  14  21   3         44.90         34.09        10.06 o                         
 -14  22   3         23.29         25.72        13.43 o                         
 -13  22   3         53.55         53.60         7.99 o                         
 -12  22   3        159.72        151.52         6.74 o                         
 -11  22   3         96.68         84.43         5.15 o                         
 -10  22   3          0.01         -3.63         3.63 o                         
  -9  22   3        109.14         99.89         3.73 o                         
  -8  22   3         63.29         63.88         2.98 o                         
  -7  22   3        467.73        499.13         5.46 o                         
  -6  22   3        221.80        244.41         4.38 o                         
  -5  22   3        650.78        642.80         8.03 o                         
  -4  22   3       1126.67       1185.70        10.79 o                         
  -3  22   3       1383.39       1421.24        11.20 o                         
  -2  22   3        221.75        220.82         4.34 o                         
  -1  22   3        638.40        599.95         8.99 o                         
   0  22   3         64.03         58.46         2.62 o                         
   1  22   3          8.22         14.62         2.31 o                         
   2  22   3        587.35        533.65         5.53 o                         
   3  22   3         47.73         33.83         2.16 o                         
   4  22   3         58.95         58.86         2.08 o                         
   5  22   3        108.42        107.07         2.40 o                         
   6  22   3          0.00          0.49         2.59 o                         
   7  22   3        341.95        337.73         4.92 o                         
   8  22   3         20.85         17.29         2.65 o                         
   9  22   3        378.46        397.19         6.27 o                         
  10  22   3        144.77        137.71         4.11 o                         
  11  22   3        167.18        179.31         4.72 o                         
  12  22   3         92.00         98.77         5.24 o                         
  13  22   3        101.86         99.42         9.08 o                         
 -13  23   3        114.63        132.16        11.33 o                         
 -12  23   3          0.04         -6.27         7.33 o                         
 -11  23   3         34.15         23.02         4.92 o                         
 -10  23   3        120.78        113.90         5.30 o                         
  -9  23   3         15.57         12.90         3.44 o                         
  -8  23   3        123.60        114.14         3.38 o                         
  -7  23   3         13.43         11.50         2.74 o                         
  -6  23   3        256.99        239.09         4.35 o                         
  -5  23   3         44.60         36.55         2.25 o                         
  -4  23   3        700.72        705.08         8.01 o                         
  -3  23   3        756.44        772.24         7.32 o                         
  -2  23   3       1596.02       1605.50        19.79 o                         
  -1  23   3        496.22        428.98         7.35 o                         
   0  23   3          0.89          2.40         2.10 o                         
   1  23   3        174.54        185.82         5.56 o                         
   2  23   3          1.84          3.50         2.39 o                         
   3  23   3        671.99        661.40         7.04 o                         
   4  23   3        216.84        230.47         4.48 o                         
   5  23   3          0.50          1.11         1.77 o                         
   6  23   3        173.98        169.50         3.40 o                         
   7  23   3        964.48       1045.23         8.85 o                         
   8  23   3        339.61        351.55         5.84 o                         
   9  23   3        123.72        144.12         6.35 o                         
  10  23   3         73.60         75.43         3.92 o                         
  11  23   3         98.67         85.76         5.78 o                         
  12  23   3          0.03         -5.32         7.22 o                         
  13  23   3          2.70         33.46        14.76 o                         
 -12  24   3         16.20          4.52         8.06 o                         
 -11  24   3         96.13        100.70         7.16 o                         
 -10  24   3         36.67         23.98         4.97 o                         
  -9  24   3          3.63         -1.60         3.47 o                         
  -8  24   3         55.50         59.59         4.27 o                         
  -7  24   3         24.33         24.32         3.46 o                         
  -6  24   3        219.44        204.02         4.17 o                         
  -5  24   3         42.70         43.93         2.89 o                         
  -4  24   3          2.27          0.86         3.02 o                         
  -3  24   3       1349.51       1342.75        13.76 o                         
  -2  24   3        406.34        390.12         5.13 o                         
  -1  24   3         31.13         29.38         2.73 o                         
   0  24   3         61.26         54.01         2.87 o                         
   1  24   3        523.32        532.13         5.96 o                         
   2  24   3         53.97         65.98         4.71 o                         
   3  24   3        336.81        346.72         4.38 o                         
   4  24   3          9.91          9.51         2.52 o                         
   5  24   3         34.52         23.05         1.83 o                         
   6  24   3        253.10        233.72         4.89 o                         
   7  24   3          3.19          5.16         3.47 o                         
   8  24   3        942.01        997.77        10.51 o                         
   9  24   3        102.88        111.37         5.14 o                         
  10  24   3        469.70        470.58         8.55 o                         
  11  24   3         14.55         17.02         5.04 o                         
  12  24   3         85.71         67.12        14.86 o                         
 -11  25   3          6.75         -5.10         7.79 o                         
 -10  25   3          3.08         -3.47         5.41 o                         
  -9  25   3         21.24         21.24         4.50 o                         
  -8  25   3         11.74          3.35         4.36 o                         
  -7  25   3         18.84         11.78         4.04 o                         
  -6  25   3         12.84         10.72         3.13 o                         
  -5  25   3          8.39         11.45         3.60 o                         
  -4  25   3        117.48        103.31         3.99 o                         
  -3  25   3         12.39         11.22         2.90 o                         
  -2  25   3         71.66         68.31         3.19 o                         
  -1  25   3         21.35         19.23         2.71 o                         
   0  25   3        297.26        332.90         6.16 o                         
   1  25   3        334.47        392.23         6.52 o                         
   2  25   3         35.41         37.97         3.01 o                         
   3  25   3        244.91        249.62         4.25 o                         
   4  25   3          0.68          3.77         3.13 o                         
   5  25   3         32.84         22.45         3.37 o                         
   6  25   3        481.97        493.13         7.40 o                         
   7  25   3        309.76        297.21         5.75 o                         
   8  25   3         89.83         92.95         5.25 o                         
   9  25   3         68.65         67.70         5.22 o                         
  10  25   3         26.37         30.74         5.28 o                         
  11  25   3          1.15         -6.57        12.14 o                         
 -11  26   3          0.07         -5.23        16.51 o                         
 -10  26   3         22.09         25.07         8.02 o                         
  -9  26   3         27.87         31.48         5.42 o                         
  -8  26   3        252.55        216.90         6.73 o                         
  -7  26   3         87.37         86.25         5.57 o                         
  -6  26   3        173.43        160.78         5.82 o                         
  -5  26   3         62.12         64.44         4.29 o                         
  -4  26   3          5.81          3.55         4.05 o                         
  -3  26   3        168.45        149.95         4.29 o                         
  -2  26   3        420.63        435.62         7.49 o                         
  -1  26   3         33.35         27.40         4.06 o                         
   0  26   3        554.56        575.51         7.89 o                         
   1  26   3          0.02          7.15         3.80 o                         
   2  26   3         21.62         25.15         4.41 o                         
   3  26   3         10.24         19.80         3.25 o                         
   4  26   3        172.36        182.78         4.94 o                         
   5  26   3          3.54          9.99         4.08 o                         
   6  26   3         13.52         15.65         5.13 o                         
   7  26   3         84.86         76.59         4.23 o                         
   8  26   3          4.07          0.63         4.63 o                         
   9  26   3          0.71          2.15         5.26 o                         
  10  26   3        145.89        146.28         9.51 o                         
  11  26   3          1.07         -1.02        15.69 o                         
 -11  27   3         11.41         -3.04        16.16 o                         
 -10  27   3          1.25        -10.23        12.04 o                         
  -9  27   3         80.10         70.50         8.60 o                         
  -8  27   3         71.05         70.39         6.75 o                         
  -7  27   3          0.45         -3.59         3.59 o                         
  -6  27   3         59.77         57.38         5.81 o                         
  -5  27   3          0.23          1.97         5.09 o                         
  -4  27   3        397.93        404.70         7.42 o                         
  -3  27   3          7.17          3.62         3.92 o                         
  -2  27   3          0.04         -2.84         4.29 o                         
  -1  27   3        226.48        255.25         5.89 o                         
   0  27   3         51.37         60.44         4.84 o                         
   1  27   3        851.51        887.59        10.71 o                         
   2  27   3         34.89         25.68         4.63 o                         
   3  27   3         25.26         27.51         5.07 o                         
   4  27   3        150.27        164.37         5.25 o                         
   5  27   3         29.74         25.86         5.56 o                         
   6  27   3        425.24        426.22        11.04 o                         
   7  27   3          2.77          0.27         3.22 o                         
   8  27   3         65.65         66.46         9.36 o                         
   9  27   3        148.37        138.30         9.42 o                         
  10  27   3         41.46         39.50        12.08 o                         
  11  27   3        168.28        148.42        19.14 o                         
 -10  28   3         21.08         26.50        17.24 o                         
  -9  28   3          1.33         -2.71        16.15 o                         
  -8  28   3         76.44         80.46         9.37 o                         
  -7  28   3         38.58         40.84         6.84 o                         
  -6  28   3          5.22          5.84         6.59 o                         
  -5  28   3        565.02        601.18        11.77 o                         
  -4  28   3         13.30          5.14         4.91 o                         
  -3  28   3        653.00        667.33        12.07 o                         
  -2  28   3        110.03        127.98         6.34 o                         
  -1  28   3        223.50        251.97         7.01 o                         
   0  28   3         79.64         84.25         6.18 o                         
   1  28   3          7.83          9.12         5.58 o                         
   2  28   3          0.19         -6.38         6.38 o                         
   3  28   3         12.17          4.36         6.75 o                         
   4  28   3         45.21         41.43         4.86 o                         
   5  28   3        656.41        699.88        12.97 o                         
   6  28   3        103.37         92.31         7.21 o                         
   7  28   3          4.16          3.66         7.37 o                         
   8  28   3         55.89         50.02        10.52 o                         
   9  28   3        124.34        106.21        18.03 o                         
  10  28   3         19.29          5.08        16.20 o                         
  -7  29   3         26.04         11.63        13.51 o                         
  -6  29   3          0.23         -6.75         6.90 o                         
  -5  29   3         12.73         10.81         6.15 o                         
  -4  29   3         75.51         41.28        12.16 o                         
  -3  29   3         71.50         54.18         7.93 o                         
  -2  29   3          0.04          2.71         8.75 o                         
  -1  29   3          2.15         -3.36         7.17 o                         
   0  29   3         18.13          5.46         7.11 o                         
   1  29   3         60.78         63.58         6.96 o                         
   2  29   3          2.01          4.42         6.41 o                         
   3  29   3          1.61         -4.28         6.34 o                         
   4  29   3          6.60         -0.98         8.97 o                         
   5  29   3         86.98         94.48         7.41 o                         
   6  29   3         35.88         18.85         7.89 o                         
   7  29   3        181.55        149.02        16.13 o                         
  -4  30   3        165.66        191.56        22.72 o                         
  -3  30   3         50.29         46.16        11.39 o                         
  -2  30   3         30.64         31.90        11.69 o                         
  -1  30   3         13.94         17.16        11.48 o                         
   0  30   3          9.17          3.81        11.50 o                         
   1  30   3         32.95         41.57        12.13 o                         
   2  30   3        140.87        143.68        12.11 o                         
   3  30   3        196.28        210.46        12.54 o                         
   4  30   3         22.66         23.99        11.59 o                         
   5  30   3          1.00         -0.16        10.86 o                         
  -2  31   3          4.20         -8.19        11.61 o                         
  -1  31   3         40.26         49.25        12.15 o                         
   0  31   3          0.01          1.96        11.35 o                         
   1  31   3         25.49         25.47        17.44 o                         
 -18   0   4          1.42         10.10        13.82 o                         
 -16   0   4        404.49        392.64        17.27 o                         
 -14   0   4         44.98         21.75         4.92 o                         
 -12   0   4         50.33         54.80         4.72 o                         
 -10   0   4        612.98        661.74         9.26 o                         
  -8   0   4       6875.15       6512.00        45.70 o                         
  -6   0   4      22060.88      22484.63       172.83 o                         
  -4   0   4     110766.12     113291.05       747.24 o                         
  -2   0   4     107635.29     108893.80      1076.86 o                         
   0   0   4      38308.74      38680.60       443.00 o                         
   2   0   4        203.54        191.08         4.21 o                         
   4   0   4         74.24         70.07         4.00 o                         
   6   0   4       2018.95       2077.85        21.86 o                         
   8   0   4      12094.04      12394.99        78.22 o                         
  10   0   4        776.05        791.09         9.77 o                         
  12   0   4       3173.09       3094.60        25.44 o                         
  14   0   4        190.10        194.16         8.72 o                         
  16   0   4          5.23         -9.09         9.09 o                         
 -18   1   4          1.62        -10.16        10.16 o                         
 -17   1   4          7.31         18.39        10.81 o                         
 -16   1   4         79.17         80.21         9.61 o                         
 -15   1   4          0.08         -3.63         3.63 o                         
 -14   1   4          0.01         -3.50         3.50 o                         
 -13   1   4        285.89        308.05         6.04 o                         
 -12   1   4          0.29          1.90         2.99 o                         
 -11   1   4          0.33         -2.86         2.86 o                         
 -10   1   4          3.17         -1.40         2.78 o                         
  -9   1   4       1701.61       1733.33        11.10 o                         
  -8   1   4       1150.85       1118.59         8.00 o                         
  -7   1   4       6561.68       6573.52        37.16 o                         
  -6   1   4         43.63         68.62         2.64 o                         
  -5   1   4       1385.59       1294.10         8.07 o                         
  -4   1   4       1946.00       2153.03        11.70 o                         
  -3   1   4         91.65        136.45         2.87 o                         
  -2   1   4        986.80       1037.90         7.06 o                         
  -1   1   4       5718.32       5867.19        39.98 o                         
   0   1   4       5325.09       5302.67        32.73 o                         
   1   1   4      26631.57      26368.91       183.22 o                         
   2   1   4      23475.26      22378.69       149.13 o                         
   3   1   4        743.68        536.33         4.39 o                         
   4   1   4      12662.38      12015.55        59.67 o                         
   5   1   4       2132.28       1893.43        11.89 o                         
   6   1   4       4286.89       4268.55        25.84 o                         
   7   1   4        214.66        214.73         3.80 o                         
   8   1   4        971.98        960.15         6.71 o                         
   9   1   4         37.93         42.38         2.55 o                         
  10   1   4       3130.90       3102.08        17.50 o                         
  11   1   4       1268.82       1258.73        13.00 o                         
  12   1   4        102.88         84.95         3.61 o                         
  13   1   4         52.04         44.10         3.43 o                         
  14   1   4        246.33        259.32         6.28 o                         
  15   1   4        150.79        149.59         5.74 o                         
  16   1   4         11.27          8.64         6.17 o                         
 -18   2   4         24.88         44.96        12.80 o                         
 -17   2   4          4.63          2.16        10.70 o                         
 -16   2   4         15.22         14.22         7.10 o                         
 -15   2   4          2.47          0.59         3.60 o                         
 -14   2   4         35.90         27.55         3.40 o                         
 -13   2   4          6.70          1.45         3.09 o                         
 -12   2   4         22.05         25.40         3.11 o                         
 -11   2   4       1716.52       1704.31        11.37 o                         
 -10   2   4        132.83        135.59         3.46 o                         
  -9   2   4          4.83          4.89         2.54 o                         
  -8   2   4        405.44        399.68         4.53 o                         
  -7   2   4       2136.11       2095.09        12.42 o                         
  -6   2   4        771.32        745.11         6.19 o                         
  -5   2   4        560.62        558.01         4.57 o                         
  -4   2   4       2176.35       2236.06        12.85 o                         
  -3   2   4        427.39        396.91         3.50 o                         
  -2   2   4         83.89        115.20         1.83 o                         
  -1   2   4      45059.70      44707.05       325.43 o                         
   0   2   4        111.94        174.31         5.83 o                         
   1   2   4       3497.56       3498.44        22.64 o                         
   2   2   4       1888.44       1951.31        10.98 o                         
   3   2   4        343.31        386.96         3.21 o                         
   4   2   4        545.43        747.15         6.52 o                         
   5   2   4       2825.13       2648.80        15.62 o                         
   6   2   4       1335.54       1342.74        10.13 o                         
   7   2   4       6568.33       6697.05        37.65 o                         
   8   2   4          3.38          5.89         2.23 o                         
   9   2   4         41.97         51.66         2.95 o                         
  10   2   4        172.75        186.70         3.90 o                         
  11   2   4        275.92        276.45         4.22 o                         
  12   2   4        460.66        450.91         5.83 o                         
  13   2   4        147.42        146.66         3.80 o                         
  14   2   4        185.09        203.20         4.27 o                         
  15   2   4          4.42         -2.94         5.02 o                         
  16   2   4         20.60          7.68        10.30 o                         
 -18   3   4         46.16         59.47        14.50 o                         
 -17   3   4         43.10         46.18        11.29 o                         
 -16   3   4          4.02          3.87         6.93 o                         
 -15   3   4         94.74        104.34         4.76 o                         
 -14   3   4          0.66         -3.50         3.50 o                         
 -13   3   4         23.33         11.57         3.33 o                         
 -12   3   4        258.02        249.58         5.10 o                         
 -11   3   4        219.66        215.43         3.95 o                         
 -10   3   4        148.04        139.66         3.41 o                         
  -9   3   4       2793.30       2824.39        15.60 o                         
  -8   3   4        290.43        277.88         3.46 o                         
  -7   3   4       1817.03       1931.27        11.15 o                         
  -6   3   4       4968.41       5045.46        26.24 o                         
  -5   3   4      18919.13      18932.49        92.91 o                         
  -4   3   4       5367.60       5689.37        26.99 o                         
  -3   3   4       5243.10       5143.54        23.79 o                         
  -2   3   4       2117.84       2197.69        12.33 o                         
  -1   3   4       6743.37       6743.28        39.73 o                         
   0   3   4      54765.20      54779.11       270.88 o                         
   1   3   4       8623.10       8298.99        39.57 o                         
   2   3   4       7016.24       7141.79        33.60 o                         
   3   3   4       1476.24       1510.96         9.80 o                         
   4   3   4       6434.88       6360.91        29.29 o                         
   5   3   4      10861.04      11595.17        58.84 o                         
   6   3   4       4139.54       4193.36        23.52 o                         
   7   3   4      10600.68      10416.94        55.54 o                         
   8   3   4          0.02          1.61         2.21 o                         
   9   3   4        696.76        676.25         5.83 o                         
  10   3   4          2.57          7.52         2.45 o                         
  11   3   4          0.96          3.22         2.51 o                         
  12   3   4         50.45         46.36         2.94 o                         
  13   3   4         22.86         10.04         3.17 o                         
  14   3   4         79.52         83.37         3.47 o                         
  15   3   4         69.02         58.17         5.08 o                         
  16   3   4        253.06        206.98        44.55 o                         
 -18   4   4          3.32        -10.04        13.38 o                         
 -17   4   4         45.72         42.57        11.07 o                         
 -16   4   4         60.90         64.56         8.44 o                         
 -15   4   4         19.57         18.98         4.37 o                         
 -14   4   4         74.13         78.43         4.05 o                         
 -13   4   4        178.51        165.73         4.54 o                         
 -12   4   4       1432.61       1551.60        10.76 o                         
 -11   4   4       1701.05       1708.11        11.22 o                         
 -10   4   4        393.27        365.90         4.96 o                         
  -9   4   4       1078.81       1100.24         7.72 o                         
  -8   4   4       1372.49       1424.61         9.13 o                         
  -7   4   4          2.11         13.47         2.06 o                         
  -6   4   4         43.84         30.14         1.79 o                         
  -5   4   4         11.43         15.42         1.53 o                         
  -4   4   4        774.47        685.93         5.77 o                         
  -3   4   4       3476.28       3687.15        18.90 o                         
  -2   4   4       4181.68       4736.49        40.48 o                         
  -1   4   4       5109.68       5131.01        31.84 o                         
   0   4   4          9.77        128.28        13.01 o                         
   1   4   4       5735.52       5948.25        31.49 o                         
   2   4   4      14794.69      14915.98        77.31 o                         
   3   4   4       2465.08       2371.51        12.91 o                         
   4   4   4       1476.63       1669.27         9.99 o                         
   5   4   4        168.17        146.60         2.70 o                         
   6   4   4       1472.81       1469.34         9.93 o                         
   7   4   4        637.20        647.58         5.40 o                         
   8   4   4         50.95         65.56         2.53 o                         
   9   4   4         37.48         48.41         2.54 o                         
  10   4   4        480.54        461.08         5.15 o                         
  11   4   4         80.49         82.18         3.01 o                         
  12   4   4         11.11         13.71         3.29 o                         
  13   4   4        191.27        181.66         3.86 o                         
  14   4   4        107.24        103.21         3.49 o                         
  15   4   4        102.72         90.35         5.29 o                         
  16   4   4          6.18         -1.71         7.43 o                         
 -17   5   4         12.68          3.10        12.66 o                         
 -16   5   4         59.19         58.68         9.49 o                         
 -15   5   4        157.88        166.47         5.62 o                         
 -14   5   4         15.48         16.12         3.39 o                         
 -13   5   4         48.11         38.09         3.36 o                         
 -12   5   4        286.58        294.78         4.75 o                         
 -11   5   4       1110.41       1130.77         9.49 o                         
 -10   5   4        638.37        623.75         5.63 o                         
  -9   5   4       1359.61       1299.52         8.78 o                         
  -8   5   4       2254.29       2238.30        12.49 o                         
  -7   5   4       8369.38       8399.14        41.14 o                         
  -6   5   4        734.00        675.87         5.20 o                         
  -5   5   4       1472.40       1357.28         8.82 o                         
  -4   5   4        227.97        268.94         3.16 o                         
  -3   5   4      44156.81      44455.43       203.10 o                         
  -2   5   4       1278.23       1300.81         9.03 o                         
  -1   5   4         46.44         19.00         1.09 o                         
   0   5   4       4572.13       4703.81        26.46 o                         
   1   5   4      12817.48      12885.80        86.12 o                         
   2   5   4          1.36          9.02         2.31 o                         
   3   5   4      11595.34      11735.76        59.49 o                         
   4   5   4       4495.57       4658.53        22.64 o                         
   5   5   4        149.16        175.57         2.25 o                         
   6   5   4       3550.91       3379.25        18.34 o                         
   7   5   4         30.56         28.09         2.01 o                         
   8   5   4        133.04        123.53         2.84 o                         
   9   5   4        949.15        933.78         7.20 o                         
  10   5   4        538.23        539.34         5.39 o                         
  11   5   4         22.29         25.25         2.71 o                         
  12   5   4         20.16         22.97         2.82 o                         
  13   5   4          1.00          2.85         2.73 o                         
  14   5   4         53.09         53.61         3.28 o                         
  15   5   4         60.41         65.62         4.95 o                         
  16   5   4          0.57         -3.84         7.00 o                         
 -17   6   4         90.08         78.97        14.54 o                         
 -16   6   4         47.10         45.64        12.17 o                         
 -15   6   4         26.30         24.87         4.69 o                         
 -14   6   4        163.09        165.03         4.09 o                         
 -13   6   4         27.88         23.59         2.98 o                         
 -12   6   4        151.21        156.81         3.52 o                         
 -11   6   4        896.20        897.39         6.44 o                         
 -10   6   4       2591.63       2566.82        13.39 o                         
  -9   6   4       1019.09        995.26         7.03 o                         
  -8   6   4       1710.44       1656.84        10.04 o                         
  -7   6   4       5813.22       5480.37        25.77 o                         
  -6   6   4       3335.62       3322.27        18.19 o                         
  -5   6   4        337.80        319.53         3.68 o                         
  -4   6   4        807.94        843.26         6.49 o                         
  -3   6   4       5759.54       5745.33        28.61 o                         
  -2   6   4       3064.34       3231.42        17.09 o                         
  -1   6   4       6564.79       6570.96        40.71 o                         
   0   6   4        502.26        643.91         7.99 o                         
   1   6   4        160.32        125.19         1.77 o                         
   2   6   4        282.05        288.38         2.67 o                         
   3   6   4       1504.14       1317.18         8.61 o                         
   4   6   4        968.76       1006.54         6.81 o                         
   5   6   4       7916.57       7947.24        35.45 o                         
   6   6   4       2300.37       2358.00        11.93 o                         
   7   6   4       1632.24       1590.29         9.82 o                         
   8   6   4         45.68         52.76         2.48 o                         
   9   6   4        250.15        240.18         3.72 o                         
  10   6   4        695.71        692.25         6.67 o                         
  11   6   4        711.36        688.76         6.23 o                         
  12   6   4         11.62          7.88         2.78 o                         
  13   6   4         32.81         30.75         2.82 o                         
  14   6   4          5.11          1.70         3.08 o                         
  15   6   4          0.16          2.08         4.35 o                         
  16   6   4          0.23          4.97         7.72 o                         
 -17   7   4          4.48         -2.24        12.58 o                         
 -16   7   4        225.58        226.47        21.00 o                         
 -15   7   4         57.45         63.07         5.65 o                         
 -14   7   4         25.97         23.24         3.26 o                         
 -13   7   4         12.42         17.75         2.91 o                         
 -12   7   4          0.10         -1.74         2.66 o                         
 -11   7   4          7.26          3.63         2.33 o                         
 -10   7   4        247.16        274.48         3.54 o                         
  -9   7   4         75.01         65.82         2.44 o                         
  -8   7   4          0.35          1.52         1.89 o                         
  -7   7   4        126.52        117.19         2.43 o                         
  -6   7   4       1484.73       1463.03         9.02 o                         
  -5   7   4        238.57        253.00         3.05 o                         
  -4   7   4         97.68        123.88         3.05 o                         
  -3   7   4      12750.00      12568.68        57.31 o                         
  -2   7   4      14286.87      15967.08        71.89 o                         
  -1   7   4       7353.35       7606.84        41.68 o                         
   0   7   4         46.34         51.64         1.72 o                         
   1   7   4       1181.63       1287.81         7.46 o                         
   2   7   4         48.99         66.52         1.41 o                         
   3   7   4       2480.62       2375.40        11.23 o                         
   4   7   4         62.69         45.79         1.67 o                         
   5   7   4       3093.30       3438.27        15.53 o                         
   6   7   4       2786.71       2506.16        13.30 o                         
   7   7   4        182.07        143.69         2.86 o                         
   8   7   4        503.72        551.44         6.25 o                         
   9   7   4        940.13        887.64         7.01 o                         
  10   7   4        290.25        291.79         4.27 o                         
  11   7   4        122.05        122.02         3.37 o                         
  12   7   4        864.22        927.63         8.60 o                         
  13   7   4        174.68        183.02         4.06 o                         
  14   7   4        132.84        138.67         3.74 o                         
  15   7   4        109.12        122.26         5.57 o                         
  16   7   4         26.10         15.65         9.50 o                         
 -17   8   4          2.65        -12.38        12.38 o                         
 -16   8   4         11.74          5.43         8.83 o                         
 -15   8   4         76.44         77.52         7.13 o                         
 -14   8   4         80.54         61.23         3.50 o                         
 -13   8   4        206.88        232.56         4.52 o                         
 -12   8   4        218.35        246.63         4.55 o                         
 -11   8   4          7.21          2.60         2.38 o                         
 -10   8   4       1014.95        982.73         6.80 o                         
  -9   8   4          0.12          2.73         1.95 o                         
  -8   8   4        665.47        652.12         5.29 o                         
  -7   8   4       4925.56       4579.13        21.73 o                         
  -6   8   4       4931.94       4671.40        21.76 o                         
  -5   8   4        772.76        883.84         5.98 o                         
  -4   8   4       6157.14       6169.15        31.78 o                         
  -3   8   4        533.78        699.04         5.51 o                         
  -2   8   4       2067.07       2135.79        11.33 o                         
  -1   8   4      32376.72      33264.88       165.64 o                         
   0   8   4        180.20        214.88         2.54 o                         
   1   8   4      16709.04      17033.03        74.50 o                         
   2   8   4        766.76        936.45         5.14 o                         
   3   8   4       5640.85       5916.06        23.96 o                         
   4   8   4       1354.73       1383.71         7.25 o                         
   5   8   4        639.91        759.26         6.62 o                         
   6   8   4        443.31        438.42         5.78 o                         
   7   8   4        291.52        340.79         4.18 o                         
   8   8   4         82.92        100.02         2.91 o                         
   9   8   4         37.46         32.79         2.55 o                         
  10   8   4        667.16        687.27         7.01 o                         
  11   8   4        347.80        371.36         5.23 o                         
  12   8   4         16.16         18.16         2.72 o                         
  13   8   4        274.87        266.79         4.73 o                         
  14   8   4         25.35         28.51         3.09 o                         
  15   8   4         70.53         69.70         4.58 o                         
  16   8   4          7.23          4.65         8.34 o                         
 -17   9   4          0.21        -12.45        12.45 o                         
 -16   9   4          5.76         -8.06         8.06 o                         
 -15   9   4          2.22         -6.26         6.31 o                         
 -14   9   4        443.76        478.11         5.82 o                         
 -13   9   4         29.29         32.15         3.19 o                         
 -12   9   4        152.91        174.64         3.66 o                         
 -11   9   4         17.88         11.90         2.49 o                         
 -10   9   4        322.83        307.86         4.98 o                         
  -9   9   4        904.21        892.19         8.66 o                         
  -8   9   4        107.51        116.55         2.71 o                         
  -7   9   4        618.86        652.20         5.30 o                         
  -6   9   4        568.56        632.69         4.94 o                         
  -5   9   4         17.31         18.65         1.55 o                         
  -4   9   4          9.47         19.35         1.60 o                         
  -3   9   4       2797.95       2668.13        15.00 o                         
  -2   9   4       4990.37       5387.38        24.27 o                         
  -1   9   4        254.17        314.32         3.07 o                         
   0   9   4         73.15         97.00         2.37 o                         
   1   9   4         76.70         55.35         1.74 o                         
   2   9   4       5479.58       5630.01        24.78 o                         
   3   9   4        349.45        301.58         2.56 o                         
   4   9   4       9612.40      10113.31        41.62 o                         
   5   9   4      17713.84      17731.10        73.50 o                         
   6   9   4         47.02         39.96         1.77 o                         
   7   9   4          0.41          2.64         2.03 o                         
   8   9   4         65.51         56.54         2.30 o                         
   9   9   4        219.47        219.72         3.38 o                         
  10   9   4        615.33        593.29         5.67 o                         
  11   9   4          4.86          4.54         2.62 o                         
  12   9   4        369.02        377.31         4.72 o                         
  13   9   4          0.44         -1.48         2.90 o                         
  14   9   4         40.68         40.55         3.30 o                         
  15   9   4        408.49        448.28        15.96 o                         
  16   9   4        177.52        164.13        22.85 o                         
 -17  10   4          8.70         13.58         8.86 o                         
 -16  10   4          0.58         -7.36         7.91 o                         
 -15  10   4          2.68         -3.66         6.25 o                         
 -14  10   4         24.84         20.11         3.38 o                         
 -13  10   4        472.29        494.86         5.53 o                         
 -12  10   4         19.23         18.00         2.66 o                         
 -11  10   4        409.40        392.35         4.98 o                         
 -10  10   4        110.96        112.16         3.22 o                         
  -9  10   4       1718.64       1645.37         9.80 o                         
  -8  10   4        893.97        870.96         6.53 o                         
  -7  10   4       4862.74       4725.17        23.85 o                         
  -6  10   4       5592.62       5521.83        26.51 o                         
  -5  10   4         48.98         63.27         1.86 o                         
  -4  10   4         57.39         69.32         2.10 o                         
  -3  10   4       3427.85       3493.13        18.88 o                         
  -2  10   4        459.55        410.14         3.00 o                         
  -1  10   4        364.28        444.30         3.89 o                         
   0  10   4       2660.66       2755.01        18.40 o                         
   1  10   4          8.31          1.03         1.12 o                         
   2  10   4      11727.09      12416.01        56.19 o                         
   3  10   4       9559.07       9784.52        41.98 o                         
   4  10   4       6056.82       6016.86        25.63 o                         
   5  10   4         36.84         51.95         1.76 o                         
   6  10   4        664.07        630.83         4.57 o                         
   7  10   4          6.25          7.63         1.87 o                         
   8  10   4        263.63        295.58         3.64 o                         
   9  10   4       1522.39       1481.07        10.00 o                         
  10  10   4        599.80        617.71         6.54 o                         
  11  10   4          6.28          9.15         2.61 o                         
  12  10   4         16.54         19.07         2.72 o                         
  13  10   4        147.37        155.93         3.86 o                         
  14  10   4         62.66         70.92         3.75 o                         
  15  10   4         73.39         55.10         6.38 o                         
  16  10   4        221.57        181.04        16.78 o                         
 -17  11   4          4.49         -0.79        12.78 o                         
 -16  11   4         43.52         41.80         7.74 o                         
 -15  11   4        124.29        110.21         7.42 o                         
 -14  11   4          3.95         -3.48         3.48 o                         
 -13  11   4          6.07          6.52         2.85 o                         
 -12  11   4          0.61         -2.60         2.60 o                         
 -11  11   4        168.46        162.98         3.48 o                         
 -10  11   4        505.41        501.66         5.55 o                         
  -9  11   4         27.68         27.29         2.34 o                         
  -8  11   4        428.29        430.15         4.24 o                         
  -7  11   4        545.92        566.22         4.98 o                         
  -6  11   4       1899.09       1860.95        10.69 o                         
  -5  11   4        141.40        133.58         2.78 o                         
  -4  11   4       5762.89       5835.45        30.53 o                         
  -3  11   4       2388.77       2555.38        13.95 o                         
  -2  11   4       1385.87       1259.84         7.02 o                         
  -1  11   4      21015.13      20894.69       111.67 o                         
   0  11   4        449.33        629.21         5.58 o                         
   1  11   4       1021.79        974.00         5.68 o                         
   2  11   4      16771.60      16491.51        74.26 o                         
   3  11   4          0.03          7.09         1.28 o                         
   4  11   4       4041.66       4202.55        18.90 o                         
   5  11   4       2192.30       2262.62        11.25 o                         
   6  11   4        277.29        222.79         2.97 o                         
   7  11   4        856.34        894.15         5.70 o                         
   8  11   4        889.20        855.38         6.03 o                         
   9  11   4         57.53         53.41         2.55 o                         
  10  11   4          0.12          7.58         2.57 o                         
  11  11   4       1309.36       1337.31        12.46 o                         
  12  11   4        124.08        129.57         3.71 o                         
  13  11   4          7.45          5.72         3.26 o                         
  14  11   4         20.94         17.11         4.07 o                         
  15  11   4          7.09         11.56         5.72 o                         
  16  11   4         74.72         59.64        17.86 o                         
 -17  12   4          6.18          5.47        12.95 o                         
 -16  12   4         20.71         24.92         7.40 o                         
 -15  12   4         50.17         48.67         6.03 o                         
 -14  12   4         90.92        100.17         4.82 o                         
 -13  12   4         78.82         84.04         3.11 o                         
 -12  12   4         43.02         35.98         2.73 o                         
 -11  12   4          0.14         -0.65         2.42 o                         
 -10  12   4        204.28        214.84         3.36 o                         
  -9  12   4         15.49         11.57         2.27 o                         
  -8  12   4        582.35        627.30         5.33 o                         
  -7  12   4        579.52        547.10         4.89 o                         
  -6  12   4        992.54        903.69         6.45 o                         
  -5  12   4       1100.88       1151.43         7.62 o                         
  -4  12   4        610.30        530.40         5.81 o                         
  -3  12   4        391.47        452.23         4.45 o                         
  -2  12   4        208.15        209.98         3.00 o                         
  -1  12   4        381.78        425.98         3.99 o                         
   0  12   4      20032.30      20340.58       105.33 o                         
   1  12   4       2470.25       2260.14        11.47 o                         
   2  12   4        825.35        764.76         6.19 o                         
   3  12   4       8344.34       8129.83        33.91 o                         
   4  12   4          8.19         18.73         1.52 o                         
   5  12   4          6.36         35.83         1.88 o                         
   6  12   4          0.72          3.47         1.78 o                         
   7  12   4        265.21        280.68         3.15 o                         
   8  12   4       3662.68       3418.49        15.97 o                         
   9  12   4         11.62         14.62         2.34 o                         
  10  12   4        593.05        600.03         5.44 o                         
  11  12   4        131.20        133.61         3.43 o                         
  12  12   4         19.11         22.02         3.27 o                         
  13  12   4         26.09         21.92         3.31 o                         
  14  12   4        454.52        461.80         7.13 o                         
  15  12   4         13.59         10.73         6.31 o                         
  16  12   4         11.14         10.91        16.19 o                         
 -16  13   4          6.42          5.65         7.90 o                         
 -15  13   4        359.62        356.02         9.63 o                         
 -14  13   4         54.52         58.01         4.00 o                         
 -13  13   4         17.47         13.85         2.84 o                         
 -12  13   4         14.51         11.67         2.40 o                         
 -11  13   4        100.35         98.80         3.11 o                         
 -10  13   4        604.30        627.67         5.23 o                         
  -9  13   4        708.39        700.86         5.58 o                         
  -8  13   4        818.25        751.00         5.83 o                         
  -7  13   4        435.29        454.29         4.30 o                         
  -6  13   4        686.76        645.11         5.41 o                         
  -5  13   4        106.54        131.15         2.61 o                         
  -4  13   4        206.04        205.99         2.84 o                         
  -3  13   4       1454.37       1441.39         8.06 o                         
  -2  13   4       1094.70       1079.47         7.17 o                         
  -1  13   4         79.40         85.40         1.62 o                         
   0  13   4       1318.03       1229.96         7.77 o                         
   1  13   4        445.91        492.75         3.44 o                         
   2  13   4       5416.06       5539.50        25.62 o                         
   3  13   4        584.08        598.75         4.51 o                         
   4  13   4       4572.41       4486.45        20.17 o                         
   5  13   4        221.85        229.51         3.09 o                         
   6  13   4         65.58         78.13         2.18 o                         
   7  13   4        853.06        853.58         5.59 o                         
   8  13   4         40.09         34.87         2.20 o                         
   9  13   4        179.81        192.05         3.43 o                         
  10  13   4         35.26         42.01         2.69 o                         
  11  13   4          5.42          7.54         2.71 o                         
  12  13   4         17.89         12.55         3.12 o                         
  13  13   4        606.64        680.79         6.73 o                         
  14  13   4          2.90          9.66         4.27 o                         
  15  13   4         56.32         38.30         6.66 o                         
 -16  14   4         91.82         84.20         9.15 o                         
 -15  14   4         84.85         81.78         7.32 o                         
 -14  14   4         32.57         34.56         4.26 o                         
 -13  14   4          0.83         -2.51         3.05 o                         
 -12  14   4        129.69        130.54         3.09 o                         
 -11  14   4        181.69        160.22         3.25 o                         
 -10  14   4         97.55        100.55         2.76 o                         
  -9  14   4        259.32        262.12         3.63 o                         
  -8  14   4       1095.52       1127.85         7.32 o                         
  -7  14   4        286.43        255.44         3.22 o                         
  -6  14   4        108.04        101.31         2.63 o                         
  -5  14   4       1590.91       1542.14         9.26 o                         
  -4  14   4          4.93          6.61         1.62 o                         
  -3  14   4         33.97         44.81         1.74 o                         
  -2  14   4       2727.45       2596.84        15.48 o                         
  -1  14   4       1869.68       1840.96        11.89 o                         
   0  14   4        132.98        137.49         2.87 o                         
   1  14   4       2685.55       2656.26        12.68 o                         
   2  14   4       2582.55       2699.15        12.86 o                         
   3  14   4       1782.93       1639.19         8.67 o                         
   4  14   4        182.85        192.72         3.14 o                         
   5  14   4       4402.53       4117.55        20.26 o                         
   6  14   4        928.38        823.51         5.95 o                         
   7  14   4         30.65         35.53         2.10 o                         
   8  14   4       1001.17        971.20         6.26 o                         
   9  14   4        543.54        569.47         4.97 o                         
  10  14   4         11.18         10.02         2.60 o                         
  11  14   4        243.50        280.75         4.29 o                         
  12  14   4          0.01          2.98         3.12 o                         
  13  14   4          6.25          4.82         3.49 o                         
  14  14   4         42.40         34.01         4.71 o                         
  15  14   4         82.93         75.26         7.70 o                         
 -16  15   4         30.57         30.56         8.31 o                         
 -15  15   4         84.88         91.17         8.04 o                         
 -14  15   4         41.00         32.52         4.08 o                         
 -13  15   4         53.22         44.06         3.42 o                         
 -12  15   4         17.32         15.45         2.87 o                         
 -11  15   4         69.47         79.24         2.81 o                         
 -10  15   4        531.61        541.32         4.99 o                         
  -9  15   4        867.63        896.20         6.51 o                         
  -8  15   4         10.73         10.90         2.25 o                         
  -7  15   4         72.17         62.15         2.28 o                         
  -6  15   4        256.17        266.58         3.57 o                         
  -5  15   4       2810.57       2570.51        13.15 o                         
  -4  15   4         68.57         80.76         2.03 o                         
  -3  15   4       1357.15       1410.68        13.74 o                         
  -2  15   4        169.12        179.56         3.67 o                         
  -1  15   4        642.98        612.40         6.01 o                         
   0  15   4       9023.82       9010.45        43.75 o                         
   1  15   4        730.88        720.35         4.94 o                         
   2  15   4       2108.61       2030.68         9.86 o                         
   3  15   4       1551.50       1342.57         7.61 o                         
   4  15   4       1125.38       1061.01         6.99 o                         
   5  15   4       1742.94       1741.80         9.72 o                         
   6  15   4        239.48        243.71         3.39 o                         
   7  15   4        111.60        132.52         2.69 o                         
   8  15   4         36.07         55.66         2.34 o                         
   9  15   4          0.76          1.55         2.33 o                         
  10  15   4          0.32          4.71         2.57 o                         
  11  15   4         15.34         16.76         2.74 o                         
  12  15   4         10.47         13.46         3.17 o                         
  13  15   4         24.63         25.35         3.67 o                         
  14  15   4        148.74        147.16         5.08 o                         
  15  15   4         17.49         15.46        17.24 o                         
 -16  16   4         12.83         -1.18        10.33 o                         
 -15  16   4         12.63         16.95         9.99 o                         
 -14  16   4         17.53          8.56         4.68 o                         
 -13  16   4        527.35        609.04         6.75 o                         
 -12  16   4         31.28         25.38         2.91 o                         
 -11  16   4        305.92        307.56         4.02 o                         
 -10  16   4        657.01        685.13         5.66 o                         
  -9  16   4        244.61        249.87         3.58 o                         
  -8  16   4        412.22        429.83         4.48 o                         
  -7  16   4        325.88        353.76         4.01 o                         
  -6  16   4        164.72        171.08         3.10 o                         
  -5  16   4          8.22         10.08         1.80 o                         
  -4  16   4         89.94         88.45         2.09 o                         
  -3  16   4        715.45        654.84         5.43 o                         
  -2  16   4       2054.98       1948.07        12.53 o                         
  -1  16   4       2181.88       2141.97        14.24 o                         
   0  16   4       2220.02       2162.65        14.21 o                         
   1  16   4        164.35        171.26         2.98 o                         
   2  16   4         29.99         43.62         2.09 o                         
   3  16   4       1012.62       1002.79         6.32 o                         
   4  16   4       2916.96       2856.67        15.89 o                         
   5  16   4          0.00          5.74         1.87 o                         
   6  16   4          0.22          0.87         2.13 o                         
   7  16   4        122.56        121.40         2.82 o                         
   8  16   4        551.95        540.42         5.05 o                         
   9  16   4         38.77         43.39         2.48 o                         
  10  16   4          0.41          3.53         2.61 o                         
  11  16   4        170.06        191.74         3.74 o                         
  12  16   4         15.11         12.56         3.17 o                         
  13  16   4         89.26        100.59         4.38 o                         
  14  16   4         24.81         25.42         5.09 o                         
  15  16   4         44.60         18.74        17.55 o                         
  16  16   4          7.94         20.66        17.36 o                         
 -15  17   4          8.15         -6.89         6.89 o                         
 -14  17   4         45.67         38.56         4.71 o                         
 -13  17   4         25.62         14.65         3.84 o                         
 -12  17   4          3.96         -0.98         3.07 o                         
 -11  17   4        133.43        127.90         3.23 o                         
 -10  17   4        263.83        270.47         3.88 o                         
  -9  17   4        837.64        851.75         6.32 o                         
  -8  17   4          3.04          5.67         2.43 o                         
  -7  17   4       1127.21       1072.28         7.29 o                         
  -6  17   4          4.38          8.43         2.12 o                         
  -5  17   4        519.54        481.29         4.12 o                         
  -4  17   4        327.86        327.71         3.98 o                         
  -3  17   4        239.15        246.82         4.75 o                         
  -2  17   4        839.34        864.08         7.00 o                         
  -1  17   4       1136.67       1156.09        10.39 o                         
   0  17   4       1507.21       1512.71        10.76 o                         
   1  17   4          0.46          3.96         1.73 o                         
   2  17   4       1056.18       1010.23         5.82 o                         
   3  17   4         44.67         53.08         1.88 o                         
   4  17   4        430.91        402.63         4.66 o                         
   5  17   4        328.80        357.25         3.82 o                         
   6  17   4        810.33        791.17         6.12 o                         
   7  17   4         45.80         36.24         2.36 o                         
   8  17   4        160.34        144.25         3.07 o                         
   9  17   4          0.14          0.37         2.35 o                         
  10  17   4        116.60        109.77         3.11 o                         
  11  17   4        504.27        578.12         5.57 o                         
  12  17   4        182.74        184.11         4.04 o                         
  13  17   4         22.14         32.18         4.41 o                         
  14  17   4          5.58          6.41         5.37 o                         
  15  17   4        102.51        112.64        18.98 o                         
 -15  18   4         24.13         15.91         7.57 o                         
 -14  18   4          4.89          2.08         4.65 o                         
 -13  18   4         30.84         20.07         4.32 o                         
 -12  18   4        366.54        406.84         6.28 o                         
 -11  18   4        178.98        205.36         3.84 o                         
 -10  18   4        112.10        108.07         3.26 o                         
  -9  18   4         38.05         55.76         2.71 o                         
  -8  18   4         17.11          9.16         2.56 o                         
  -7  18   4         46.81         54.31         2.41 o                         
  -6  18   4        932.19        923.30         7.35 o                         
  -5  18   4        624.56        664.96         5.40 o                         
  -4  18   4        218.82        209.75         3.55 o                         
  -3  18   4         44.93         48.73         2.66 o                         
  -2  18   4        170.85        163.59         5.76 o                         
  -1  18   4         96.96        102.23         3.38 o                         
   0  18   4       1135.19       1096.12        13.00 o                         
   1  18   4         94.93         99.04         3.16 o                         
   2  18   4         51.75         47.56         1.44 o                         
   3  18   4        193.32        148.14         2.79 o                         
   4  18   4        162.85        167.96         3.39 o                         
   5  18   4        142.95        140.75         2.93 o                         
   6  18   4        852.23        796.30         6.20 o                         
   7  18   4          2.69          3.47         2.23 o                         
   8  18   4        145.19        110.46         3.02 o                         
   9  18   4        329.36        324.97         4.30 o                         
  10  18   4         28.18         30.63         2.84 o                         
  11  18   4          0.34         -0.36         3.03 o                         
  12  18   4         10.75         10.12         3.45 o                         
  13  18   4          2.12          4.53         4.62 o                         
  14  18   4         19.58         30.07         6.20 o                         
  15  18   4          6.95          9.17        15.92 o                         
 -15  19   4         35.93         32.29         9.74 o                         
 -14  19   4         59.72         57.12         6.16 o                         
 -13  19   4          4.00         -4.21         4.46 o                         
 -12  19   4         78.44         74.04         4.12 o                         
 -11  19   4          3.46          2.57         3.23 o                         
 -10  19   4        110.09        127.60         3.50 o                         
  -9  19   4         68.80         68.06         3.43 o                         
  -8  19   4        523.52        494.53         4.81 o                         
  -7  19   4         55.54         61.66         2.52 o                         
  -6  19   4        581.98        577.83         8.43 o                         
  -5  19   4          7.92         10.30         2.33 o                         
  -4  19   4        617.99        620.90         5.54 o                         
  -3  19   4         16.91         17.17         1.81 o                         
  -2  19   4        367.01        339.75         4.89 o                         
  -1  19   4       1476.83       1475.56        10.60 o                         
   0  19   4       2369.42       2407.91        16.08 o                         
   1  19   4       5621.44       5421.65        48.59 o                         
   2  19   4       2990.38       2932.69        16.16 o                         
   3  19   4        344.87        337.15         3.31 o                         
   4  19   4        508.47        488.90         4.90 o                         
   5  19   4         12.47         10.62         2.13 o                         
   6  19   4        146.46        155.02         2.96 o                         
   7  19   4          0.17          0.76         2.20 o                         
   8  19   4         95.76         89.14         2.93 o                         
   9  19   4        320.86        335.22         4.42 o                         
  10  19   4          0.56         -1.50         2.94 o                         
  11  19   4         67.96         68.70         3.84 o                         
  12  19   4        190.23        197.30         5.41 o                         
  13  19   4        148.63        177.47         5.82 o                         
  14  19   4         11.17          0.82         7.72 o                         
 -14  20   4         20.22         21.41         7.84 o                         
 -13  20   4        276.12        286.82        11.40 o                         
 -12  20   4         57.12         54.02         5.33 o                         
 -11  20   4        852.22        941.41         8.94 o                         
 -10  20   4        341.15        353.47         6.21 o                         
  -9  20   4          7.92          5.75         2.75 o                         
  -8  20   4        641.66        617.12         6.79 o                         
  -7  20   4        603.06        636.92         5.79 o                         
  -6  20   4         90.84         83.99         2.81 o                         
  -5  20   4        656.52        697.41         5.81 o                         
  -4  20   4        173.39        160.06         3.25 o                         
  -3  20   4        927.63        877.36         8.51 o                         
  -2  20   4         10.54         12.62         2.64 o                         
  -1  20   4       1119.15       1126.07         9.88 o                         
   0  20   4        286.69        253.01         6.88 o                         
   1  20   4         52.10         70.35         4.46 o                         
   2  20   4        134.69        127.95         2.49 o                         
   3  20   4       1092.26        994.84        10.59 o                         
   4  20   4         62.77         73.12         2.53 o                         
   5  20   4         47.45         50.27         2.71 o                         
   6  20   4         58.82         58.82         2.64 o                         
   7  20   4        128.73        128.11         3.00 o                         
   8  20   4          1.17          0.01         2.45 o                         
   9  20   4         67.41         69.62         3.02 o                         
  10  20   4         10.28          7.04         2.98 o                         
  11  20   4        227.83        241.93         5.50 o                         
  12  20   4         58.19         54.28         4.08 o                         
  13  20   4         24.54         33.58         6.57 o                         
  14  20   4          0.80         -2.48         9.81 o                         
 -14  21   4         27.52         26.08        10.33 o                         
 -13  21   4         66.23         59.13         6.67 o                         
 -12  21   4          8.70         -2.81         5.24 o                         
 -11  21   4         22.57         13.04         3.59 o                         
 -10  21   4        177.92        161.60         4.91 o                         
  -9  21   4          8.18          2.38         3.15 o                         
  -8  21   4        160.58        166.47         3.42 o                         
  -7  21   4         41.79         37.71         2.06 o                         
  -6  21   4        200.82        201.74         3.54 o                         
  -5  21   4        351.77        350.86         4.47 o                         
  -4  21   4         85.00         84.91         2.48 o                         
  -3  21   4        184.72        178.40         4.41 o                         
  -2  21   4        203.97        197.35         3.84 o                         
  -1  21   4        321.84        312.22         3.82 o                         
   0  21   4        899.63        912.80         7.95 o                         
   1  21   4        194.03        191.96         4.54 o                         
   2  21   4         27.26         30.46         2.80 o                         
   3  21   4         13.91         14.57         2.06 o                         
   4  21   4        322.73        314.30         4.02 o                         
   5  21   4         13.38         17.36         1.98 o                         
   6  21   4        304.66        306.85         4.42 o                         
   7  21   4        182.30        187.71         4.76 o                         
   8  21   4         53.21         41.74         2.73 o                         
   9  21   4        198.69        219.70         4.01 o                         
  10  21   4          2.82         -2.47         3.07 o                         
  11  21   4        102.41        110.64         4.26 o                         
  12  21   4        141.38        142.96         5.12 o                         
  13  21   4        229.30        238.97        11.35 o                         
  14  21   4         63.17         61.72        10.68 o                         
 -13  22   4         29.40         29.20         7.75 o                         
 -12  22   4         50.58         26.43         5.67 o                         
 -11  22   4          0.00         -2.21         4.57 o                         
 -10  22   4          3.49         -1.67         3.41 o                         
  -9  22   4          4.23         -1.78         3.02 o                         
  -8  22   4         27.71         21.42         2.65 o                         
  -7  22   4          0.35         -2.04         2.04 o                         
  -6  22   4         23.56         21.76         2.53 o                         
  -5  22   4         30.91         31.78         2.31 o                         
  -4  22   4         76.20         72.11         3.07 o                         
  -3  22   4          4.17         11.92         3.06 o                         
  -2  22   4        773.24        846.05         7.55 o                         
  -1  22   4        395.80        393.99         8.11 o                         
   0  22   4        625.77        668.65         6.15 o                         
   1  22   4          0.96         -0.32         2.59 o                         
   2  22   4        823.65        761.68         9.41 o                         
   3  22   4         26.83         39.09         2.25 o                         
   4  22   4         15.33          5.99         1.58 o                         
   5  22   4         22.19         29.38         2.07 o                         
   6  22   4        434.21        462.48         6.93 o                         
   7  22   4         51.44         57.11         3.08 o                         
   8  22   4        173.08        187.05         4.14 o                         
   9  22   4        148.53        150.80         4.49 o                         
  10  22   4          0.04         -0.47         3.41 o                         
  11  22   4          1.00         -3.64         3.64 o                         
  12  22   4         51.78         49.05         4.96 o                         
  13  22   4          3.45          5.41         7.25 o                         
 -13  23   4          1.21        -10.13        10.67 o                         
 -12  23   4          2.05         -5.43         8.57 o                         
 -11  23   4         10.91          3.20         4.68 o                         
 -10  23   4          0.68         -2.48         4.63 o                         
  -9  23   4         48.89         52.05         4.05 o                         
  -8  23   4        220.55        232.17         5.08 o                         
  -7  23   4        227.92        211.04         3.86 o                         
  -6  23   4        105.68        112.91         3.07 o                         
  -5  23   4        207.30        206.75         4.96 o                         
  -4  23   4         71.65         65.92         3.86 o                         
  -3  23   4        110.10        124.39         3.86 o                         
  -2  23   4         13.68         29.39         2.46 o                         
  -1  23   4        671.14        674.90         6.35 o                         
   0  23   4         65.00         58.73         2.82 o                         
   1  23   4        121.12        131.37         3.67 o                         
   2  23   4        278.79        263.86         3.93 o                         
   3  23   4         39.12         37.10         2.21 o                         
   4  23   4          2.81          4.67         2.44 o                         
   5  23   4       1212.87       1250.09        13.35 o                         
   6  23   4        258.64        240.31         4.66 o                         
   7  23   4        122.26        137.32         4.34 o                         
   8  23   4          0.08         -3.45         3.45 o                         
   9  23   4         18.08         11.77         3.58 o                         
  10  23   4         41.84         38.19         3.82 o                         
  11  23   4         22.26         25.66         5.40 o                         
  12  23   4          0.00          1.73         6.18 o                         
  13  23   4          7.53          8.01        10.73 o                         
 -12  24   4         39.88         44.03         8.76 o                         
 -11  24   4         53.97         54.21         6.68 o                         
 -10  24   4         77.33         53.77         4.57 o                         
  -9  24   4         14.01          7.88         3.41 o                         
  -8  24   4          7.28          2.94         3.92 o                         
  -7  24   4        121.99        108.65         4.16 o                         
  -6  24   4         35.19         33.99         3.18 o                         
  -5  24   4        110.71        103.24         3.25 o                         
  -4  24   4        344.14        356.59         8.51 o                         
  -3  24   4        101.73        109.64         3.56 o                         
  -2  24   4        449.70        436.89         8.77 o                         
  -1  24   4          7.26          7.76         2.24 o                         
   0  24   4        335.87        350.77         4.67 o                         
   1  24   4         84.69         73.15         3.04 o                         
   2  24   4         92.56        113.35         3.71 o                         
   3  24   4        332.80        345.79         4.48 o                         
   4  24   4        683.51        702.24         7.95 o                         
   5  24   4         41.10         43.34         2.18 o                         
   6  24   4          9.84          8.89         2.64 o                         
   7  24   4        395.14        410.15         6.15 o                         
   8  24   4         79.52         70.40         4.29 o                         
   9  24   4        217.81        228.10         7.43 o                         
  10  24   4         82.13         81.13         5.41 o                         
  11  24   4         13.97         12.47         6.13 o                         
  12  24   4         45.88         37.90        14.05 o                         
 -11  25   4          0.13         -3.97         7.76 o                         
 -10  25   4         29.87         21.73         5.82 o                         
  -9  25   4         82.69         79.67         5.12 o                         
  -8  25   4        100.16         80.97         4.41 o                         
  -7  25   4          0.39         -2.51         4.03 o                         
  -6  25   4          0.80          0.87         3.17 o                         
  -5  25   4        282.01        302.46         5.74 o                         
  -4  25   4         46.41         52.76         3.59 o                         
  -3  25   4        469.86        483.06         5.88 o                         
  -2  25   4          9.81         13.51         2.20 o                         
  -1  25   4        262.56        261.12         7.52 o                         
   0  25   4          0.61          1.99         2.19 o                         
   1  25   4         67.20         70.22         2.73 o                         
   2  25   4         77.87         74.11         3.79 o                         
   3  25   4          1.62          3.53         2.78 o                         
   4  25   4         15.50         11.92         3.20 o                         
   5  25   4        729.87        779.05         7.95 o                         
   6  25   4        113.02        121.65         4.67 o                         
   7  25   4          8.47          7.64         3.84 o                         
   8  25   4         33.18         29.99         4.68 o                         
   9  25   4         88.87         90.95         5.52 o                         
  10  25   4          8.43          3.53         5.20 o                         
  11  25   4         19.39         22.21        20.87 o                         
 -11  26   4          5.47         21.89        16.17 o                         
 -10  26   4         60.85         42.36        13.29 o                         
  -9  26   4         57.83         44.57         5.27 o                         
  -8  26   4        103.27        111.58         5.65 o                         
  -7  26   4          2.49         -4.26         4.26 o                         
  -6  26   4        283.02        276.97         6.95 o                         
  -5  26   4        511.11        508.92         7.76 o                         
  -4  26   4         54.65         63.49         4.19 o                         
  -3  26   4          2.60          2.77         2.99 o                         
  -2  26   4        222.60        237.63         5.30 o                         
  -1  26   4        535.70        588.99         8.42 o                         
   0  26   4        127.01        123.85         4.82 o                         
   1  26   4          0.00         -2.07         3.85 o                         
   2  26   4        228.90        237.39         5.52 o                         
   3  26   4         60.04         58.49         3.95 o                         
   4  26   4        310.49        306.93         8.08 o                         
   5  26   4        816.07        900.79        11.68 o                         
   6  26   4         48.87         30.96         4.18 o                         
   7  26   4         66.93         61.15         3.99 o                         
   8  26   4         79.01         75.62         4.48 o                         
   9  26   4        159.32        161.39         9.67 o                         
  10  26   4         12.71         17.13         7.76 o                         
  11  26   4        142.32        117.74        18.85 o                         
 -11  27   4          5.13         -6.06        16.30 o                         
 -10  27   4         28.31         33.53        11.74 o                         
  -9  27   4          0.53         -9.73        11.10 o                         
  -8  27   4          7.38         -5.04         6.77 o                         
  -7  27   4          2.28          4.76         3.88 o                         
  -6  27   4          6.50          7.24         5.49 o                         
  -5  27   4        244.84        264.39         7.72 o                         
  -4  27   4         40.57         54.22         4.76 o                         
  -3  27   4        173.87        161.86         5.33 o                         
  -2  27   4        140.13        129.16         5.41 o                         
  -1  27   4         80.76         75.70         4.74 o                         
   0  27   4          0.97          2.02         4.42 o                         
   1  27   4         41.34         44.92         4.72 o                         
   2  27   4         14.15         19.75         4.53 o                         
   3  27   4         66.39         74.93         6.40 o                         
   4  27   4        383.68        364.94         7.63 o                         
   5  27   4        110.93        106.45         8.03 o                         
   6  27   4        630.51        703.80        12.72 o                         
   7  27   4        160.76        136.33        12.12 o                         
   8  27   4         21.76         15.14         8.82 o                         
   9  27   4        124.05        115.59        10.24 o                         
  10  27   4         25.82         24.87        16.83 o                         
  11  27   4          5.08         10.74        15.39 o                         
 -10  28   4          7.24         13.91        16.75 o                         
  -9  28   4         61.76         51.83        11.52 o                         
  -8  28   4         94.96         81.85         9.86 o                         
  -7  28   4         17.81         13.01         7.96 o                         
  -6  28   4          1.81         -4.67         6.66 o                         
  -5  28   4         25.91         11.21         8.59 o                         
  -4  28   4          2.83          2.17         5.39 o                         
  -3  28   4        687.03        739.66        17.82 o                         
  -2  28   4          0.15          2.50         5.50 o                         
  -1  28   4         47.28         45.22         5.76 o                         
   0  28   4         19.05         20.47         5.53 o                         
   1  28   4          0.46         -5.99         5.99 o                         
   2  28   4         24.30         26.97         5.99 o                         
   3  28   4         12.73         11.55         6.80 o                         
   4  28   4         11.18          7.80         4.65 o                         
   5  28   4         30.25         20.24         6.52 o                         
   6  28   4          1.76          0.42         6.56 o                         
   7  28   4          9.85          5.75         7.27 o                         
   8  28   4        508.71        484.39        16.89 o                         
   9  28   4         13.36          0.14         8.67 o                         
  10  28   4         27.72         32.26        16.42 o                         
  -7  29   4          5.99          7.95        13.83 o                         
  -6  29   4          8.70         -6.21        12.36 o                         
  -5  29   4         25.57         15.56         9.54 o                         
  -4  29   4        229.95        130.25         5.25 o                         
  -3  29   4         86.73         73.60        13.29 o                         
  -2  29   4        134.78        133.33        10.89 o                         
  -1  29   4          3.30          2.07         7.63 o                         
   0  29   4          6.81          7.40         8.08 o                         
   1  29   4         25.37         13.49         7.26 o                         
   2  29   4        113.14        122.82        11.11 o                         
   3  29   4         57.45         49.00         7.43 o                         
   4  29   4         60.32         58.34        11.46 o                         
   5  29   4         14.53         11.64         5.72 o                         
   6  29   4         54.54         50.29         8.30 o                         
  -3  30   4         16.79          2.75        16.93 o                         
  -2  30   4         21.44         23.10        11.81 o                         
  -1  30   4         98.85        103.04        13.26 o                         
   0  30   4         47.33         44.22        14.45 o                         
   1  30   4         47.96         26.48         9.69 o                         
   2  30   4         50.81         42.81         9.65 o                         
   3  30   4        120.51        152.99        17.81 o                         
   4  30   4         26.39         63.01        15.69 o                         
  -1  31   4        106.97        128.24        19.07 o                         
   0  31   4          2.55        -18.18        18.18 o                         
 -17   0   5          4.29         -9.76        14.88 o                         
 -15   0   5        225.71        252.88         8.74 o                         
 -13   0   5        206.24        206.96         6.24 o                         
 -11   0   5        488.32        482.91         8.31 o                         
  -9   0   5        368.45        347.16         6.18 o                         
  -7   0   5        369.45        292.98         6.84 o                         
  -5   0   5       3560.14       3514.36        28.06 o                         
  -3   0   5      24595.61      25396.77       180.94 o                         
  -1   0   5      11942.96      11651.04       232.01 o                         
   1   0   5       2221.84       2230.80        24.76 o                         
   3   0   5       8281.06       8175.70        67.53 o                         
   5   0   5       3268.13       3530.95        33.07 o                         
   7   0   5       3645.31       3668.54        30.48 o                         
   9   0   5          4.62          4.27         3.24 o                         
  11   0   5        159.64        174.36         7.71 o                         
  13   0   5         50.10         60.92         5.41 o                         
  15   0   5        104.56        113.60         6.97 o                         
 -18   1   5         21.48         23.66        13.24 o                         
 -17   1   5        275.28        261.86        14.86 o                         
 -16   1   5          4.92          7.49         8.84 o                         
 -15   1   5        220.39        243.54         6.63 o                         
 -14   1   5        130.78        136.75         4.29 o                         
 -13   1   5          2.21         -3.33         3.33 o                         
 -12   1   5        511.33        472.98         5.80 o                         
 -11   1   5         11.11         12.04         2.94 o                         
 -10   1   5        150.50        177.78         3.79 o                         
  -9   1   5        449.09        483.23         5.39 o                         
  -8   1   5        440.29        433.12         4.76 o                         
  -7   1   5         77.72         75.92         3.15 o                         
  -6   1   5      10652.25      10319.76        57.15 o                         
  -5   1   5       5696.11       5880.01        30.58 o                         
  -4   1   5       1723.14       1918.71        12.38 o                         
  -3   1   5       5068.55       4853.41        27.72 o                         
  -2   1   5        926.66        943.61         8.37 o                         
  -1   1   5       7072.06       7458.87        53.67 o                         
   0   1   5      83059.50      84760.67       506.10 o                         
   1   1   5      28990.92      28503.80       188.90 o                         
   2   1   5        156.87        155.65         3.41 o                         
   3   1   5       4187.14       3862.54        24.06 o                         
   4   1   5       6584.30       6569.76        34.77 o                         
   5   1   5         35.62         29.99         2.30 o                         
   6   1   5      11155.26      11307.17        62.97 o                         
   7   1   5        611.23        731.87         7.18 o                         
   8   1   5         66.76         98.04         2.79 o                         
   9   1   5       1179.86       1148.79         9.15 o                         
  10   1   5         87.40         85.09         3.22 o                         
  11   1   5        572.85        566.03         6.00 o                         
  12   1   5         97.45         96.60         3.83 o                         
  13   1   5         19.97         20.51         3.05 o                         
  14   1   5        383.38        406.64         7.74 o                         
  15   1   5        117.64        118.58         8.52 o                         
  16   1   5         30.99         13.89         6.33 o                         
 -18   2   5          0.69         -9.34        13.75 o                         
 -17   2   5        141.75        161.43        18.10 o                         
 -16   2   5        492.02        452.65        15.10 o                         
 -15   2   5        227.40        249.15         6.32 o                         
 -14   2   5         94.10         95.61         3.83 o                         
 -13   2   5        742.58        773.88         7.03 o                         
 -12   2   5        464.99        451.15         5.47 o                         
 -11   2   5       1358.81       1327.73         9.64 o                         
 -10   2   5        546.41        543.96         5.71 o                         
  -9   2   5       1908.31       1853.96        12.24 o                         
  -8   2   5         50.79         71.05         2.29 o                         
  -7   2   5        172.14        147.65         2.82 o                         
  -6   2   5        243.99        278.81         3.65 o                         
  -5   2   5       4361.94       4700.02        25.14 o                         
  -4   2   5          0.76         14.00         1.49 o                         
  -3   2   5         10.74         24.97         1.97 o                         
  -2   2   5      24154.34      24937.81       199.56 o                         
  -1   2   5       1029.73       1179.25        14.37 o                         
   0   2   5         26.80         34.21         1.58 o                         
   1   2   5      21668.46      21641.32       119.70 o                         
   2   2   5         76.93        131.90         2.16 o                         
   3   2   5       7398.30       7480.23        37.70 o                         
   4   2   5       7260.40       7833.81        38.52 o                         
   5   2   5       5293.86       5025.66        29.42 o                         
   6   2   5       1510.50       1327.63        10.49 o                         
   7   2   5       5258.94       5188.41        29.13 o                         
   8   2   5       5028.62       4830.35        24.81 o                         
   9   2   5        695.46        723.08         6.47 o                         
  10   2   5          0.23          9.20         2.64 o                         
  11   2   5        196.01        204.36         3.84 o                         
  12   2   5        338.37        346.50         5.02 o                         
  13   2   5        417.07        421.05         6.58 o                         
  14   2   5          2.66          2.79         3.13 o                         
  15   2   5        264.56        241.81         7.49 o                         
  16   2   5         38.22         32.23        11.77 o                         
 -18   3   5        152.59        173.92        17.81 o                         
 -17   3   5         11.73         16.93        14.11 o                         
 -16   3   5          0.28         -7.96         7.96 o                         
 -15   3   5        104.66         96.04         5.36 o                         
 -14   3   5        100.22        101.96         4.13 o                         
 -13   3   5        188.91        176.92         4.30 o                         
 -12   3   5          4.75          4.28         3.03 o                         
 -11   3   5        158.43        182.96         3.86 o                         
 -10   3   5       1821.72       1791.64        11.13 o                         
  -9   3   5       2872.34       2733.14        20.28 o                         
  -8   3   5        740.35        712.90         5.60 o                         
  -7   3   5       2070.09       1995.82        12.02 o                         
  -6   3   5       1552.26       1523.17        10.28 o                         
  -5   3   5       9666.93       9646.27        47.41 o                         
  -4   3   5        245.74        269.67         3.54 o                         
  -3   3   5         91.14        102.15         2.59 o                         
  -2   3   5         17.57         74.60         2.69 o                         
  -1   3   5        841.01       1083.58         8.82 o                         
   0   3   5       8360.33       8434.32        44.27 o                         
   1   3   5       4442.61       4275.22        23.95 o                         
   2   3   5       1980.00       2244.24        14.00 o                         
   3   3   5        636.50        796.79         6.15 o                         
   4   3   5        665.58        704.45         5.28 o                         
   5   3   5        608.32        559.76         5.37 o                         
   6   3   5         34.15         36.48         2.03 o                         
   7   3   5       1929.82       2043.26        12.14 o                         
   8   3   5       2720.91       2599.19        13.96 o                         
   9   3   5       1873.26       1778.99        10.51 o                         
  10   3   5       2574.01       2439.47        14.32 o                         
  11   3   5        171.67        186.96         3.76 o                         
  12   3   5         64.94         66.21         3.08 o                         
  13   3   5        154.44        149.81         4.79 o                         
  14   3   5         28.70         28.85         3.21 o                         
  15   3   5          1.79         -3.60         5.26 o                         
  16   3   5        190.76        148.22        28.12 o                         
 -18   4   5          6.37         -4.07        13.15 o                         
 -17   4   5        211.08        188.93        14.12 o                         
 -16   4   5          0.00         -3.84         7.69 o                         
 -15   4   5         62.12         70.80         5.12 o                         
 -14   4   5        370.44        389.75         5.65 o                         
 -13   4   5        210.40        214.40         4.93 o                         
 -12   4   5          9.42         10.35         3.10 o                         
 -11   4   5         42.53         43.30         3.22 o                         
 -10   4   5        451.86        408.43         5.32 o                         
  -9   4   5         86.49         76.91         2.72 o                         
  -8   4   5        624.34        573.50         5.16 o                         
  -7   4   5       2782.83       2711.78        16.16 o                         
  -6   4   5       1749.67       1647.75        10.60 o                         
  -5   4   5        112.06        143.36         2.67 o                         
  -4   4   5       9064.18       8774.67        42.42 o                         
  -3   4   5        503.87        467.22         4.97 o                         
  -2   4   5       1542.42       1731.62        15.61 o                         
  -1   4   5        598.02        594.00         6.30 o                         
   0   4   5       3286.50       3369.85        24.69 o                         
   1   4   5       5830.32       6243.32        35.67 o                         
   2   4   5       5670.69       5462.82        38.46 o                         
   3   4   5         15.03         12.64         1.73 o                         
   4   4   5        454.95        534.85         6.78 o                         
   5   4   5       4768.18       5146.29        32.73 o                         
   6   4   5       3219.39       3170.40        18.23 o                         
   7   4   5        383.07        465.03         4.40 o                         
   8   4   5       3563.76       3700.36        19.08 o                         
   9   4   5        145.20        142.10         3.10 o                         
  10   4   5          0.58          7.87         2.75 o                         
  11   4   5        204.00        182.09         3.73 o                         
  12   4   5         92.35         91.06         3.35 o                         
  13   4   5          1.22          1.96         2.85 o                         
  14   4   5         79.41         83.13         4.27 o                         
  15   4   5         28.20         12.18         5.05 o                         
  16   4   5         13.18         12.07         6.74 o                         
 -18   5   5          0.59         12.74        13.45 o                         
 -17   5   5          3.10        -10.92        10.92 o                         
 -16   5   5          1.82         -2.36         7.71 o                         
 -15   5   5        109.03        110.76         5.81 o                         
 -14   5   5        595.83        660.30         7.27 o                         
 -13   5   5          0.12         -3.11         3.11 o                         
 -12   5   5        134.61        122.23         3.69 o                         
 -11   5   5         50.03         66.60         3.29 o                         
 -10   5   5          9.85         13.77         2.46 o                         
  -9   5   5       1973.20       2012.27        11.54 o                         
  -8   5   5        856.65        896.94         6.94 o                         
  -7   5   5        590.47        578.77         5.25 o                         
  -6   5   5       1452.20       1385.51         9.62 o                         
  -5   5   5       2712.96       2729.18        15.93 o                         
  -4   5   5       6757.27       6844.94        36.22 o                         
  -3   5   5        870.41        942.22         9.88 o                         
  -2   5   5       5481.45       5363.91        37.59 o                         
  -1   5   5        335.73        399.36         4.17 o                         
   0   5   5      17137.39      17507.12        97.28 o                         
   1   5   5       4212.71       4413.02        33.31 o                         
   2   5   5       6726.86       6605.89        42.93 o                         
   3   5   5       6478.53       6695.50        40.28 o                         
   4   5   5       7580.99       7301.06        39.20 o                         
   5   5   5      10722.53      10464.44        49.52 o                         
   6   5   5        699.90        719.05         5.68 o                         
   7   5   5        296.58        337.45         3.75 o                         
   8   5   5       2201.68       2187.96        12.80 o                         
   9   5   5        920.64        923.46         7.32 o                         
  10   5   5         59.53         63.60         2.96 o                         
  11   5   5        223.66        190.18         3.69 o                         
  12   5   5         22.08         22.10         2.66 o                         
  13   5   5         78.21         79.96         3.23 o                         
  14   5   5          4.79          5.76         3.05 o                         
  15   5   5         58.50         47.05         5.18 o                         
  16   5   5          2.47          1.13         6.24 o                         
 -17   6   5          8.83          3.20        12.73 o                         
 -16   6   5         11.98          2.36         7.74 o                         
 -15   6   5         17.91         14.93         5.02 o                         
 -14   6   5          5.85          3.45         3.25 o                         
 -13   6   5        288.71        309.59         4.59 o                         
 -12   6   5         24.11         21.24         2.85 o                         
 -11   6   5        657.00        702.58         7.54 o                         
 -10   6   5        122.51         87.11         2.84 o                         
  -9   6   5        645.08        595.62         5.46 o                         
  -8   6   5       1959.67       1927.09        12.70 o                         
  -7   6   5        161.75        147.29         2.85 o                         
  -6   6   5       5155.46       5147.06        25.94 o                         
  -5   6   5       4524.04       4257.34        24.46 o                         
  -4   6   5        716.88        831.51         6.22 o                         
  -3   6   5         75.30         64.46         1.80 o                         
  -2   6   5         79.21         63.52         2.45 o                         
  -1   6   5      18756.92      18802.73       119.00 o                         
   0   6   5        362.39        439.30         3.55 o                         
   1   6   5       1376.11       1386.53         9.37 o                         
   2   6   5      44810.70      44632.98       246.73 o                         
   3   6   5       5315.66       5190.76        27.41 o                         
   4   6   5       1700.32       1698.28         9.73 o                         
   5   6   5       1111.03       1184.34         7.78 o                         
   6   6   5        884.16        813.18         7.64 o                         
   7   6   5       4028.18       3906.33        21.51 o                         
   8   6   5        226.17        253.94         4.32 o                         
   9   6   5         53.40         66.08         2.76 o                         
  10   6   5          5.96          3.42         2.46 o                         
  11   6   5        680.37        676.67         6.83 o                         
  12   6   5          0.13         -2.16         2.72 o                         
  13   6   5        142.75        160.63         3.75 o                         
  14   6   5         96.94         89.18         3.54 o                         
  15   6   5         99.98         86.17         5.67 o                         
  16   6   5         16.38         -5.89         6.16 o                         
 -17   7   5          9.21          3.14        12.72 o                         
 -16   7   5         38.84         40.27         9.57 o                         
 -15   7   5         99.83        102.68         6.27 o                         
 -14   7   5          4.93          0.14         3.15 o                         
 -13   7   5          0.69         -2.93         2.93 o                         
 -12   7   5        243.90        243.09         4.01 o                         
 -11   7   5        188.61        186.82         3.33 o                         
 -10   7   5        162.23        168.24         3.22 o                         
  -9   7   5       3818.63       3748.93        17.80 o                         
  -8   7   5       3449.23       3383.42        16.45 o                         
  -7   7   5        553.53        501.61         5.75 o                         
  -6   7   5       2979.57       2909.30        16.37 o                         
  -5   7   5        523.17        503.09         5.62 o                         
  -4   7   5       1552.45       1558.85        11.64 o                         
  -3   7   5        390.17        540.38         4.18 o                         
  -2   7   5       6660.67       6915.00        39.71 o                         
  -1   7   5       1090.61        966.63         6.80 o                         
   0   7   5       1735.43       1847.32        14.24 o                         
   1   7   5      12901.89      13553.07        68.36 o                         
   2   7   5        546.88        425.61         3.84 o                         
   3   7   5       7781.46       7091.40        35.70 o                         
   4   7   5        928.33       1007.67         6.26 o                         
   5   7   5       9000.23       8720.63        37.09 o                         
   6   7   5        423.06        420.94         3.87 o                         
   7   7   5       3220.98       3106.53        15.88 o                         
   8   7   5       1940.77       1819.85        10.79 o                         
   9   7   5        139.26        127.64         3.05 o                         
  10   7   5        127.19        129.03         3.27 o                         
  11   7   5          1.80          1.10         2.68 o                         
  12   7   5         41.93         45.17         2.93 o                         
  13   7   5          3.47          0.66         2.90 o                         
  14   7   5         83.39         82.41         3.74 o                         
  15   7   5         21.56         21.64         4.79 o                         
  16   7   5         38.46         41.70        15.30 o                         
 -17   8   5          6.59         -7.78        13.16 o                         
 -16   8   5          2.26          5.40         7.50 o                         
 -15   8   5          9.33          7.96         5.49 o                         
 -14   8   5          2.20         -3.21         3.21 o                         
 -13   8   5          7.29          1.07         3.02 o                         
 -12   8   5        258.62        287.60         4.07 o                         
 -11   8   5          4.44          4.38         2.38 o                         
 -10   8   5          0.43          2.20         2.44 o                         
  -9   8   5        616.19        628.14         5.32 o                         
  -8   8   5       3333.29       3296.52        21.57 o                         
  -7   8   5       1710.35       1641.03         9.35 o                         
  -6   8   5       1475.32       1399.89         9.77 o                         
  -5   8   5       2686.07       2795.72        15.14 o                         
  -4   8   5      26066.51      25389.40       131.81 o                         
  -3   8   5       1949.08       2104.07        10.67 o                         
  -2   8   5       5899.11       5589.61        38.66 o                         
  -1   8   5       4397.65       4614.84        26.00 o                         
   0   8   5        809.88        878.27         5.00 o                         
   1   8   5        914.58        925.97         6.07 o                         
   2   8   5        217.21        208.58         2.99 o                         
   3   8   5        259.44        327.89         2.85 o                         
   4   8   5       2632.58       2796.53        13.97 o                         
   5   8   5        670.28        625.49         4.48 o                         
   6   8   5        311.64        276.27         3.09 o                         
   7   8   5       7528.42       7003.87        31.51 o                         
   8   8   5        333.11        355.06         4.73 o                         
   9   8   5        341.72        366.63         4.59 o                         
  10   8   5        792.76        809.65         6.59 o                         
  11   8   5         39.65         42.72         2.70 o                         
  12   8   5         15.09         17.42         2.63 o                         
  13   8   5         37.73         44.20         2.90 o                         
  14   8   5         79.12         78.19         3.38 o                         
  15   8   5          0.84         -2.23         4.24 o                         
  16   8   5         57.04         49.18         8.44 o                         
 -17   9   5          0.83        -11.55        12.67 o                         
 -16   9   5          3.67          2.51        13.81 o                         
 -15   9   5        545.89        581.77        15.49 o                         
 -14   9   5        122.99        130.49         4.47 o                         
 -13   9   5         19.86         19.76         3.13 o                         
 -12   9   5        414.51        423.30         4.97 o                         
 -11   9   5          1.97         -0.17         2.53 o                         
 -10   9   5        489.92        507.41         5.87 o                         
  -9   9   5         14.56         20.71         2.27 o                         
  -8   9   5        115.25        100.92         2.68 o                         
  -7   9   5       1793.24       1816.66        10.31 o                         
  -6   9   5        125.72        129.66         2.61 o                         
  -5   9   5       4162.19       3925.01        22.99 o                         
  -4   9   5       7194.49       7430.55        39.35 o                         
  -3   9   5       3349.16       3392.35        16.10 o                         
  -2   9   5        257.01        194.69         2.62 o                         
  -1   9   5      32331.15      32919.79       163.74 o                         
   0   9   5       7915.85       7924.30        36.32 o                         
   1   9   5       7592.85       7527.33        36.57 o                         
   2   9   5       3429.80       3462.05        15.11 o                         
   3   9   5       8178.31       8620.18        38.06 o                         
   4   9   5       1206.05       1232.71         6.59 o                         
   5   9   5       3578.30       3481.41        16.90 o                         
   6   9   5        464.44        489.97         3.98 o                         
   7   9   5        785.30        782.56         5.63 o                         
   8   9   5         11.60         24.68         2.23 o                         
   9   9   5       2563.53       2539.73        14.44 o                         
  10   9   5        862.01        874.63         7.22 o                         
  11   9   5        442.94        436.58         6.80 o                         
  12   9   5          9.69          6.76         2.64 o                         
  13   9   5         11.82          4.47         2.78 o                         
  14   9   5         61.80         67.31         4.01 o                         
  15   9   5         50.02         55.01         6.28 o                         
  16   9   5        235.91        263.57        94.34 o                         
 -17  10   5         28.01         44.08        13.40 o                         
 -16  10   5         28.47         20.22         6.80 o                         
 -15  10   5        247.27        254.24         8.75 o                         
 -14  10   5          2.40         -0.77         3.75 o                         
 -13  10   5        164.04        177.83         4.20 o                         
 -12  10   5        947.53       1003.81         8.48 o                         
 -11  10   5        159.41        168.90         3.29 o                         
 -10  10   5        343.36        317.66         4.11 o                         
  -9  10   5         71.07         86.26         2.82 o                         
  -8  10   5          8.94         15.72         2.21 o                         
  -7  10   5         13.58         15.80         2.11 o                         
  -6  10   5        991.97        998.49         6.95 o                         
  -5  10   5       1505.89       1436.68         9.27 o                         
  -4  10   5        536.55        544.01         4.81 o                         
  -3  10   5       3848.94       3853.40        20.14 o                         
  -2  10   5       1399.10       1494.96        12.28 o                         
  -1  10   5         32.43         34.22         1.24 o                         
   0  10   5       1188.52       1212.06         7.00 o                         
   1  10   5       6192.90       6136.25        29.23 o                         
   2  10   5        373.54        471.24         4.32 o                         
   3  10   5         14.80         23.84         1.43 o                         
   4  10   5       5754.48       5831.73        26.57 o                         
   5  10   5        152.41        125.55         2.36 o                         
   6  10   5          6.10          6.73         1.64 o                         
   7  10   5       4765.37       4659.70        20.75 o                         
   8  10   5       4983.70       4908.56        22.84 o                         
   9  10   5       1571.23       1632.63        12.31 o                         
  10  10   5        298.75        293.23         4.41 o                         
  11  10   5       1685.49       1821.48        11.80 o                         
  12  10   5          9.26         11.91         2.99 o                         
  13  10   5        295.04        313.28         5.16 o                         
  14  10   5         32.50         39.42         4.03 o                         
  15  10   5        103.40         99.50        11.90 o                         
  16  10   5         56.56         42.64        14.59 o                         
 -17  11   5          5.74         18.03        12.63 o                         
 -16  11   5         25.16         23.35         7.52 o                         
 -15  11   5         96.09         94.30         6.35 o                         
 -14  11   5         31.60         20.25         3.79 o                         
 -13  11   5          0.67         -2.81         2.81 o                         
 -12  11   5         20.61         20.34         2.60 o                         
 -11  11   5         22.88         18.91         2.44 o                         
 -10  11   5        499.75        495.46         4.46 o                         
  -9  11   5        928.03        968.74         7.06 o                         
  -8  11   5        911.00        872.42         6.17 o                         
  -7  11   5         95.12        116.73         2.63 o                         
  -6  11   5       1008.01        955.42         6.73 o                         
  -5  11   5         79.67         61.60         2.05 o                         
  -4  11   5        322.18        327.09         3.68 o                         
  -3  11   5       9833.66      10205.37        51.22 o                         
  -2  11   5        443.21        443.25         3.77 o                         
  -1  11   5        234.53        251.11         3.46 o                         
   0  11   5       8409.84       8420.82        42.13 o                         
   1  11   5         34.30         55.07         1.74 o                         
   2  11   5         69.45         97.67         1.68 o                         
   3  11   5       1447.77       1312.41         7.03 o                         
   4  11   5       6517.04       6806.06        30.73 o                         
   5  11   5       2450.08       2521.24        16.21 o                         
   6  11   5        614.36        633.28         4.72 o                         
   7  11   5          6.58          9.32         1.86 o                         
   8  11   5       1696.62       1632.91         9.20 o                         
   9  11   5        765.26        745.55         5.86 o                         
  10  11   5       1802.68       1802.16        10.81 o                         
  11  11   5         37.41         38.33         3.11 o                         
  12  11   5         57.18         63.54         3.29 o                         
  13  11   5        153.50        143.70         4.02 o                         
  14  11   5        217.33        215.85         5.52 o                         
  15  11   5        374.05        371.77        18.85 o                         
  16  11   5         26.98         42.63        14.45 o                         
 -16  12   5          0.50         -6.46        11.71 o                         
 -15  12   5          0.40         -6.38         6.38 o                         
 -14  12   5         38.71         40.81         3.69 o                         
 -13  12   5        267.85        254.03         4.00 o                         
 -12  12   5        182.34        172.54         3.51 o                         
 -11  12   5        801.10        837.01         6.10 o                         
 -10  12   5        319.73        310.09         4.87 o                         
  -9  12   5          6.40          8.43         2.32 o                         
  -8  12   5        420.12        456.03         4.55 o                         
  -7  12   5       2010.65       1981.78        11.82 o                         
  -6  12   5       1297.97       1308.90         9.36 o                         
  -5  12   5       1189.74       1159.06         7.74 o                         
  -4  12   5       3657.47       3515.19        19.49 o                         
  -3  12   5       1265.74       1220.78         7.68 o                         
  -2  12   5       9425.89       9884.25        43.40 o                         
  -1  12   5          2.16         15.00         1.40 o                         
   0  12   5       2197.12       2242.36        12.79 o                         
   1  12   5        630.46        573.54         7.16 o                         
   2  12   5        962.13       1069.72         6.11 o                         
   3  12   5       5537.05       5517.81        23.60 o                         
   4  12   5         93.04        109.17         2.18 o                         
   5  12   5          2.72          6.67         1.84 o                         
   6  12   5        665.31        646.78         4.90 o                         
   7  12   5       4418.64       4318.38        18.73 o                         
   8  12   5       1436.85       1487.79         8.63 o                         
   9  12   5         18.50         19.17         2.35 o                         
  10  12   5        160.19        177.45         3.37 o                         
  11  12   5        310.23        318.04         4.52 o                         
  12  12   5          0.57          0.22         3.03 o                         
  13  12   5         44.42         48.34         3.47 o                         
  14  12   5         59.10         54.64         4.59 o                         
  15  12   5          0.73          6.67         6.22 o                         
 -16  13   5         19.01          6.60         8.32 o                         
 -15  13   5          0.71         -6.35         6.35 o                         
 -14  13   5        222.77        216.06         4.95 o                         
 -13  13   5          1.38          1.78         2.99 o                         
 -12  13   5         35.74         38.32         2.76 o                         
 -11  13   5          7.88          5.24         2.33 o                         
 -10  13   5        177.16        191.97         3.37 o                         
  -9  13   5         80.81         73.05         2.66 o                         
  -8  13   5        310.91        291.05         3.90 o                         
  -7  13   5        410.29        443.05         4.69 o                         
  -6  13   5         46.16         22.31         2.29 o                         
  -5  13   5         41.48         52.37         2.22 o                         
  -4  13   5        373.66        376.86         3.97 o                         
  -3  13   5         27.47         16.43         1.45 o                         
  -2  13   5       2101.42       2116.78        10.97 o                         
  -1  13   5       1789.86       1809.83        11.37 o                         
   0  13   5       9302.84       9191.69        46.09 o                         
   1  13   5       1709.56       1675.89         9.19 o                         
   2  13   5       4199.33       4061.39        19.16 o                         
   3  13   5        680.30        672.90         4.38 o                         
   4  13   5        193.56        196.19         2.79 o                         
   5  13   5        102.39        101.86         2.33 o                         
   6  13   5        530.07        544.54         4.66 o                         
   7  13   5          4.95         11.92         2.08 o                         
   8  13   5        111.37        110.12         2.58 o                         
   9  13   5          0.18          2.63         2.33 o                         
  10  13   5        117.86        129.69         3.28 o                         
  11  13   5         37.39         49.95         2.98 o                         
  12  13   5         77.40         73.27         3.46 o                         
  13  13   5        469.27        498.69         7.82 o                         
  14  13   5         79.77         80.19         5.12 o                         
  15  13   5        179.67        157.26         8.05 o                         
 -16  14   5         10.68         14.79         9.45 o                         
 -15  14   5          0.84         -6.81         6.81 o                         
 -14  14   5         13.72         14.35         4.06 o                         
 -13  14   5        331.05        320.97         5.14 o                         
 -12  14   5        111.56        128.39         3.78 o                         
 -11  14   5         42.31         49.85         2.73 o                         
 -10  14   5          0.13         -0.37         2.34 o                         
  -9  14   5          8.27          6.57         2.36 o                         
  -8  14   5          0.71          3.40         2.33 o                         
  -7  14   5          0.29          2.89         2.32 o                         
  -6  14   5        768.43        771.02         6.56 o                         
  -5  14   5        128.23        130.33         2.72 o                         
  -4  14   5        602.69        622.68         7.73 o                         
  -3  14   5         13.17         25.91         1.51 o                         
  -2  14   5       5102.89       5036.88        25.42 o                         
  -1  14   5        609.62        654.77         5.16 o                         
   0  14   5       5201.34       5286.67        26.81 o                         
   1  14   5       2645.21       2588.80        12.26 o                         
   2  14   5        300.94        252.52         2.60 o                         
   3  14   5        256.40        251.41         2.57 o                         
   4  14   5         40.92         45.36         1.84 o                         
   5  14   5          0.17          7.75         1.89 o                         
   6  14   5         29.30         24.39         2.16 o                         
   7  14   5         27.52         21.33         2.14 o                         
   8  14   5          0.84          3.54         2.07 o                         
   9  14   5        160.68        169.66         3.18 o                         
  10  14   5        122.47        114.66         3.25 o                         
  11  14   5         18.25         16.07         2.71 o                         
  12  14   5       1539.13       1672.04        10.90 o                         
  13  14   5          0.44          1.35         3.41 o                         
  14  14   5         51.03         39.52         4.48 o                         
  15  14   5        172.59        200.69        12.78 o                         
 -16  15   5          2.37         -1.81         8.23 o                         
 -15  15   5         25.95          8.86         7.14 o                         
 -14  15   5          4.26          2.20         4.05 o                         
 -13  15   5          0.38          4.70         3.35 o                         
 -12  15   5          4.30         -2.46         2.71 o                         
 -11  15   5        246.39        262.13         3.95 o                         
 -10  15   5        450.41        475.80         4.77 o                         
  -9  15   5        380.66        381.60         4.23 o                         
  -8  15   5       1331.57       1331.89         9.09 o                         
  -7  15   5        538.17        545.37         5.05 o                         
  -6  15   5         87.91         83.89         2.76 o                         
  -5  15   5       2804.11       2803.14        14.53 o                         
  -4  15   5       1143.93       1087.55         6.98 o                         
  -3  15   5          3.71          2.24         1.73 o                         
  -2  15   5         23.70         30.47         1.86 o                         
  -1  15   5        150.35        171.79         2.49 o                         
   0  15   5        630.81        631.03         8.27 o                         
   1  15   5        259.10        293.10         3.30 o                         
   2  15   5       2811.40       2735.75        13.22 o                         
   3  15   5        318.30        358.98         2.96 o                         
   4  15   5         82.24         97.31         2.22 o                         
   5  15   5         18.04         16.77         2.08 o                         
   6  15   5        435.58        410.55         4.41 o                         
   7  15   5        667.13        604.23         6.46 o                         
   8  15   5         29.62         39.50         2.38 o                         
   9  15   5         13.41         21.51         2.50 o                         
  10  15   5       1556.40       1634.15        10.02 o                         
  11  15   5         64.12         62.25         3.02 o                         
  12  15   5        190.77        187.02         4.21 o                         
  13  15   5         15.02         14.57         3.71 o                         
  14  15   5          2.44         -1.59         4.25 o                         
  15  15   5         89.83        101.18        19.64 o                         
 -16  16   5         36.41         12.35        16.21 o                         
 -15  16   5         97.53         96.59         6.88 o                         
 -14  16   5         11.40         -0.26         4.63 o                         
 -13  16   5        210.24        216.52         4.88 o                         
 -12  16   5         37.45         40.16         3.08 o                         
 -11  16   5         65.21         65.97         2.92 o                         
 -10  16   5          9.13         12.66         2.49 o                         
  -9  16   5          5.83          8.10         2.60 o                         
  -8  16   5        734.94        755.51         6.45 o                         
  -7  16   5        539.46        500.46         4.84 o                         
  -6  16   5         93.85        106.14         2.78 o                         
  -5  16   5         87.53         83.57         2.34 o                         
  -4  16   5         20.30         13.34         1.91 o                         
  -3  16   5        433.48        431.55         5.73 o                         
  -2  16   5       3340.33       3218.05        25.41 o                         
  -1  16   5       9164.86       9117.64        49.49 o                         
   0  16   5         95.79         96.67         1.93 o                         
   1  16   5        146.85        148.93         2.20 o                         
   2  16   5       1255.99       1231.26         8.05 o                         
   3  16   5        416.13        384.09         3.46 o                         
   4  16   5        482.04        593.00         5.40 o                         
   5  16   5         40.48         33.42         2.15 o                         
   6  16   5       3190.06       3263.77        17.44 o                         
   7  16   5          4.52         10.08         2.17 o                         
   8  16   5       1032.45       1059.79         7.35 o                         
   9  16   5        394.39        423.87         4.53 o                         
  10  16   5        107.21        102.99         3.34 o                         
  11  16   5         86.62         88.47         3.32 o                         
  12  16   5        466.09        478.57         5.96 o                         
  13  16   5        266.87        287.87         5.95 o                         
  14  16   5         48.55         41.37         5.55 o                         
  15  16   5          4.37         -1.26        17.10 o                         
 -15  17   5         45.57         42.06         7.22 o                         
 -14  17   5         25.49         24.11         4.83 o                         
 -13  17   5          9.59          3.24         4.08 o                         
 -12  17   5         51.63         51.24         3.27 o                         
 -11  17   5        462.60        492.88         5.72 o                         
 -10  17   5         51.10         40.59         2.82 o                         
  -9  17   5       1019.99       1049.06         7.59 o                         
  -8  17   5          1.71          7.33         2.50 o                         
  -7  17   5         12.53         16.80         2.31 o                         
  -6  17   5        524.71        535.45         4.86 o                         
  -5  17   5          1.18         -0.40         1.64 o                         
  -4  17   5         78.40         73.40         2.08 o                         
  -3  17   5        977.31        988.82         7.78 o                         
  -2  17   5         17.07         16.01         2.26 o                         
  -1  17   5       6604.24       6595.13        38.13 o                         
   0  17   5         78.58         99.64         2.29 o                         
   1  17   5       2191.24       2066.88        11.00 o                         
   2  17   5        144.69        145.25         2.04 o                         
   3  17   5       1381.15       1321.89         7.33 o                         
   4  17   5        229.15        209.25         2.91 o                         
   5  17   5       2743.61       2724.02        15.10 o                         
   6  17   5        273.38        274.22         3.72 o                         
   7  17   5        137.42        122.78         2.89 o                         
   8  17   5          0.63          4.28         2.36 o                         
   9  17   5        114.74        113.96         3.16 o                         
  10  17   5         59.21         64.69         3.16 o                         
  11  17   5         83.47        102.51         3.63 o                         
  12  17   5         74.48         86.87         4.06 o                         
  13  17   5         37.15         36.80         5.10 o                         
  14  17   5         18.47         27.29         8.06 o                         
  15  17   5          5.31         18.16        16.80 o                         
 -15  18   5          0.00         -2.71         7.45 o                         
 -14  18   5         46.28         25.58         5.07 o                         
 -13  18   5          1.58         -4.52         4.52 o                         
 -12  18   5          0.06         -3.80         3.80 o                         
 -11  18   5         34.87         42.96         3.03 o                         
 -10  18   5        120.30        109.76         3.23 o                         
  -9  18   5          0.26          6.69         2.55 o                         
  -8  18   5       1616.02       1672.63        10.41 o                         
  -7  18   5        167.92        176.04         4.17 o                         
  -6  18   5         13.82          9.57         2.20 o                         
  -5  18   5          0.08         -0.77         1.55 o                         
  -4  18   5        433.58        427.76         5.08 o                         
  -3  18   5        293.16        279.37         4.42 o                         
  -2  18   5       2778.39       2746.82        17.37 o                         
  -1  18   5        629.40        630.30         6.82 o                         
   0  18   5        285.69        268.47         4.60 o                         
   1  18   5       1441.28       1334.07        15.18 o                         
   2  18   5         97.15         84.91         1.82 o                         
   3  18   5         49.89         70.99         1.88 o                         
   4  18   5        761.80        654.87         5.23 o                         
   5  18   5         14.54         10.59         2.13 o                         
   6  18   5        119.60        111.60         2.84 o                         
   7  18   5         30.95         22.19         2.38 o                         
   8  18   5        169.88        169.16         3.25 o                         
   9  18   5        595.77        619.95         5.81 o                         
  10  18   5        133.76        141.11         4.09 o                         
  11  18   5        715.07        779.14         7.05 o                         
  12  18   5       1001.91       1128.38         9.93 o                         
  13  18   5         32.47         29.61         5.23 o                         
  14  18   5          0.11         -4.81         8.44 o                         
 -15  19   5         35.36         35.85        13.95 o                         
 -14  19   5          1.38          1.68         6.07 o                         
 -13  19   5         38.70         35.55         4.71 o                         
 -12  19   5         78.56         82.72         5.53 o                         
 -11  19   5          0.23          0.60         3.16 o                         
 -10  19   5        884.34        976.32         7.39 o                         
  -9  19   5        128.90        129.57         3.29 o                         
  -8  19   5         99.94        100.36         2.95 o                         
  -7  19   5         24.29         19.98         2.19 o                         
  -6  19   5         13.76          8.71         2.01 o                         
  -5  19   5        363.48        361.01         4.49 o                         
  -4  19   5        363.10        348.85         4.29 o                         
  -3  19   5         65.06         65.32         2.39 o                         
  -2  19   5        131.38        124.71         3.02 o                         
  -1  19   5        376.50        354.45         6.28 o                         
   0  19   5       1546.96       1570.00        12.51 o                         
   1  19   5          1.32          5.29         2.21 o                         
   2  19   5         74.75         86.85         1.89 o                         
   3  19   5        821.43        831.06         5.55 o                         
   4  19   5        365.60        425.53         4.30 o                         
   5  19   5         13.21         20.12         2.31 o                         
   6  19   5          0.44          3.26         2.14 o                         
   7  19   5        450.93        449.65         4.68 o                         
   8  19   5         31.27         31.79         2.55 o                         
   9  19   5         57.19         61.82         2.95 o                         
  10  19   5        564.63        618.13         6.26 o                         
  11  19   5         16.29         20.08         3.71 o                         
  12  19   5        219.36        259.19         5.76 o                         
  13  19   5          6.39          1.51         5.10 o                         
  14  19   5          2.11         -0.30         8.49 o                         
 -14  20   5         15.91         19.84         7.76 o                         
 -13  20   5         57.04         54.48         7.16 o                         
 -12  20   5        233.14        225.78         5.85 o                         
 -11  20   5         65.60         54.27         3.72 o                         
 -10  20   5         27.70         24.05         3.12 o                         
  -9  20   5          9.66         14.16         2.75 o                         
  -8  20   5         13.55         14.29         2.35 o                         
  -7  20   5         44.71         50.18         2.65 o                         
  -6  20   5         91.32         81.71         3.14 o                         
  -5  20   5        295.07        310.09         4.15 o                         
  -4  20   5        427.43        402.95         4.55 o                         
  -3  20   5        661.68        646.71         8.29 o                         
  -2  20   5       1064.60       1041.59         9.12 o                         
  -1  20   5         33.98         34.28         2.65 o                         
   0  20   5        798.74        783.55         8.51 o                         
   1  20   5        682.38        647.16         6.64 o                         
   2  20   5         72.81         69.53         2.49 o                         
   3  20   5         40.34         42.57         1.87 o                         
   4  20   5        557.77        539.09         5.96 o                         
   5  20   5        527.59        576.36         4.87 o                         
   6  20   5         97.37        101.13         2.99 o                         
   7  20   5         34.88         29.48         2.40 o                         
   8  20   5        404.83        404.19         4.69 o                         
   9  20   5        102.06        108.10         3.34 o                         
  10  20   5         93.88         95.58         3.97 o                         
  11  20   5        200.40        214.32         4.97 o                         
  12  20   5         87.83         97.41         5.65 o                         
  13  20   5          2.84         10.49         6.17 o                         
  14  20   5         27.78         26.11        10.25 o                         
 -14  21   5          2.80        -16.12        16.12 o                         
 -13  21   5         12.56          7.36         6.28 o                         
 -12  21   5         22.79         17.37         4.94 o                         
 -11  21   5        159.15        156.92         4.84 o                         
 -10  21   5          0.02         -3.34         3.34 o                         
  -9  21   5        109.93        105.83         3.62 o                         
  -8  21   5        145.82        125.19         3.27 o                         
  -7  21   5        285.52        272.23         6.45 o                         
  -6  21   5          0.90         -1.61         2.68 o                         
  -5  21   5         81.65         78.73         3.06 o                         
  -4  21   5        580.13        546.83         6.13 o                         
  -3  21   5        147.14        153.69         4.97 o                         
  -2  21   5         38.02         44.48         2.97 o                         
  -1  21   5        801.86        800.02         6.88 o                         
   0  21   5         29.37         38.16         3.14 o                         
   1  21   5       1456.05       1426.98        15.01 o                         
   2  21   5        406.58        378.44         4.94 o                         
   3  21   5         12.64          9.10         1.37 o                         
   4  21   5        112.12        139.52         3.07 o                         
   5  21   5         13.07         18.21         2.20 o                         
   6  21   5         66.95         58.60         2.61 o                         
   7  21   5        459.97        476.60         5.13 o                         
   8  21   5         76.37         73.05         2.84 o                         
   9  21   5         30.57         28.85         3.07 o                         
  10  21   5         44.66         44.10         4.46 o                         
  11  21   5        124.65        114.96         4.61 o                         
  12  21   5         13.73          8.01         4.45 o                         
  13  21   5         43.50         37.62         7.77 o                         
  14  21   5         88.24         84.46        15.55 o                         
 -13  22   5         18.80          1.81        11.06 o                         
 -12  22   5         48.32         34.31         6.67 o                         
 -11  22   5        125.53        131.68         6.34 o                         
 -10  22   5          7.74          4.06         3.60 o                         
  -9  22   5        233.18        239.23         4.39 o                         
  -8  22   5        341.65        344.09         5.15 o                         
  -7  22   5         70.88         59.32         3.06 o                         
  -6  22   5        456.40        479.02         5.70 o                         
  -5  22   5          5.02          3.98         2.40 o                         
  -4  22   5         45.95         43.71         2.20 o                         
  -3  22   5        739.09        825.16         8.32 o                         
  -2  22   5        601.71        606.99         7.05 o                         
  -1  22   5       1209.28       1227.56         9.07 o                         
   0  22   5         12.33         15.19         2.92 o                         
   1  22   5         23.97         32.80         2.58 o                         
   2  22   5        164.84        166.17         3.60 o                         
   3  22   5        518.98        495.35         4.88 o                         
   4  22   5          3.14          4.23         1.76 o                         
   5  22   5         98.21        107.58         2.73 o                         
   6  22   5         24.62         25.78         2.45 o                         
   7  22   5        669.24        654.06         7.78 o                         
   8  22   5        171.85        176.31         3.92 o                         
   9  22   5         22.84         26.11         3.20 o                         
  10  22   5         42.99         35.76         3.86 o                         
  11  22   5         77.64         81.89         4.35 o                         
  12  22   5        148.55        173.02         7.11 o                         
  13  22   5        115.43        104.25         9.87 o                         
 -13  23   5         64.47         56.40        11.18 o                         
 -12  23   5        204.63        217.37        11.42 o                         
 -11  23   5          0.93         -2.25         4.46 o                         
 -10  23   5         16.72         12.23         4.77 o                         
  -9  23   5         82.00         67.32         4.88 o                         
  -8  23   5        218.68        245.93         4.82 o                         
  -7  23   5         55.75         57.05         3.18 o                         
  -6  23   5          6.42          4.47         2.67 o                         
  -5  23   5        281.56        272.93         4.76 o                         
  -4  23   5          0.16          3.62         3.51 o                         
  -3  23   5        613.72        644.38         7.30 o                         
  -2  23   5        244.62        269.56         4.26 o                         
  -1  23   5        559.88        554.22         5.98 o                         
   0  23   5        102.11         82.75         2.54 o                         
   1  23   5          8.39          5.79         2.88 o                         
   2  23   5        125.13        129.75         3.58 o                         
   3  23   5        218.30        241.50         4.23 o                         
   4  23   5        105.13        102.73         2.48 o                         
   5  23   5         60.88         60.88         2.46 o                         
   6  23   5        223.13        237.25         3.35 o                         
   7  23   5          0.23          2.31         2.72 o                         
   8  23   5        950.57        968.69         8.70 o                         
   9  23   5        607.56        617.36         7.69 o                         
  10  23   5        105.50        110.73         4.72 o                         
  11  23   5         95.52         85.90         5.35 o                         
  12  23   5         61.05         76.01         7.98 o                         
  13  23   5         70.49         54.91        16.23 o                         
 -12  24   5          0.11         -5.95        10.04 o                         
 -11  24   5         85.37         87.14         7.04 o                         
 -10  24   5         38.69         34.88         6.51 o                         
  -9  24   5         59.09         64.98         4.00 o                         
  -8  24   5         69.79         67.85         4.42 o                         
  -7  24   5         46.96         43.66         4.39 o                         
  -6  24   5          9.80         12.73         3.09 o                         
  -5  24   5        515.67        516.30         9.20 o                         
  -4  24   5         61.80         60.88         3.77 o                         
  -3  24   5       1870.68       1959.47        14.76 o                         
  -2  24   5        398.70        454.08         6.36 o                         
  -1  24   5         37.55         41.27         2.96 o                         
   0  24   5          3.25          4.22         2.60 o                         
   1  24   5         93.93         92.80         3.39 o                         
   2  24   5         26.85         32.92         2.81 o                         
   3  24   5        704.09        741.30         8.45 o                         
   4  24   5         31.21         32.80         2.78 o                         
   5  24   5         82.62         93.79         3.19 o                         
   6  24   5          1.95          2.58         2.71 o                         
   7  24   5        116.53        125.60         4.24 o                         
   8  24   5        514.52        510.99         7.31 o                         
   9  24   5          0.45         -2.06         3.35 o                         
  10  24   5        138.93        135.34         6.06 o                         
  11  24   5         94.88         88.01         6.31 o                         
 -11  25   5          6.65          2.17        16.66 o                         
 -10  25   5        136.36        129.04         7.02 o                         
  -9  25   5          0.06          3.49         4.86 o                         
  -8  25   5          0.64         -1.57         4.01 o                         
  -7  25   5         11.28          8.93         3.73 o                         
  -6  25   5        366.89        376.04         6.59 o                         
  -5  25   5          9.48         11.49         4.08 o                         
  -4  25   5          0.60          2.43         3.85 o                         
  -3  25   5        199.95        216.81         4.62 o                         
  -2  25   5         31.04         41.75         2.40 o                         
  -1  25   5         10.59         12.95         2.47 o                         
   0  25   5        559.73        595.66         6.88 o                         
   1  25   5         76.45         82.67         3.36 o                         
   2  25   5         42.05         47.15         3.87 o
[truncated: 1,242,379 more chars]
